# Supplementary material for: Benchmark study for evaluating the quality of reference genomes and gene annotations in 114 species
Source: Front Vet Sci. 2023 Feb 21;10:1128570. doi: 10.3389/fvets.2023.1128570 (PMC9988948; doi:10.3389/fvets.2023.1128570)
Supplement: Supplementary file 2 [file Table_1.XLSX]

## Sheet: Supplementary Table 1
Supplementary Table 1. Scientific names and genome assembly build of collected 114 species
No.	Species	Assembly build	No.	Species	Assembly build	No.	Species	Assembly build	No.	Species	Assembly build
1	Acanthochromis polyacanthus	ASM210954v1	32	Cyprinodon variegatus	C_variegatus-1.0	63	Monodelphis domestica	ASM229v1	94	Pundamilia nyererei	PunNye1.0
2	Ailuropoda melanoleuca	ASM200744v2	33	Cyprinus carpio carpio	Cypcar_WagV4.0	64	Monopteros albus	M_albus_1.0	95	Rattus norvegicus	mRatBN7.2
3	Amphilophus citrinellus	Midas_v5	34	Danio rerio	GRCz11	65	Mus musculus	GRCm39	96	Rhinolophus ferrumequinum	mRhiFer1_v1.p
4	Amphiprion ocellaris	AmpOce1.0	35	Dicentrarchus labrax	dlabrax2021	66	Mus spretus	SPRET_EiJ_v1	97	Rhinopithecus roxellana	Rrox_v1
5	Amphiprion percula	Nemo_v1	36	Dromaius novaehollandiae	droNov1	67	Mustela putorius furo	MusPutFur1.0	98	Saccharomyces cerevisiae	R64-1-1
6	Anas platyrhynchos	ASM874695v1	37	Drosophila melanogaster	BDGP6.32	68	Myotis lucifugus	Myoluc2.0	99	Salmo salar	Ssal_v3.1
7	Anolis carolinensis	AnoCar2.0v2	38	Equus caballus	EquCab3.0	69	Neolamprologus brichardi	NeoBri1.0	100	Salmo trutta	fSalTru1.1
8	Anser cygnoides	GooseV1.0	39	Esox lucius	Eluc_v4	70	Nothobranchius furzeri	Nfu_20140520	101	Sander lucioperca	SLUC_FBN_1
9	Arabidopsis thaliana	TAIR10	40	Felis catus	Felis_catus_9.0	71	Numida meleagris	NumMel1.0	102	Sarcophilus harrisii	mSarHar1.11
10	Astatotilapia calliptera	fAstCal1.2	41	Ficedula albicollis	FicAlb1.5	72	Oncorhynchus kisutch	Okis_V2	103	Scophthalmus maximus	ASM1334776v1
11	Astyanax mexicanus	Astyanax_mexicanus-2.0	42	Fukomys damarensis	DMR_v1.0	73	Oncorhynchus mykiss	USDA_OmykA_1.1	104	Seriola dumerili	Sdu_1.0
12	Betta splendens	fBetSpl5.2	43	Fundulus heteroclitus	Fundulus_heteroclitus-3.0.2	74	Oncorhynchus tshawytscha	Otsh_v1.0	105	Sparus aurata	fSpaAur1.1
13	Bos grunniens	LU_Bosgru_v3.0	44	Gadus morhua	gadMor3.0	75	Oreochromis niloticus	O_niloticus_UMD_NMBU	106	Sus scrofa	Sscrofa11.1
14	Bos mutus	BosGru_v2.0	45	Gallus gallus	bGalGal1.mat.broiler.GRCg7b	76	Oryctolagus cuniculus	OryCun2.0	107	Taeniopygia guttata	bTaeGut1_v1.p
15	Bos taurus	ARS-UCD1.2	46	Gasterosteus aculeatus	BROAD S1	77	Oryzias latipes	ASM223467v1	108	Takifugu rubripes	fTakRub1.2
16	Callithrix jacchus	mCalJac1.pat.X	47	Haplochromis burtoni	AstBur1.0	78	Oryzias melastigma	Om_v0.7.RACA	109	Tupaia belangeri	TREESHREW
17	Camelus dromedarius	CamDro2	48	Homo sapiens	GRCh38.p13	79	Ovis aries	Oar_v3.1	110	Tursiops truncatus	turTru1
18	Canis lupus familiaris	ROS_Cfam_1.0	49	Ictalurus punctatus	IpCoco_1.2	80	Pan paniscus	panpan1.1	111	Ursus maritimus	UrsMar_1.0
19	Capra hircus	ARS1	50	Ictidomys tridecemlineatus	SpeTri2.0	81	Pan troglodytes	Pan_tro_3.0	112	Xenopus tropicalis	UCB_Xtro_10.0
20	Carassius auratus	ASM336829v1	51	Kryptolebias marmoratus	ASM164957v1	82	Papio anubis	Panubis1.0	113	Xiphophorus maculatus	X_maculatus-5.0-male
21	Castor canadensis	C.can_genome_v1.0	52	Labrus bergylta	BallGen_V1	83	Paramormyrops kingsleyae	PKINGS_0.1	114	Zonotrichia albicollis	Zonotrichia_albicollis-1.0.1
22	Cavia porcellus	Cavpor3.0	53	Larimichthys crocea	L_crocea_2.0	84	Parus major	Parus_major1.1
23	Cercocebus atys	Caty_1.0	54	Lates calcarifer	ASB_HGAPassembly_v1	85	Pelodiscus sinensis	PelSin_1.0
24	Chinchilla lanigera	ChiLan1.0	55	Leptobrachium leishanense	ASM966780v1	86	Petromyzon marinus	Pmarinus_7.0
25	Chlorocebus sabaeus	ChlSab1.1	56	Macaca fascicularis	Macaca_fascicularis_6.0	87	Phascolarctos cinereus	phaCin_unsw_v4.1
26	Ciona intestinalis	KH	57	Macaca mulatta	Mmul_10	88	Piliocolobus tephrosceles	ASM277652v2
27	Ciona savignyi	CSAV2.0	58	Macaca nemestrina	Mnem_1.0	89	Podarcis muralis	PodMur_1.0
28	Coturnix japonica	Coturnix_japonica_2.0	59	Mastacembelus armatus	fMasArm1.2	90	Poecilia latipinna	P_latipinna-1.0
29	Cyanistes caeruleus	cyaCae2	60	Meleagris gallopavo	Turkey_5.1	91	Poecilia mexicana	P_mexicana-1.0
30	Cyclopterus lumpus	fCycLum1.pri	61	Meriones unguiculatus	MunDraft-v1.0	92	Poecilia reticulata	Guppy_female_1.0_MT
31	Cynoglossus semilaevis	Cse_v1.0	62	Mesocricetus auratus	MesAur1.0	93	Pogona vitticeps	pvi1.1
