# Supplementary material for: Benchmark study for evaluating the quality of reference genomes and gene annotations in 114 species
Source: Front Vet Sci. 2023 Feb 21;10:1128570. doi: 10.3389/fvets.2023.1128570 (PMC9988948; doi:10.3389/fvets.2023.1128570)
Supplement: Supplementary file 3 [file Table_2.XLSX]

## Sheet: Supplemtary Table 2
Supplementary Table 2. Merging 58 transcript's types to 30 types accroding to Ensembl gene type definition
No.	Classification	Transcripts types
1	Pseudogene	Pseudogene, IG_C_pseudogene, IG_D_pseudogene, IG_J_pseudogene, IG_pseudogene, IG_V_pseudogene, polymorphic_pseudogene, processed_pseudogene, pseudogene, rRNA_pseudogene, TR_J_pseudogene, TR_V_pseudogene, transcribed_processed_pseudogene, transcribed_unitary_pseudogene, transcribed_unprocessed_pseudogene, translated_processed_pseudogene, translated_unprocessed_pseudogene, unitary_pseudogene, unpro…
2	lncRNA	lncRNA, lincRNA, lncRNA, macro_lncRNA, 3prime_overlapping_ncRNA, antisense, nontranslating_CDS, processed_transcript, sense_intronic, sense_overlapping, unknown_likely_coding, bidirectional_promoter_lncRNA
3	IG_C_gene	IG_C_gene
4	IG_D_gene	IG_D_gene
5	IG_J_gene	IG_J_gene
6	IG_LV_gene	IG_LV_gene
7	IG_V_gene	IG_V_gene
8	miRNA	miRNA
9	misc_RNA	misc_RNA
10	Mt_rRNA	Mt_rRNA
11	Mt_tRNA	Mt_tRNA
12	ncRNA	ncRNA
13	pre_miRNA	pre_miRNA
14	protein_coding	protein_coding
15	ribozyme	ribozyme
16	rRNA	rRNA
17	scaRNA	scaRNA
18	scRNA	scRNA
19	snoRNA	snoRNA
20	snRNA	snRNA
21	sRNA	sRNA
22	TEC	TEC
23	TR_C_gene	TR_C_gene
24	TR_D_gene	TR_D_gene
25	TR_J_gene	TR_J_gene
26	TR_V_gene	TR_V_gene
27	transposable_element	transposable_element
28	tRNA	tRNA
29	vault_RNA	vault_RNA
30	Y_RNA	Y_RNA
31	Removed*	artifact*
*Artifacts were not considered because they were not genomic features.
