# Supplementary material for: Benchmark study for evaluating the quality of reference genomes and gene annotations in 114 species
Source: Front Vet Sci. 2023 Feb 21;10:1128570. doi: 10.3389/fvets.2023.1128570 (PMC9988948; doi:10.3389/fvets.2023.1128570)
Supplement: Supplementary file 4 [file Table_3.XLSX]

## Sheet: Supplementary Table 3
Supplementary Table 3. Taxonomic information of 114 species
Species	Genus	Family	Order	Class	Phylum	Kingdom	Domain
Acanthochromis polyacanthus	Acanthochromis	Pomacentridae	Perciformes	Actinopteri	Chordata	Metazoa	Eukaryota
Ailuropoda melanoleuca	Ailuropoda	Ursidae	Carnivora	Mammalia	Chordata	Metazoa	Eukaryota
Amphilophus citrinellus	Amphilophus	Cichlidae	Cichliformes	Actinopteri	Chordata	Metazoa	Eukaryota
Amphiprion ocellaris	Amphiprion	Pomacentridae	Perciformes	Actinopteri	Chordata	Metazoa	Eukaryota
Amphiprion percula	Amphiprion	Pomacentridae	Perciformes	Actinopteri	Chordata	Metazoa	Eukaryota
Anas platyrhynchos	Anas	Anatidae	Anseriformes	Aves	Chordata	Metazoa	Eukaryota
Anolis carolinensis	Anolis	Dactyloidae	Squamata	Lepidosauria	Chordata	Metazoa	Eukaryota
Anser cygnoides	Anser	Anatidae	Anseriformes	Aves	Chordata	Metazoa	Eukaryota
Arabidopsis thaliana	Arabidopsis	Brassicaceae	Brassicales	Magnoliopsida	Streptophyta	Viridiplantae	Eukaryota
Astatotilapia calliptera	Astatotilapia	Cichlidae	Cichliformes	Actinopteri	Chordata	Metazoa	Eukaryota
Astyanax mexicanus	Astyanax	Characidae	Characiformes	Actinopteri	Chordata	Metazoa	Eukaryota
Betta splendens	Betta	Osphronemidae	Anabantiformes	Actinopteri	Chordata	Metazoa	Eukaryota
Bos grunniens	Bos	Bovidae	Artiodactyla	Mammalia	Chordata	Metazoa	Eukaryota
Bos mutus	Bos	Bovidae	Artiodactyla	Mammalia	Chordata	Metazoa	Eukaryota
Bos taurus	Bos	Bovidae	Artiodactyla	Mammalia	Chordata	Metazoa	Eukaryota
Callithrix jacchus	Callithrix	Cebidae	Primates	Mammalia	Chordata	Metazoa	Eukaryota
Camelus dromedarius	Camelus	Camelidae	Artiodactyla	Mammalia	Chordata	Metazoa	Eukaryota
Canis lupus familiaris	Canis	Canidae	Carnivora	Mammalia	Chordata	Metazoa	Eukaryota
Capra hircus	Capra	Bovidae	Artiodactyla	Mammalia	Chordata	Metazoa	Eukaryota
Carassius auratus	Carassius	Cyprinidae	Cypriniformes	Actinopteri	Chordata	Metazoa	Eukaryota
Castor canadensis	Castor	Castoridae	Rodentia	Mammalia	Chordata	Metazoa	Eukaryota
Cavia porcellus	Cavia	Caviidae	Rodentia	Mammalia	Chordata	Metazoa	Eukaryota
Cercocebus atys	Cercocebus	Cercopithecidae	Primates	Mammalia	Chordata	Metazoa	Eukaryota
Chinchilla lanigera	Chinchilla	Chinchillidae	Rodentia	Mammalia	Chordata	Metazoa	Eukaryota
Chlorocebus sabaeus	Chlorocebus	Cercopithecidae	Primates	Mammalia	Chordata	Metazoa	Eukaryota
Ciona intestinalis	Ciona	Cionidae	Phlebobranchia	Ascidiacea	Chordata	Metazoa	Eukaryota
Ciona savignyi	Ciona	Cionidae	Phlebobranchia	Ascidiacea	Chordata	Metazoa	Eukaryota
Coturnix japonica	Coturnix	Phasianidae	Galliformes	Aves	Chordata	Metazoa	Eukaryota
Cyanistes caeruleus	Cyanistes	Paridae	Passeriformes	Aves	Chordata	Metazoa	Eukaryota
Cyclopterus lumpus	Cyclopterus	Cyclopteridae	Perciformes	Actinopteri	Chordata	Metazoa	Eukaryota
Cynoglossus semilaevis	Cynoglossus	Cynoglossidae	Pleuronectiformes	Actinopteri	Chordata	Metazoa	Eukaryota
Cyprinodon variegatus	Cyprinodon	Cyprinodontidae	Cyprinodontiformes	Actinopteri	Chordata	Metazoa	Eukaryota
Cyprinus carpio carpio	Cyprinus	Cyprinidae	Cypriniformes	Actinopteri	Chordata	Metazoa	Eukaryota
Danio rerio	Danio	Danionidae	Cypriniformes	Actinopteri	Chordata	Metazoa	Eukaryota
Dicentrarchus labrax	Dicentrarchus	Moronidae	Perciformes	Actinopteri	Chordata	Metazoa	Eukaryota
Dromaius novaehollandiae	Dromaius	Dromaiidae	Casuariiformes	Aves	Chordata	Metazoa	Eukaryota
Drosophila melanogaster	Drosophila	Drosophilidae	Diptera	Insecta	Arthropoda	Metazoa	Eukaryota
Equus caballus	Equus	Equidae	Perissodactyla	Mammalia	Chordata	Metazoa	Eukaryota
Esox lucius	Esox	Esocidae	Esociformes	Actinopteri	Chordata	Metazoa	Eukaryota
Felis catus	Felis	Felidae	Carnivora	Mammalia	Chordata	Metazoa	Eukaryota
Ficedula albicollis	Ficedula	Muscicapidae	Passeriformes	Aves	Chordata	Metazoa	Eukaryota
Fukomys damarensis	Fukomys	Bathyergidae	Rodentia	Mammalia	Chordata	Metazoa	Eukaryota
Fundulus heteroclitus	Fundulus	Fundulidae	Cyprinodontiformes	Actinopteri	Chordata	Metazoa	Eukaryota
Gadus morhua	Gadus	Gadidae	Gadiformes	Actinopteri	Chordata	Metazoa	Eukaryota
Gallus gallus	Gallus	Phasianidae	Galliformes	Aves	Chordata	Metazoa	Eukaryota
Gasterosteus aculeatus	Gasterosteus	Gasterosteidae	Perciformes	Actinopteri	Chordata	Metazoa	Eukaryota
Haplochromis burtoni	Haplochromis	Cichlidae	Cichliformes	Actinopteri	Chordata	Metazoa	Eukaryota
Homo sapiens	Homo	Hominidae	Primates	Mammalia	Chordata	Metazoa	Eukaryota
Ictalurus punctatus	Ictalurus	Ictaluridae	Siluriformes	Actinopteri	Chordata	Metazoa	Eukaryota
Ictidomys tridecemlineatus	Ictidomys	Sciuridae	Rodentia	Mammalia	Chordata	Metazoa	Eukaryota
Kryptolebias marmoratus	Kryptolebias	Rivulidae	Cyprinodontiformes	Actinopteri	Chordata	Metazoa	Eukaryota
Labrus bergylta	Labrus	Labridae	Labriformes	Actinopteri	Chordata	Metazoa	Eukaryota
Larimichthys crocea	Larimichthys	Sciaenidae	Perciformes	Actinopteri	Chordata	Metazoa	Eukaryota
Lates calcarifer	Lates	Centropomidae	Perciformes	Actinopteri	Chordata	Metazoa	Eukaryota
Leptobrachium leishanense	Leptobrachium	Megophryidae	Anura	Amphibia	Chordata	Metazoa	Eukaryota
Macaca fascicularis	Macaca	Cercopithecidae	Primates	Mammalia	Chordata	Metazoa	Eukaryota
Macaca mulatta	Macaca	Cercopithecidae	Primates	Mammalia	Chordata	Metazoa	Eukaryota
Macaca nemestrina	Macaca	Cercopithecidae	Primates	Mammalia	Chordata	Metazoa	Eukaryota
Mastacembelus armatus	Mastacembelus	Mastacembelidae	Synbranchiformes	Actinopteri	Chordata	Metazoa	Eukaryota
Meleagris gallopavo	Meleagris	Phasianidae	Galliformes	Aves	Chordata	Metazoa	Eukaryota
Meriones unguiculatus	Meriones	Muridae	Rodentia	Mammalia	Chordata	Metazoa	Eukaryota
Mesocricetus auratus	Mesocricetus	Cricetidae	Rodentia	Mammalia	Chordata	Metazoa	Eukaryota
Monodelphis domestica	Monodelphis	Didelphidae	Didelphimorphia	Mammalia	Chordata	Metazoa	Eukaryota
Monopterus albus	Monopterus	Synbranchidae	Synbranchiformes	Actinopteri	Chordata	Metazoa	Eukaryota
Mus musculus	Mus	Muridae	Rodentia	Mammalia	Chordata	Metazoa	Eukaryota
Mus spretus	Mus	Muridae	Rodentia	Mammalia	Chordata	Metazoa	Eukaryota
Mustela putorius furo	Mustela	Mustelidae	Carnivora	Mammalia	Chordata	Metazoa	Eukaryota
Myotis lucifugus	Myotis	Vespertilionidae	Chiroptera	Mammalia	Chordata	Metazoa	Eukaryota
Neolamprologus brichardi	Neolamprologus	Cichlidae	Cichliformes	Actinopteri	Chordata	Metazoa	Eukaryota
Nothobranchius furzeri	Nothobranchius	Nothobranchiidae	Cyprinodontiformes	Actinopteri	Chordata	Metazoa	Eukaryota
Numida meleagris	Numida	Numididae	Galliformes	Aves	Chordata	Metazoa	Eukaryota
Oncorhynchus kisutch	Oncorhynchus	Salmonidae	Salmoniformes	Actinopteri	Chordata	Metazoa	Eukaryota
Oncorhynchus mykiss	Oncorhynchus	Salmonidae	Salmoniformes	Actinopteri	Chordata	Metazoa	Eukaryota
Oncorhynchus tshawytscha	Oncorhynchus	Salmonidae	Salmoniformes	Actinopteri	Chordata	Metazoa	Eukaryota
Oreochromis niloticus	Oreochromis	Cichlidae	Cichliformes	Actinopteri	Chordata	Metazoa	Eukaryota
Oryctolagus cuniculus	Oryctolagus	Leporidae	Lagomorpha	Mammalia	Chordata	Metazoa	Eukaryota
Oryzias latipes	Oryzias	Adrianichthyidae	Beloniformes	Actinopteri	Chordata	Metazoa	Eukaryota
Oryzias melastigma	Oryzias	Adrianichthyidae	Beloniformes	Actinopteri	Chordata	Metazoa	Eukaryota
Ovis aries	Ovis	Bovidae	Artiodactyla	Mammalia	Chordata	Metazoa	Eukaryota
Pan paniscus	Pan	Hominidae	Primates	Mammalia	Chordata	Metazoa	Eukaryota
Pan troglodytes	Pan	Hominidae	Primates	Mammalia	Chordata	Metazoa	Eukaryota
Papio anubis	Papio	Cercopithecidae	Primates	Mammalia	Chordata	Metazoa	Eukaryota
Paramormyrops kingsleyae	Paramormyrops	Mormyridae	Osteoglossiformes	Actinopteri	Chordata	Metazoa	Eukaryota
Parus major	Parus	Paridae	Passeriformes	Aves	Chordata	Metazoa	Eukaryota
Pelodiscus sinensis	Pelodiscus	Trionychidae	Testudines	Reptilia	Chordata	Metazoa	Eukaryota
Petromyzon marinus	Petromyzon	Petromyzontidae	Petromyzontiformes	Hyperoartia	Chordata	Metazoa	Eukaryota
Phascolarctos cinereus	Phascolarctos	Phascolarctidae	Diprotodontia	Mammalia	Chordata	Metazoa	Eukaryota
Piliocolobus tephrosceles	Piliocolobus	Cercopithecidae	Primates	Mammalia	Chordata	Metazoa	Eukaryota
Podarcis muralis	Podarcis	Lacertidae	Squamata	Lepidosauria	Chordata	Metazoa	Eukaryota
Poecilia latipinna	Poecilia	Poeciliidae	Cyprinodontiformes	Actinopteri	Chordata	Metazoa	Eukaryota
Poecilia mexicana	Poecilia	Poeciliidae	Cyprinodontiformes	Actinopteri	Chordata	Metazoa	Eukaryota
Poecilia reticulata	Poecilia	Poeciliidae	Cyprinodontiformes	Actinopteri	Chordata	Metazoa	Eukaryota
Pogona vitticeps	Pogona	Agamidae	Squamata	Lepidosauria	Chordata	Metazoa	Eukaryota
Pundamilia nyererei	Pundamilia	Cichlidae	Cichliformes	Actinopteri	Chordata	Metazoa	Eukaryota
Rattus norvegicus	Rattus	Muridae	Rodentia	Mammalia	Chordata	Metazoa	Eukaryota
Rhinolophus ferrumequinum	Rhinolophus	Rhinolophidae	Chiroptera	Mammalia	Chordata	Metazoa	Eukaryota
Rhinopithecus roxellana	Rhinopithecus	Cercopithecidae	Primates	Mammalia	Chordata	Metazoa	Eukaryota
Saccharomyces cerevisiae	Saccharomyces	Saccharomycetaceae	Saccharomycetales	Saccharomycetes	Ascomycota	Fungi	Eukaryota
Salmo salar	Salmo	Salmonidae	Salmoniformes	Actinopteri	Chordata	Metazoa	Eukaryota
Salmo trutta	Salmo	Salmonidae	Salmoniformes	Actinopteri	Chordata	Metazoa	Eukaryota
Sander lucioperca	Sander	Percidae	Perciformes	Actinopteri	Chordata	Metazoa	Eukaryota
Sarcophilus harrisii	Sarcophilus	Dasyuridae	Dasyuromorphia	Mammalia	Chordata	Metazoa	Eukaryota
Scophthalmus maximus	Scophthalmus	Scophthalmidae	Pleuronectiformes	Actinopteri	Chordata	Metazoa	Eukaryota
Seriola dumerili	Seriola	Carangidae	Carangiformes	Actinopteri	Chordata	Metazoa	Eukaryota
Sparus aurata	Sparus	Sparidae	Spariformes	Actinopteri	Chordata	Metazoa	Eukaryota
Sus scrofa	Sus	Suidae	Artiodactyla	Mammalia	Chordata	Metazoa	Eukaryota
Taeniopygia guttata	Taeniopygia	Estrildidae	Passeriformes	Aves	Chordata	Metazoa	Eukaryota
Takifugu rubripes	Takifugu	Tetraodontidae	Tetraodontiformes	Actinopteri	Chordata	Metazoa	Eukaryota
Tupaia belangeri	Tupaia	Tupaiidae	Scandentia	Mammalia	Chordata	Metazoa	Eukaryota
Tursiops truncatus	Tursiops	Delphinidae	Artiodactyla	Mammalia	Chordata	Metazoa	Eukaryota
Ursus maritimus	Ursus	Ursidae	Carnivora	Mammalia	Chordata	Metazoa	Eukaryota
Xenopus tropicalis	Xenopus	Pipidae	Anura	Amphibia	Chordata	Metazoa	Eukaryota
Xiphophorus maculatus	Xiphophorus	Poeciliidae	Cyprinodontiformes	Actinopteri	Chordata	Metazoa	Eukaryota
Zonotrichia albicollis	Zonotrichia	Passerellidae	Passeriformes	Aves	Chordata	Metazoa	Eukaryota
