# Supplementary material for: Benchmark study for evaluating the quality of reference genomes and gene annotations in 114 species
Source: Front Vet Sci. 2023 Feb 21;10:1128570. doi: 10.3389/fvets.2023.1128570 (PMC9988948; doi:10.3389/fvets.2023.1128570)
Supplement: Supplementary file 5 [file Table_4.XLSX]

## Sheet: Supplementary Table 4
Supplementary Table 4. Accession code for RNA-seq data of a total of 3,420 collected samples
SampleID	BioProject	Species
DRR084334	PRJDB5481	Arabidopsis thaliana
DRR084335	PRJDB5481	Arabidopsis thaliana
DRR084336	PRJDB5481	Arabidopsis thaliana
DRR084337	PRJDB5481	Arabidopsis thaliana
DRR084338	PRJDB5481	Arabidopsis thaliana
DRR084339	PRJDB5481	Arabidopsis thaliana
DRR084340	PRJDB5481	Arabidopsis thaliana
DRR084341	PRJDB5481	Arabidopsis thaliana
DRR084342	PRJDB5481	Arabidopsis thaliana
DRR084343	PRJDB5481	Arabidopsis thaliana
DRR084344	PRJDB5481	Arabidopsis thaliana
DRR084345	PRJDB5481	Arabidopsis thaliana
ERR1295143	PRJEB12877	Arabidopsis thaliana
ERR1295144	PRJEB12877	Arabidopsis thaliana
SRR10574515	PRJNA593027	Arabidopsis thaliana
SRR10574516	PRJNA593027	Arabidopsis thaliana
SRR10574517	PRJNA593027	Arabidopsis thaliana
SRR10574518	PRJNA593027	Arabidopsis thaliana
SRR6377851	PRJNA422492	Arabidopsis thaliana
SRR6377852	PRJNA422492	Arabidopsis thaliana
SRR6377853	PRJNA422492	Arabidopsis thaliana
SRR6377854	PRJNA422492	Arabidopsis thaliana
SRR6377855	PRJNA422492	Arabidopsis thaliana
SRR6377856	PRJNA422492	Arabidopsis thaliana
SRR6377857	PRJNA422492	Arabidopsis thaliana
SRR6377858	PRJNA422492	Arabidopsis thaliana
SRR9099093	PRJNA543989	Arabidopsis thaliana
SRR9099094	PRJNA543989	Arabidopsis thaliana
SRR9099097	PRJNA543989	Arabidopsis thaliana
SRR9099098	PRJNA543989	Arabidopsis thaliana
DRR314103	PRJDB12134	Danio rerio
DRR314104	PRJDB12134	Danio rerio
DRR314105	PRJDB12134	Danio rerio
DRR314106	PRJDB12134	Danio rerio
DRR314107	PRJDB12134	Danio rerio
DRR314108	PRJDB12134	Danio rerio
DRR315795	PRJDB12206	Danio rerio
DRR315796	PRJDB12206	Danio rerio
DRR315797	PRJDB12206	Danio rerio
DRR315798	PRJDB12206	Danio rerio
DRR315799	PRJDB12206	Danio rerio
DRR315800	PRJDB12206	Danio rerio
DRR315801	PRJDB12206	Danio rerio
DRR315802	PRJDB12206	Danio rerio
ERR10047706	PRJEB55250	Danio rerio
ERR10047707	PRJEB55250	Danio rerio
SRR17529058	PRJNA795965	Danio rerio
SRR17529059	PRJNA795965	Danio rerio
SRR21831645	PRJNA887794	Danio rerio
SRR21831646	PRJNA887794	Danio rerio
SRR21831647	PRJNA887794	Danio rerio
SRR21831648	PRJNA887794	Danio rerio
SRR21831649	PRJNA887794	Danio rerio
SRR21831650	PRJNA887794	Danio rerio
SRR21831669	PRJNA887793	Danio rerio
SRR21831670	PRJNA887793	Danio rerio
SRR21831671	PRJNA887793	Danio rerio
SRR21831672	PRJNA887793	Danio rerio
SRR21831673	PRJNA887793	Danio rerio
SRR21831674	PRJNA887793	Danio rerio
DRR207799	PRJDB9309	Drosophila melanogaster
DRR207800	PRJDB9309	Drosophila melanogaster
DRR207801	PRJDB9309	Drosophila melanogaster
DRR207802	PRJDB9309	Drosophila melanogaster
DRR207803	PRJDB9309	Drosophila melanogaster
DRR207804	PRJDB9309	Drosophila melanogaster
DRR351374	PRJDB12513	Drosophila melanogaster
DRR351375	PRJDB12513	Drosophila melanogaster
DRR351376	PRJDB12513	Drosophila melanogaster
DRR351377	PRJDB12513	Drosophila melanogaster
DRR351378	PRJDB12513	Drosophila melanogaster
DRR351379	PRJDB12513	Drosophila melanogaster
DRR351380	PRJDB12513	Drosophila melanogaster
DRR351381	PRJDB12513	Drosophila melanogaster
ERR2798249	PRJEB11879	Drosophila melanogaster
SRR10606775	PRJNA594224	Drosophila melanogaster
SRR10606776	PRJNA594224	Drosophila melanogaster
SRR10606777	PRJNA594224	Drosophila melanogaster
SRR10606778	PRJNA594224	Drosophila melanogaster
SRR10606779	PRJNA594224	Drosophila melanogaster
SRR10606780	PRJNA594224	Drosophila melanogaster
SRR10606781	PRJNA594224	Drosophila melanogaster
SRR10606782	PRJNA594224	Drosophila melanogaster
SRR7716077	PRJNA486574	Drosophila melanogaster
SRR7716078	PRJNA486574	Drosophila melanogaster
SRR7716079	PRJNA486574	Drosophila melanogaster
SRR7749883	PRJNA430366	Drosophila melanogaster
SRR7749884	PRJNA430366	Drosophila melanogaster
SRR7749885	PRJNA430366	Drosophila melanogaster
SRR7749886	PRJNA430366	Drosophila melanogaster
DRR396556	PRJDB13902	Homo sapiens
DRR396557	PRJDB13902	Homo sapiens
DRR396558	PRJDB13902	Homo sapiens
DRR396559	PRJDB13902	Homo sapiens
DRR396560	PRJDB13902	Homo sapiens
DRR396561	PRJDB13902	Homo sapiens
DRR396562	PRJDB13902	Homo sapiens
DRR396563	PRJDB13902	Homo sapiens
DRR396564	PRJDB13902	Homo sapiens
SRR17074196	PRJNA784943	Homo sapiens
SRR17074201	PRJNA784943	Homo sapiens
SRR21204265	PRJNA873765	Homo sapiens
SRR21204266	PRJNA873765	Homo sapiens
SRR21204267	PRJNA873765	Homo sapiens
SRR21204268	PRJNA873765	Homo sapiens
SRR21204269	PRJNA873765	Homo sapiens
SRR21204270	PRJNA873765	Homo sapiens
SRR21204271	PRJNA873765	Homo sapiens
SRR21204272	PRJNA873765	Homo sapiens
SRR21204273	PRJNA873765	Homo sapiens
SRR21209200	PRJNA872966	Homo sapiens
SRR21209201	PRJNA872966	Homo sapiens
SRR21209202	PRJNA872966	Homo sapiens
SRR21209203	PRJNA872966	Homo sapiens
SRR21209204	PRJNA872966	Homo sapiens
SRR21209205	PRJNA872966	Homo sapiens
SRR21996460	PRJNA891855	Homo sapiens
SRR21996461	PRJNA891855	Homo sapiens
SRR21996462	PRJNA891855	Homo sapiens
SRR21996463	PRJNA891855	Homo sapiens
DRR205463	PRJDB9225	Mus musculus
DRR205464	PRJDB9225	Mus musculus
DRR205465	PRJDB9225	Mus musculus
DRR205466	PRJDB9225	Mus musculus
DRR205467	PRJDB9225	Mus musculus
DRR205468	PRJDB9225	Mus musculus
DRR205469	PRJDB9225	Mus musculus
SRR21995073	PRJNA848442	Mus musculus
SRR21995074	PRJNA848442	Mus musculus
SRR21995075	PRJNA848442	Mus musculus
SRR21995076	PRJNA848442	Mus musculus
SRR21995077	PRJNA848442	Mus musculus
SRR21996127	PRJNA849731	Mus musculus
SRR21996128	PRJNA849731	Mus musculus
SRR21996129	PRJNA849731	Mus musculus
SRR21996130	PRJNA849731	Mus musculus
SRR21996131	PRJNA849731	Mus musculus
SRR21996132	PRJNA849731	Mus musculus
SRR21996133	PRJNA849731	Mus musculus
SRR21996134	PRJNA849731	Mus musculus
SRR21996135	PRJNA849731	Mus musculus
SRR21996136	PRJNA849731	Mus musculus
SRR21996137	PRJNA849731	Mus musculus
SRR21996138	PRJNA849731	Mus musculus
SRR21996139	PRJNA849731	Mus musculus
SRR21996140	PRJNA849731	Mus musculus
SRR21996141	PRJNA849731	Mus musculus
SRR21996142	PRJNA849731	Mus musculus
SRR21996143	PRJNA849731	Mus musculus
SRR21996144	PRJNA849731	Mus musculus
ERR5956391	PRJEB45222	Saccharomyces cerevisiae
ERR5956392	PRJEB45222	Saccharomyces cerevisiae
ERR5956393	PRJEB45222	Saccharomyces cerevisiae
ERR5956394	PRJEB45222	Saccharomyces cerevisiae
ERR5956395	PRJEB45222	Saccharomyces cerevisiae
ERR5956396	PRJEB45222	Saccharomyces cerevisiae
ERR5956397	PRJEB45222	Saccharomyces cerevisiae
ERR5956398	PRJEB45222	Saccharomyces cerevisiae
ERR5956399	PRJEB45222	Saccharomyces cerevisiae
ERR5956400	PRJEB45222	Saccharomyces cerevisiae
ERR5956401	PRJEB45222	Saccharomyces cerevisiae
ERR5956402	PRJEB45222	Saccharomyces cerevisiae
ERR5956403	PRJEB45222	Saccharomyces cerevisiae
ERR5956404	PRJEB45222	Saccharomyces cerevisiae
ERR5956405	PRJEB45222	Saccharomyces cerevisiae
ERR5956406	PRJEB45222	Saccharomyces cerevisiae
ERR5956407	PRJEB45222	Saccharomyces cerevisiae
ERR5956408	PRJEB45222	Saccharomyces cerevisiae
SRR21712313	PRJNA884379	Saccharomyces cerevisiae
SRR21712314	PRJNA884379	Saccharomyces cerevisiae
SRR21712315	PRJNA884379	Saccharomyces cerevisiae
SRR21712316	PRJNA884379	Saccharomyces cerevisiae
SRR21712318	PRJNA884379	Saccharomyces cerevisiae
SRR21712319	PRJNA884379	Saccharomyces cerevisiae
SRR21712320	PRJNA884379	Saccharomyces cerevisiae
SRR21712321	PRJNA884379	Saccharomyces cerevisiae
SRR21712322	PRJNA884379	Saccharomyces cerevisiae
SRR21712323	PRJNA884379	Saccharomyces cerevisiae
SRR21712324	PRJNA884379	Saccharomyces cerevisiae
SRR21712325	PRJNA884379	Saccharomyces cerevisiae
SRR16596798	PRJNA775014	Xenopus tropicalis
SRR16596799	PRJNA775014	Xenopus tropicalis
SRR16596800	PRJNA775014	Xenopus tropicalis
SRR16596801	PRJNA775014	Xenopus tropicalis
SRR16596802	PRJNA775014	Xenopus tropicalis
SRR16596803	PRJNA775014	Xenopus tropicalis
SRR16596804	PRJNA775014	Xenopus tropicalis
SRR16596805	PRJNA775014	Xenopus tropicalis
SRR16596806	PRJNA775014	Xenopus tropicalis
SRR16596807	PRJNA775014	Xenopus tropicalis
SRR16596808	PRJNA775014	Xenopus tropicalis
SRR16596809	PRJNA775014	Xenopus tropicalis
SRR16596810	PRJNA775014	Xenopus tropicalis
SRR16596811	PRJNA775014	Xenopus tropicalis
SRR16596812	PRJNA775014	Xenopus tropicalis
SRR16596813	PRJNA775014	Xenopus tropicalis
SRR16596814	PRJNA775014	Xenopus tropicalis
SRR16596815	PRJNA775014	Xenopus tropicalis
SRR16596816	PRJNA775014	Xenopus tropicalis
SRR16596817	PRJNA775014	Xenopus tropicalis
SRR16596818	PRJNA775014	Xenopus tropicalis
SRR16596819	PRJNA775014	Xenopus tropicalis
SRR16596820	PRJNA775014	Xenopus tropicalis
SRR16596821	PRJNA775014	Xenopus tropicalis
SRR16596822	PRJNA775014	Xenopus tropicalis
SRR16596823	PRJNA775014	Xenopus tropicalis
SRR19430226	PRJNA843038	Xenopus tropicalis
SRR19430227	PRJNA843038	Xenopus tropicalis
SRR19430228	PRJNA843038	Xenopus tropicalis
SRR19430229	PRJNA843038	Xenopus tropicalis
SRR22016061	PRJNA891486	Anas platyrhynchos
SRR22016062	PRJNA891486	Anas platyrhynchos
SRR22016063	PRJNA891486	Anas platyrhynchos
SRR22016064	PRJNA891486	Anas platyrhynchos
SRR22016065	PRJNA891486	Anas platyrhynchos
SRR22016066	PRJNA891486	Anas platyrhynchos
SRR22016067	PRJNA891486	Anas platyrhynchos
SRR22016068	PRJNA891486	Anas platyrhynchos
SRR22016069	PRJNA891486	Anas platyrhynchos
SRR22016070	PRJNA891486	Anas platyrhynchos
SRR22016071	PRJNA891486	Anas platyrhynchos
SRR22016072	PRJNA891486	Anas platyrhynchos
SRR22016073	PRJNA891486	Anas platyrhynchos
SRR22016074	PRJNA891486	Anas platyrhynchos
SRR22016075	PRJNA891486	Anas platyrhynchos
SRR22016076	PRJNA891486	Anas platyrhynchos
SRR22016077	PRJNA891486	Anas platyrhynchos
SRR22016078	PRJNA891486	Anas platyrhynchos
SRR22016079	PRJNA891486	Anas platyrhynchos
SRR22016080	PRJNA891486	Anas platyrhynchos
SRR22016081	PRJNA891486	Anas platyrhynchos
SRR22016082	PRJNA891486	Anas platyrhynchos
SRR22016083	PRJNA891486	Anas platyrhynchos
SRR22016084	PRJNA891486	Anas platyrhynchos
SRR22016085	PRJNA891486	Anas platyrhynchos
SRR22016086	PRJNA891486	Anas platyrhynchos
SRR22016087	PRJNA891486	Anas platyrhynchos
SRR22016088	PRJNA891486	Anas platyrhynchos
SRR22016089	PRJNA891486	Anas platyrhynchos
SRR22016090	PRJNA891486	Anas platyrhynchos
SRR20334283	PRJNA860618	Bos grunniens
SRR20334284	PRJNA860618	Bos grunniens
SRR20334285	PRJNA860618	Bos grunniens
SRR20334286	PRJNA860618	Bos grunniens
SRR20334287	PRJNA860618	Bos grunniens
SRR20334288	PRJNA860618	Bos grunniens
SRR20339273	PRJNA860771	Bos grunniens
SRR20339274	PRJNA860771	Bos grunniens
SRR20339275	PRJNA860771	Bos grunniens
SRR20339276	PRJNA860771	Bos grunniens
SRR20339281	PRJNA860771	Bos grunniens
SRR20339282	PRJNA860771	Bos grunniens
SRR21537967	PRJNA879097	Bos grunniens
SRR21537968	PRJNA879097	Bos grunniens
SRR21537969	PRJNA879097	Bos grunniens
SRR21537970	PRJNA879097	Bos grunniens
SRR21537971	PRJNA879097	Bos grunniens
SRR21537972	PRJNA879097	Bos grunniens
SRR21537973	PRJNA879097	Bos grunniens
SRR21537974	PRJNA879097	Bos grunniens
SRR21537975	PRJNA879097	Bos grunniens
SRR21537976	PRJNA879097	Bos grunniens
SRR21537977	PRJNA879097	Bos grunniens
SRR21537978	PRJNA879097	Bos grunniens
SRR22012587	PRJNA893108	Bos grunniens
SRR22012588	PRJNA893108	Bos grunniens
SRR22012589	PRJNA893108	Bos grunniens
SRR22012590	PRJNA893108	Bos grunniens
SRR22012591	PRJNA893108	Bos grunniens
SRR22012592	PRJNA893108	Bos grunniens
ERR3625179	PRJEB35127	Bos taurus
ERR3625180	PRJEB35127	Bos taurus
ERR3625181	PRJEB35127	Bos taurus
ERR3625182	PRJEB35127	Bos taurus
ERR3625183	PRJEB35127	Bos taurus
ERR3625184	PRJEB35127	Bos taurus
ERR3625185	PRJEB35127	Bos taurus
ERR3625186	PRJEB35127	Bos taurus
ERR3625187	PRJEB35127	Bos taurus
ERR3625188	PRJEB35127	Bos taurus
ERR3625189	PRJEB35127	Bos taurus
ERR3625190	PRJEB35127	Bos taurus
ERR3625191	PRJEB35127	Bos taurus
ERR3625192	PRJEB35127	Bos taurus
ERR3625193	PRJEB35127	Bos taurus
ERR3625194	PRJEB35127	Bos taurus
ERR3625195	PRJEB35127	Bos taurus
ERR3625196	PRJEB35127	Bos taurus
ERR3625197	PRJEB35127	Bos taurus
ERR3625198	PRJEB35127	Bos taurus
ERR3625199	PRJEB35127	Bos taurus
ERR3625200	PRJEB35127	Bos taurus
ERR3625201	PRJEB35127	Bos taurus
ERR3625202	PRJEB35127	Bos taurus
ERR3625203	PRJEB35127	Bos taurus
ERR3625204	PRJEB35127	Bos taurus
ERR3625205	PRJEB35127	Bos taurus
ERR3625206	PRJEB35127	Bos taurus
ERR3625207	PRJEB35127	Bos taurus
ERR3625208	PRJEB35127	Bos taurus
SRR4238021	PRJNA342619	Capra hircus
SRR4238022	PRJNA342619	Capra hircus
SRR4238023	PRJNA342619	Capra hircus
SRR5943641	PRJNA394953	Capra hircus
SRR5943642	PRJNA394953	Capra hircus
SRR5943643	PRJNA394953	Capra hircus
SRR5943644	PRJNA394953	Capra hircus
SRR5943645	PRJNA394953	Capra hircus
SRR5943646	PRJNA394953	Capra hircus
SRR5969105	PRJNA393234	Capra hircus
SRR5969106	PRJNA393234	Capra hircus
SRR5969108	PRJNA393234	Capra hircus
SRR5969109	PRJNA393234	Capra hircus
SRR5969111	PRJNA393234	Capra hircus
SRR5969112	PRJNA393234	Capra hircus
SRR5969113	PRJNA393234	Capra hircus
SRR5969114	PRJNA393234	Capra hircus
SRR5969124	PRJNA393234	Capra hircus
SRR5969127	PRJNA393234	Capra hircus
SRR5969128	PRJNA393234	Capra hircus
SRR5969129	PRJNA393234	Capra hircus
SRR5969130	PRJNA393234	Capra hircus
SRR5969131	PRJNA393234	Capra hircus
SRR5969132	PRJNA393234	Capra hircus
SRR6314315	PRJNA419413	Capra hircus
SRR6314316	PRJNA419413	Capra hircus
SRR6314317	PRJNA419413	Capra hircus
SRR6314318	PRJNA419413	Capra hircus
SRR6314319	PRJNA419413	Capra hircus
SRR6314320	PRJNA419413	Capra hircus
SRR20644566	PRJNA849212	Equus caballus
SRR20644567	PRJNA849212	Equus caballus
SRR20644568	PRJNA849212	Equus caballus
SRR20644569	PRJNA849212	Equus caballus
SRR20644570	PRJNA849212	Equus caballus
SRR20644571	PRJNA849212	Equus caballus
SRR20644572	PRJNA849212	Equus caballus
SRR20644573	PRJNA849212	Equus caballus
SRR20644574	PRJNA849212	Equus caballus
SRR20644575	PRJNA849212	Equus caballus
SRR20644576	PRJNA849212	Equus caballus
SRR20644577	PRJNA849212	Equus caballus
SRR20644578	PRJNA849212	Equus caballus
SRR20644579	PRJNA849212	Equus caballus
SRR20644580	PRJNA849212	Equus caballus
SRR20644581	PRJNA849212	Equus caballus
SRR20644582	PRJNA849212	Equus caballus
SRR20644583	PRJNA849212	Equus caballus
SRR21046748	PRJNA869460	Equus caballus
SRR21046749	PRJNA869460	Equus caballus
SRR21046750	PRJNA869460	Equus caballus
SRR21046751	PRJNA869460	Equus caballus
SRR21046752	PRJNA869460	Equus caballus
SRR21046753	PRJNA869460	Equus caballus
SRR21046754	PRJNA869460	Equus caballus
SRR21046755	PRJNA869460	Equus caballus
SRR21046756	PRJNA869460	Equus caballus
SRR21046757	PRJNA869460	Equus caballus
SRR21046758	PRJNA869460	Equus caballus
SRR21046759	PRJNA869460	Equus caballus
ERR10372888	PRJEB42025	Gallus gallus
ERR10372889	PRJEB42025	Gallus gallus
SRR21848858	PRJNA887923	Gallus gallus
SRR21848859	PRJNA887923	Gallus gallus
SRR21848860	PRJNA887923	Gallus gallus
SRR21848861	PRJNA887923	Gallus gallus
SRR21848862	PRJNA887923	Gallus gallus
SRR21848863	PRJNA887923	Gallus gallus
SRR21848864	PRJNA887923	Gallus gallus
SRR21848865	PRJNA887923	Gallus gallus
SRR21848866	PRJNA887923	Gallus gallus
SRR21848867	PRJNA887923	Gallus gallus
SRR21860125	PRJNA889190	Gallus gallus
SRR21860126	PRJNA889190	Gallus gallus
SRR21860127	PRJNA889190	Gallus gallus
SRR21860128	PRJNA889190	Gallus gallus
SRR21860129	PRJNA889190	Gallus gallus
SRR21860130	PRJNA889190	Gallus gallus
SRR21860131	PRJNA889190	Gallus gallus
SRR21860132	PRJNA889190	Gallus gallus
SRR21860133	PRJNA889190	Gallus gallus
SRR21860134	PRJNA889190	Gallus gallus
SRR21860135	PRJNA889190	Gallus gallus
SRR21860136	PRJNA889190	Gallus gallus
SRR21995890	PRJNA849371	Gallus gallus
SRR21995891	PRJNA849371	Gallus gallus
SRR21995892	PRJNA849371	Gallus gallus
SRR21995893	PRJNA849371	Gallus gallus
SRR21995894	PRJNA849371	Gallus gallus
SRR21995895	PRJNA849371	Gallus gallus
SRR21669597	PRJNA882213	Ovis aries
SRR21669598	PRJNA882213	Ovis aries
SRR21669599	PRJNA882213	Ovis aries
SRR21669601	PRJNA882213	Ovis aries
SRR21669602	PRJNA882213	Ovis aries
SRR21669603	PRJNA882213	Ovis aries
SRR21669604	PRJNA882213	Ovis aries
SRR21669605	PRJNA882213	Ovis aries
SRR21669606	PRJNA882213	Ovis aries
SRR21874478	PRJNA887585	Ovis aries
SRR21874479	PRJNA887585	Ovis aries
SRR21874480	PRJNA887585	Ovis aries
SRR21874481	PRJNA887585	Ovis aries
SRR21874482	PRJNA887585	Ovis aries
SRR21874483	PRJNA887585	Ovis aries
SRR21874484	PRJNA887585	Ovis aries
SRR21874485	PRJNA887585	Ovis aries
SRR21874486	PRJNA887585	Ovis aries
SRR21874487	PRJNA887585	Ovis aries
SRR21874488	PRJNA887585	Ovis aries
SRR21874489	PRJNA887585	Ovis aries
SRR21874490	PRJNA887585	Ovis aries
SRR21874491	PRJNA887585	Ovis aries
SRR21874492	PRJNA887585	Ovis aries
SRR21979350	PRJNA891119	Ovis aries
SRR21979351	PRJNA891119	Ovis aries
SRR21979352	PRJNA891119	Ovis aries
SRR21979353	PRJNA891119	Ovis aries
SRR21979354	PRJNA891119	Ovis aries
SRR21979355	PRJNA891119	Ovis aries
ERR10368082	PRJEB56673	Sus scrofa
ERR10368083	PRJEB56673	Sus scrofa
ERR10368084	PRJEB56673	Sus scrofa
ERR10368085	PRJEB56673	Sus scrofa
ERR10368086	PRJEB56673	Sus scrofa
ERR10368087	PRJEB56673	Sus scrofa
ERR10368088	PRJEB56673	Sus scrofa
ERR10368089	PRJEB56673	Sus scrofa
ERR10368090	PRJEB56673	Sus scrofa
ERR10368091	PRJEB56673	Sus scrofa
ERR4982126	PRJEB41970	Sus scrofa
ERR4982127	PRJEB41970	Sus scrofa
ERR4982128	PRJEB41970	Sus scrofa
ERR4982129	PRJEB41970	Sus scrofa
ERR4982130	PRJEB41970	Sus scrofa
ERR4982131	PRJEB41970	Sus scrofa
ERR4982132	PRJEB41970	Sus scrofa
ERR4982133	PRJEB41970	Sus scrofa
ERR4982134	PRJEB41970	Sus scrofa
ERR4982135	PRJEB41970	Sus scrofa
ERR4982136	PRJEB41970	Sus scrofa
ERR4982137	PRJEB41970	Sus scrofa
SRR21779425	PRJNA886104	Sus scrofa
SRR21779426	PRJNA886104	Sus scrofa
SRR21779427	PRJNA886104	Sus scrofa
SRR21779428	PRJNA886104	Sus scrofa
SRR21779429	PRJNA886104	Sus scrofa
SRR21779430	PRJNA886104	Sus scrofa
SRR21779431	PRJNA886104	Sus scrofa
SRR21779432	PRJNA886104	Sus scrofa
SRR11744112	PRJNA630749	Acanthochromis polyacanthus
SRR11744113	PRJNA630749	Acanthochromis polyacanthus
SRR11744114	PRJNA630749	Acanthochromis polyacanthus
SRR11744115	PRJNA630749	Acanthochromis polyacanthus
SRR11744116	PRJNA630749	Acanthochromis polyacanthus
SRR11744117	PRJNA630749	Acanthochromis polyacanthus
SRR11744118	PRJNA630749	Acanthochromis polyacanthus
SRR11744119	PRJNA630749	Acanthochromis polyacanthus
SRR11744120	PRJNA630749	Acanthochromis polyacanthus
SRR11744121	PRJNA630749	Acanthochromis polyacanthus
SRR11744122	PRJNA630749	Acanthochromis polyacanthus
SRR11744123	PRJNA630749	Acanthochromis polyacanthus
SRR11744124	PRJNA630749	Acanthochromis polyacanthus
SRR11744125	PRJNA630749	Acanthochromis polyacanthus
SRR11744126	PRJNA630749	Acanthochromis polyacanthus
SRR11744127	PRJNA630749	Acanthochromis polyacanthus
SRR11744128	PRJNA630749	Acanthochromis polyacanthus
SRR11744129	PRJNA630749	Acanthochromis polyacanthus
SRR11744130	PRJNA630749	Acanthochromis polyacanthus
SRR11744131	PRJNA630749	Acanthochromis polyacanthus
SRR11744132	PRJNA630749	Acanthochromis polyacanthus
SRR11744133	PRJNA630749	Acanthochromis polyacanthus
SRR11744134	PRJNA630749	Acanthochromis polyacanthus
SRR11744135	PRJNA630749	Acanthochromis polyacanthus
SRR11744136	PRJNA630749	Acanthochromis polyacanthus
SRR11744137	PRJNA630749	Acanthochromis polyacanthus
SRR11744138	PRJNA630749	Acanthochromis polyacanthus
SRR11744139	PRJNA630749	Acanthochromis polyacanthus
SRR11744140	PRJNA630749	Acanthochromis polyacanthus
SRR11744141	PRJNA630749	Acanthochromis polyacanthus
SRR10215705	PRJNA575352	Ailuropoda melanoleuca
SRR10215706	PRJNA575352	Ailuropoda melanoleuca
SRR10215707	PRJNA575352	Ailuropoda melanoleuca
SRR10215708	PRJNA575352	Ailuropoda melanoleuca
SRR10215709	PRJNA575352	Ailuropoda melanoleuca
SRR10215710	PRJNA575352	Ailuropoda melanoleuca
SRR10215711	PRJNA575352	Ailuropoda melanoleuca
SRR10215712	PRJNA575352	Ailuropoda melanoleuca
SRR10215713	PRJNA575352	Ailuropoda melanoleuca
SRR10215714	PRJNA575352	Ailuropoda melanoleuca
SRR10215715	PRJNA575352	Ailuropoda melanoleuca
SRR10215716	PRJNA575352	Ailuropoda melanoleuca
SRR10215717	PRJNA575352	Ailuropoda melanoleuca
SRR10215718	PRJNA575352	Ailuropoda melanoleuca
SRR10215719	PRJNA575352	Ailuropoda melanoleuca
SRR10215720	PRJNA575352	Ailuropoda melanoleuca
SRR10215721	PRJNA575352	Ailuropoda melanoleuca
SRR10215722	PRJNA575352	Ailuropoda melanoleuca
SRR10215723	PRJNA575352	Ailuropoda melanoleuca
SRR10215724	PRJNA575352	Ailuropoda melanoleuca
SRR10215725	PRJNA575352	Ailuropoda melanoleuca
SRR10215726	PRJNA575352	Ailuropoda melanoleuca
SRR10215727	PRJNA575352	Ailuropoda melanoleuca
SRR10215728	PRJNA575352	Ailuropoda melanoleuca
SRR10215729	PRJNA575352	Ailuropoda melanoleuca
SRR11301087	PRJNA612421	Ailuropoda melanoleuca
SRR11301088	PRJNA612421	Ailuropoda melanoleuca
SRR11301089	PRJNA612421	Ailuropoda melanoleuca
SRR11301090	PRJNA612421	Ailuropoda melanoleuca
SRR11301091	PRJNA612421	Ailuropoda melanoleuca
SRR16071397	PRJNA766232	Amphilophus citrinellus
SRR16071398	PRJNA766232	Amphilophus citrinellus
SRR16071399	PRJNA766232	Amphilophus citrinellus
SRR16071400	PRJNA766232	Amphilophus citrinellus
SRR16071401	PRJNA766232	Amphilophus citrinellus
SRR16071402	PRJNA766232	Amphilophus citrinellus
SRR16071403	PRJNA766232	Amphilophus citrinellus
SRR16071404	PRJNA766232	Amphilophus citrinellus
SRR16071405	PRJNA766232	Amphilophus citrinellus
SRR16071406	PRJNA766232	Amphilophus citrinellus
SRR16071407	PRJNA766232	Amphilophus citrinellus
SRR16071408	PRJNA766232	Amphilophus citrinellus
SRR16094058	PRJNA766770	Amphilophus citrinellus
SRR16094059	PRJNA766770	Amphilophus citrinellus
SRR16094060	PRJNA766770	Amphilophus citrinellus
SRR16094061	PRJNA766770	Amphilophus citrinellus
SRR16094062	PRJNA766770	Amphilophus citrinellus
SRR16094063	PRJNA766770	Amphilophus citrinellus
SRR16094064	PRJNA766770	Amphilophus citrinellus
SRR16094065	PRJNA766770	Amphilophus citrinellus
SRR16094066	PRJNA766770	Amphilophus citrinellus
SRR16094067	PRJNA766770	Amphilophus citrinellus
SRR16094068	PRJNA766770	Amphilophus citrinellus
SRR16094069	PRJNA766770	Amphilophus citrinellus
SRR16094070	PRJNA766770	Amphilophus citrinellus
SRR16094071	PRJNA766770	Amphilophus citrinellus
SRR16094072	PRJNA766770	Amphilophus citrinellus
SRR16094073	PRJNA766770	Amphilophus citrinellus
SRR16094074	PRJNA766770	Amphilophus citrinellus
SRR16094075	PRJNA766770	Amphilophus citrinellus
SRR13649141	PRJNA547682	Amphiprion ocellaris
SRR13649142	PRJNA547682	Amphiprion ocellaris
SRR13649143	PRJNA547682	Amphiprion ocellaris
SRR13649144	PRJNA547682	Amphiprion ocellaris
SRR7610144	PRJNA482393	Amphiprion ocellaris
SRR7610145	PRJNA482393	Amphiprion ocellaris
SRR7610146	PRJNA482393	Amphiprion ocellaris
SRR7610147	PRJNA482393	Amphiprion ocellaris
SRR7610148	PRJNA482393	Amphiprion ocellaris
SRR7610149	PRJNA482393	Amphiprion ocellaris
SRR7610150	PRJNA482393	Amphiprion ocellaris
SRR7610151	PRJNA482393	Amphiprion ocellaris
SRR7610152	PRJNA482393	Amphiprion ocellaris
SRR7610153	PRJNA482393	Amphiprion ocellaris
SRR7610154	PRJNA482393	Amphiprion ocellaris
SRR7610155	PRJNA482393	Amphiprion ocellaris
SRR7610156	PRJNA482393	Amphiprion ocellaris
SRR7610157	PRJNA482393	Amphiprion ocellaris
SRR7610158	PRJNA482393	Amphiprion ocellaris
SRR7610159	PRJNA482393	Amphiprion ocellaris
SRR7610160	PRJNA482393	Amphiprion ocellaris
SRR7610161	PRJNA482393	Amphiprion ocellaris
SRR7610162	PRJNA482393	Amphiprion ocellaris
SRR7610163	PRJNA482393	Amphiprion ocellaris
SRR7610164	PRJNA482393	Amphiprion ocellaris
SRR7610165	PRJNA482393	Amphiprion ocellaris
SRR7610166	PRJNA482393	Amphiprion ocellaris
SRR7610167	PRJNA482393	Amphiprion ocellaris
SRR7610168	PRJNA482393	Amphiprion ocellaris
SRR7610169	PRJNA482393	Amphiprion ocellaris
SRR12494892	PRJNA657978	Amphiprion percula
SRR12494893	PRJNA657978	Amphiprion percula
SRR12494894	PRJNA657978	Amphiprion percula
SRR12494895	PRJNA657978	Amphiprion percula
SRR12494896	PRJNA657978	Amphiprion percula
SRR12494897	PRJNA657978	Amphiprion percula
SRR12494898	PRJNA657978	Amphiprion percula
SRR12494899	PRJNA657978	Amphiprion percula
SRR12494900	PRJNA657978	Amphiprion percula
SRR12494901	PRJNA657978	Amphiprion percula
SRR12494902	PRJNA657978	Amphiprion percula
SRR12494903	PRJNA657978	Amphiprion percula
SRR12494904	PRJNA657978	Amphiprion percula
SRR12494905	PRJNA657978	Amphiprion percula
SRR12494906	PRJNA657978	Amphiprion percula
SRR12494907	PRJNA657978	Amphiprion percula
SRR12494908	PRJNA657978	Amphiprion percula
SRR12494909	PRJNA657978	Amphiprion percula
SRR12494910	PRJNA657978	Amphiprion percula
SRR12494911	PRJNA657978	Amphiprion percula
SRR12494912	PRJNA657978	Amphiprion percula
SRR12494913	PRJNA657978	Amphiprion percula
SRR12494914	PRJNA657978	Amphiprion percula
SRR12494915	PRJNA657978	Amphiprion percula
SRR18811292	PRJNA828114	Amphiprion percula
SRR18811293	PRJNA828114	Amphiprion percula
SRR18811294	PRJNA828114	Amphiprion percula
SRR18811295	PRJNA828114	Amphiprion percula
SRR18811296	PRJNA828114	Amphiprion percula
SRR18811297	PRJNA828114	Amphiprion percula
SRR11050685	PRJNA605699	Anolis carolinensis
SRR11050686	PRJNA605699	Anolis carolinensis
SRR11050687	PRJNA605699	Anolis carolinensis
SRR1502184	PRJNA253971	Anolis carolinensis
SRR1548560	PRJNA258129	Anolis carolinensis
SRR1548562	PRJNA258129	Anolis carolinensis
SRR1548564	PRJNA258129	Anolis carolinensis
SRR1548566	PRJNA258129	Anolis carolinensis
SRR540258	PRJNA78917	Anolis carolinensis
SRR5420126	PRJNA381811	Anolis carolinensis
SRR5420127	PRJNA381811	Anolis carolinensis
SRR9140716	PRJNA545124	Anolis carolinensis
SRR9140717	PRJNA545124	Anolis carolinensis
SRR9140718	PRJNA545124	Anolis carolinensis
SRR9140719	PRJNA545124	Anolis carolinensis
SRR9140720	PRJNA545124	Anolis carolinensis
SRR9140721	PRJNA545124	Anolis carolinensis
SRR9140722	PRJNA545124	Anolis carolinensis
SRR9140723	PRJNA545124	Anolis carolinensis
SRR9140724	PRJNA545124	Anolis carolinensis
SRR9140725	PRJNA545124	Anolis carolinensis
SRR9140726	PRJNA545124	Anolis carolinensis
SRR9140727	PRJNA545124	Anolis carolinensis
SRR9140728	PRJNA545124	Anolis carolinensis
SRR9140729	PRJNA545124	Anolis carolinensis
SRR9140730	PRJNA545124	Anolis carolinensis
SRR9140731	PRJNA545124	Anolis carolinensis
SRR9140732	PRJNA545124	Anolis carolinensis
SRR9140733	PRJNA545124	Anolis carolinensis
SRR9694548	PRJNA554900	Anolis carolinensis
SRR17333510	PRJNA792024	Anser cygnoides
SRR17333511	PRJNA792024	Anser cygnoides
SRR17333512	PRJNA792024	Anser cygnoides
SRR17333513	PRJNA792024	Anser cygnoides
SRR17333514	PRJNA792024	Anser cygnoides
SRR17333515	PRJNA792024	Anser cygnoides
SRR17333516	PRJNA792024	Anser cygnoides
SRR17333517	PRJNA792024	Anser cygnoides
SRR19419439	PRJNA842448	Anser cygnoides
SRR19419440	PRJNA842448	Anser cygnoides
SRR19419441	PRJNA842448	Anser cygnoides
SRR19551727	PRJNA846331	Anser cygnoides
SRR19551728	PRJNA846331	Anser cygnoides
SRR19551729	PRJNA846331	Anser cygnoides
SRR19551730	PRJNA846331	Anser cygnoides
SRR19551731	PRJNA846331	Anser cygnoides
SRR19551732	PRJNA846331	Anser cygnoides
SRR19551733	PRJNA846331	Anser cygnoides
SRR19551734	PRJNA846331	Anser cygnoides
SRR21530935	PRJNA879338	Anser cygnoides
SRR21530936	PRJNA879338	Anser cygnoides
SRR21530937	PRJNA879338	Anser cygnoides
SRR21530938	PRJNA879338	Anser cygnoides
SRR21530939	PRJNA879338	Anser cygnoides
SRR21530940	PRJNA879338	Anser cygnoides
SRR21669566	PRJNA882213	Anser cygnoides
SRR21669568	PRJNA882213	Anser cygnoides
SRR21669569	PRJNA882213	Anser cygnoides
SRR21669570	PRJNA882213	Anser cygnoides
SRR21669571	PRJNA882213	Anser cygnoides
ERR6844365	PRJEB27810	Astatotilapia calliptera
ERR6844366	PRJEB27810	Astatotilapia calliptera
ERR6844367	PRJEB27810	Astatotilapia calliptera
ERR6844368	PRJEB27810	Astatotilapia calliptera
ERR6844369	PRJEB27810	Astatotilapia calliptera
ERR6844370	PRJEB27810	Astatotilapia calliptera
ERR6844371	PRJEB27810	Astatotilapia calliptera
ERR6844372	PRJEB27810	Astatotilapia calliptera
ERR6844373	PRJEB27810	Astatotilapia calliptera
ERR6844374	PRJEB27810	Astatotilapia calliptera
ERR6844375	PRJEB27810	Astatotilapia calliptera
ERR6844376	PRJEB27810	Astatotilapia calliptera
ERR6844377	PRJEB27810	Astatotilapia calliptera
ERR6844378	PRJEB27810	Astatotilapia calliptera
ERR6844379	PRJEB27810	Astatotilapia calliptera
ERR6844380	PRJEB27810	Astatotilapia calliptera
ERR6844381	PRJEB27810	Astatotilapia calliptera
ERR6844382	PRJEB27810	Astatotilapia calliptera
ERR6844383	PRJEB27810	Astatotilapia calliptera
ERR6844384	PRJEB27810	Astatotilapia calliptera
ERR6844385	PRJEB27810	Astatotilapia calliptera
ERR6844386	PRJEB27810	Astatotilapia calliptera
ERR6844387	PRJEB27810	Astatotilapia calliptera
ERR6844388	PRJEB27810	Astatotilapia calliptera
ERR6844389	PRJEB27810	Astatotilapia calliptera
ERR6844390	PRJEB27810	Astatotilapia calliptera
ERR6844391	PRJEB27810	Astatotilapia calliptera
ERR6844392	PRJEB27810	Astatotilapia calliptera
ERR6869682	PRJEB27810	Astatotilapia calliptera
ERR6869683	PRJEB27810	Astatotilapia calliptera
ERR2576316	PRJEB26684	Astyanax mexicanus
ERR2576317	PRJEB26684	Astyanax mexicanus
ERR2576318	PRJEB26684	Astyanax mexicanus
ERR2576319	PRJEB26684	Astyanax mexicanus
ERR2576320	PRJEB26684	Astyanax mexicanus
ERR2576321	PRJEB26684	Astyanax mexicanus
ERR2576322	PRJEB26684	Astyanax mexicanus
ERR2576323	PRJEB26684	Astyanax mexicanus
ERR2576324	PRJEB26684	Astyanax mexicanus
ERR2576325	PRJEB26684	Astyanax mexicanus
ERR2576326	PRJEB26684	Astyanax mexicanus
ERR2576327	PRJEB26684	Astyanax mexicanus
ERR2576328	PRJEB26684	Astyanax mexicanus
ERR2576329	PRJEB26684	Astyanax mexicanus
ERR2576330	PRJEB26684	Astyanax mexicanus
ERR2576331	PRJEB26684	Astyanax mexicanus
ERR2576332	PRJEB26684	Astyanax mexicanus
ERR2576333	PRJEB26684	Astyanax mexicanus
ERR2576334	PRJEB26684	Astyanax mexicanus
ERR2576335	PRJEB26684	Astyanax mexicanus
ERR2576336	PRJEB26684	Astyanax mexicanus
ERR2576337	PRJEB26684	Astyanax mexicanus
ERR2576338	PRJEB26684	Astyanax mexicanus
ERR2576339	PRJEB26684	Astyanax mexicanus
SRR11035213	PRJNA605208	Astyanax mexicanus
SRR11035214	PRJNA605208	Astyanax mexicanus
SRR11035215	PRJNA605208	Astyanax mexicanus
SRR11035216	PRJNA605208	Astyanax mexicanus
SRR6349257	PRJNA421208	Astyanax mexicanus
SRR6349258	PRJNA421208	Astyanax mexicanus
SRR18099019	PRJNA809309	Betta splendens
SRR18099020	PRJNA809309	Betta splendens
SRR18099021	PRJNA809309	Betta splendens
SRR18099022	PRJNA809309	Betta splendens
SRR18099023	PRJNA809309	Betta splendens
SRR18099024	PRJNA809309	Betta splendens
SRR18099025	PRJNA809309	Betta splendens
SRR18099026	PRJNA809309	Betta splendens
SRR18099027	PRJNA809309	Betta splendens
SRR18099028	PRJNA809309	Betta splendens
SRR18099029	PRJNA809309	Betta splendens
SRR18099030	PRJNA809309	Betta splendens
SRR18099031	PRJNA809309	Betta splendens
SRR18099032	PRJNA809309	Betta splendens
SRR18099033	PRJNA809309	Betta splendens
SRR18099034	PRJNA809309	Betta splendens
SRR18099035	PRJNA809309	Betta splendens
SRR18099036	PRJNA809309	Betta splendens
SRR18099037	PRJNA809309	Betta splendens
SRR18099038	PRJNA809309	Betta splendens
SRR18099039	PRJNA809309	Betta splendens
SRR18099040	PRJNA809309	Betta splendens
SRR18099041	PRJNA809309	Betta splendens
SRR18099042	PRJNA809309	Betta splendens
SRR18099043	PRJNA809309	Betta splendens
SRR18099044	PRJNA809309	Betta splendens
SRR18099045	PRJNA809309	Betta splendens
SRR18099046	PRJNA809309	Betta splendens
SRR18099047	PRJNA809309	Betta splendens
SRR18935860	PRJNA832551	Betta splendens
SRR13285864	PRJNA686190	Bos mutus
SRR13285865	PRJNA686190	Bos mutus
SRR14847984	PRJNA738716	Bos mutus
SRR14847985	PRJNA738716	Bos mutus
SRR14847986	PRJNA738716	Bos mutus
SRR14847987	PRJNA738716	Bos mutus
SRR14847988	PRJNA738716	Bos mutus
SRR14847989	PRJNA738716	Bos mutus
SRR14860520	PRJNA738716	Bos mutus
SRR14860521	PRJNA738716	Bos mutus
SRR14860522	PRJNA738716	Bos mutus
SRR14860523	PRJNA738716	Bos mutus
SRR14860524	PRJNA738716	Bos mutus
SRR14860525	PRJNA738716	Bos mutus
SRR19261867	PRJNA837696	Bos mutus
SRR19261868	PRJNA837696	Bos mutus
SRR19261869	PRJNA837696	Bos mutus
SRR19261870	PRJNA837696	Bos mutus
SRR19261871	PRJNA837696	Bos mutus
SRR19261872	PRJNA837696	Bos mutus
SRR19261873	PRJNA837696	Bos mutus
SRR19261874	PRJNA837696	Bos mutus
SRR19261875	PRJNA837696	Bos mutus
SRR19261876	PRJNA837696	Bos mutus
SRR19851421	PRJNA852863	Bos mutus
SRR19851422	PRJNA852863	Bos mutus
SRR19851423	PRJNA852863	Bos mutus
SRR19851424	PRJNA852863	Bos mutus
SRR19851425	PRJNA852863	Bos mutus
SRR19851426	PRJNA852863	Bos mutus
ERR1331722	PRJEB13074	Callithrix jacchus
ERR1331723	PRJEB13074	Callithrix jacchus
ERR2851716	PRJEB29285	Callithrix jacchus
ERR2851717	PRJEB29285	Callithrix jacchus
ERR2851718	PRJEB29285	Callithrix jacchus
ERR2851719	PRJEB29285	Callithrix jacchus
ERR2851720	PRJEB29285	Callithrix jacchus
ERR2851721	PRJEB29285	Callithrix jacchus
ERR2851722	PRJEB29285	Callithrix jacchus
ERR2851723	PRJEB29285	Callithrix jacchus
ERR2851724	PRJEB29285	Callithrix jacchus
ERR2851725	PRJEB29285	Callithrix jacchus
ERR2851726	PRJEB29285	Callithrix jacchus
ERR2851727	PRJEB29285	Callithrix jacchus
ERR2851728	PRJEB29285	Callithrix jacchus
ERR2851730	PRJEB29285	Callithrix jacchus
ERR2851731	PRJEB29285	Callithrix jacchus
ERR2851732	PRJEB29285	Callithrix jacchus
ERR2851733	PRJEB29285	Callithrix jacchus
ERR2851734	PRJEB29285	Callithrix jacchus
ERR2851735	PRJEB29285	Callithrix jacchus
ERR2851736	PRJEB29285	Callithrix jacchus
ERR2851737	PRJEB29285	Callithrix jacchus
ERR2851738	PRJEB29285	Callithrix jacchus
ERR2851739	PRJEB29285	Callithrix jacchus
ERR2851740	PRJEB29285	Callithrix jacchus
SRR8950097	PRJNA480492	Callithrix jacchus
SRR8950098	PRJNA480492	Callithrix jacchus
SRR8998280	PRJNA540701	Callithrix jacchus
SRR8998281	PRJNA540701	Callithrix jacchus
SRR13705738	PRJNA701734	Camelus dromedarius
SRR13705739	PRJNA701734	Camelus dromedarius
SRR13705740	PRJNA701734	Camelus dromedarius
SRR13705741	PRJNA701734	Camelus dromedarius
SRR13705742	PRJNA701734	Camelus dromedarius
SRR13705743	PRJNA701734	Camelus dromedarius
SRR13705744	PRJNA701734	Camelus dromedarius
SRR13705745	PRJNA701734	Camelus dromedarius
SRR13705746	PRJNA701734	Camelus dromedarius
SRR13705747	PRJNA701734	Camelus dromedarius
SRR13705748	PRJNA701734	Camelus dromedarius
SRR13705749	PRJNA701734	Camelus dromedarius
SRR16499051	PRJNA770132	Camelus dromedarius
SRR18324228	PRJNA816055	Camelus dromedarius
SRR8696380	PRJNA310822	Camelus dromedarius
SRR8696381	PRJNA310822	Camelus dromedarius
SRR8696382	PRJNA310822	Camelus dromedarius
SRR8696383	PRJNA310822	Camelus dromedarius
SRR8696384	PRJNA310822	Camelus dromedarius
SRR8696385	PRJNA310822	Camelus dromedarius
SRR8697258	PRJNA310822	Camelus dromedarius
SRR8697259	PRJNA310822	Camelus dromedarius
SRR8697260	PRJNA310822	Camelus dromedarius
SRR8697261	PRJNA310822	Camelus dromedarius
SRR8697262	PRJNA310822	Camelus dromedarius
SRR8697263	PRJNA310822	Camelus dromedarius
SRR9074417	PRJNA543338	Camelus dromedarius
SRR9074418	PRJNA543338	Camelus dromedarius
SRR9074419	PRJNA543338	Camelus dromedarius
SRR9074420	PRJNA543338	Camelus dromedarius
DRR284958	PRJDB11471	Canis lupus familiaris
DRR284959	PRJDB11471	Canis lupus familiaris
DRR284960	PRJDB11471	Canis lupus familiaris
DRR284961	PRJDB11471	Canis lupus familiaris
DRR284962	PRJDB11471	Canis lupus familiaris
DRR284963	PRJDB11471	Canis lupus familiaris
DRR284964	PRJDB11471	Canis lupus familiaris
DRR284965	PRJDB11471	Canis lupus familiaris
DRR284966	PRJDB11471	Canis lupus familiaris
DRR284967	PRJDB11471	Canis lupus familiaris
DRR284968	PRJDB11471	Canis lupus familiaris
DRR284969	PRJDB11471	Canis lupus familiaris
DRR284970	PRJDB11471	Canis lupus familiaris
DRR284971	PRJDB11471	Canis lupus familiaris
DRR284972	PRJDB11471	Canis lupus familiaris
DRR284973	PRJDB11471	Canis lupus familiaris
DRR284974	PRJDB11471	Canis lupus familiaris
DRR284975	PRJDB11471	Canis lupus familiaris
SRR21669584	PRJNA882213	Canis lupus familiaris
SRR21669585	PRJNA882213	Canis lupus familiaris
SRR21669586	PRJNA882213	Canis lupus familiaris
SRR21742957	PRJNA701880	Canis lupus familiaris
SRR21742958	PRJNA701880	Canis lupus familiaris
SRR21742959	PRJNA701880	Canis lupus familiaris
SRR21742960	PRJNA701880	Canis lupus familiaris
SRR21742961	PRJNA701880	Canis lupus familiaris
SRR21742962	PRJNA701880	Canis lupus familiaris
SRR21742963	PRJNA701880	Canis lupus familiaris
SRR21742964	PRJNA701880	Canis lupus familiaris
SRR21742965	PRJNA701880	Canis lupus familiaris
SRR19025928	PRJNA833750	Carassius auratus
SRR19025929	PRJNA833750	Carassius auratus
SRR19025930	PRJNA833750	Carassius auratus
SRR19025931	PRJNA833750	Carassius auratus
SRR19025932	PRJNA833750	Carassius auratus
SRR19184619	PRJNA837728	Carassius auratus
SRR19184620	PRJNA837728	Carassius auratus
SRR19184621	PRJNA837728	Carassius auratus
SRR19184622	PRJNA837728	Carassius auratus
SRR19184623	PRJNA837728	Carassius auratus
SRR19184624	PRJNA837728	Carassius auratus
SRR19184625	PRJNA837728	Carassius auratus
SRR20363963	PRJNA857759	Carassius auratus
SRR20363964	PRJNA857759	Carassius auratus
SRR20363965	PRJNA857759	Carassius auratus
SRR20363966	PRJNA857759	Carassius auratus
SRR20363967	PRJNA857759	Carassius auratus
SRR20363968	PRJNA857759	Carassius auratus
SRR21011299	PRJNA868515	Carassius auratus
SRR21011300	PRJNA868515	Carassius auratus
SRR21011301	PRJNA868515	Carassius auratus
SRR21011302	PRJNA868515	Carassius auratus
SRR21011303	PRJNA868515	Carassius auratus
SRR21011304	PRJNA868515	Carassius auratus
SRR21883728	PRJNA889929	Carassius auratus
SRR21883729	PRJNA889929	Carassius auratus
SRR21883730	PRJNA889929	Carassius auratus
SRR21883731	PRJNA889929	Carassius auratus
SRR21883732	PRJNA889929	Carassius auratus
SRR21883733	PRJNA889929	Carassius auratus
SRR17216068	PRJNA788430	Castor canadensis
SRR17216069	PRJNA788430	Castor canadensis
SRR17216070	PRJNA788430	Castor canadensis
SRR17216071	PRJNA788430	Castor canadensis
SRR17216072	PRJNA788430	Castor canadensis
SRR17216073	PRJNA788430	Castor canadensis
SRR17216074	PRJNA788430	Castor canadensis
SRR17216075	PRJNA788430	Castor canadensis
SRR17216076	PRJNA788430	Castor canadensis
SRR17216077	PRJNA788430	Castor canadensis
SRR17216078	PRJNA788430	Castor canadensis
SRR17216079	PRJNA788430	Castor canadensis
SRR17216080	PRJNA788430	Castor canadensis
SRR17216081	PRJNA788430	Castor canadensis
SRR17216082	PRJNA788430	Castor canadensis
SRR17216083	PRJNA788430	Castor canadensis
SRR17216084	PRJNA788430	Castor canadensis
SRR17216085	PRJNA788430	Castor canadensis
SRR17216086	PRJNA788430	Castor canadensis
SRR17216087	PRJNA788430	Castor canadensis
SRR17216088	PRJNA788430	Castor canadensis
SRR17216089	PRJNA788430	Castor canadensis
SRR17216090	PRJNA788430	Castor canadensis
SRR17216091	PRJNA788430	Castor canadensis
SRR17216092	PRJNA788430	Castor canadensis
SRR17216093	PRJNA788430	Castor canadensis
SRR17216094	PRJNA788430	Castor canadensis
SRR17216095	PRJNA788430	Castor canadensis
SRR17216096	PRJNA788430	Castor canadensis
SRR17216097	PRJNA788430	Castor canadensis
SRR18337082	PRJNA816714	Cavia porcellus
SRR18337083	PRJNA816714	Cavia porcellus
SRR18337084	PRJNA816714	Cavia porcellus
SRR18337085	PRJNA816714	Cavia porcellus
SRR18337086	PRJNA816714	Cavia porcellus
SRR18337087	PRJNA816714	Cavia porcellus
SRR18337088	PRJNA816714	Cavia porcellus
SRR18337089	PRJNA816714	Cavia porcellus
SRR18337090	PRJNA816714	Cavia porcellus
SRR18337091	PRJNA816714	Cavia porcellus
SRR18337092	PRJNA816714	Cavia porcellus
SRR18337093	PRJNA816714	Cavia porcellus
SRR18337094	PRJNA816714	Cavia porcellus
SRR18337095	PRJNA816714	Cavia porcellus
SRR18337096	PRJNA816714	Cavia porcellus
SRR18337097	PRJNA816714	Cavia porcellus
SRR18337098	PRJNA816714	Cavia porcellus
SRR18337099	PRJNA816714	Cavia porcellus
SRR20754044	PRJNA865378	Cavia porcellus
SRR20754045	PRJNA865378	Cavia porcellus
SRR20754046	PRJNA865378	Cavia porcellus
SRR20754047	PRJNA865378	Cavia porcellus
SRR20754048	PRJNA865378	Cavia porcellus
SRR20754049	PRJNA865378	Cavia porcellus
SRR20754050	PRJNA865378	Cavia porcellus
SRR20754051	PRJNA865378	Cavia porcellus
SRR20754052	PRJNA865378	Cavia porcellus
SRR20754053	PRJNA865378	Cavia porcellus
SRR20754054	PRJNA865378	Cavia porcellus
SRR20754055	PRJNA865378	Cavia porcellus
SRR1759017	PRJNA271912	Cercocebus atys
SRR1759018	PRJNA271912	Cercocebus atys
SRR1759019	PRJNA271912	Cercocebus atys
SRR1759020	PRJNA271912	Cercocebus atys
SRR1759021	PRJNA271912	Cercocebus atys
SRR1759022	PRJNA271912	Cercocebus atys
SRR1759023	PRJNA271912	Cercocebus atys
SRR1759024	PRJNA271912	Cercocebus atys
SRR1759025	PRJNA271912	Cercocebus atys
SRR1759026	PRJNA271912	Cercocebus atys
SRR1759027	PRJNA271912	Cercocebus atys
SRR1759028	PRJNA271912	Cercocebus atys
SRR1759029	PRJNA271912	Cercocebus atys
SRR1759030	PRJNA271912	Cercocebus atys
SRR1759031	PRJNA271912	Cercocebus atys
SRR1759032	PRJNA271912	Cercocebus atys
SRR5839569	PRJNA395003	Cercocebus atys
SRR5839570	PRJNA395003	Cercocebus atys
SRR5839571	PRJNA395003	Cercocebus atys
SRR5839572	PRJNA395003	Cercocebus atys
SRR5839573	PRJNA395003	Cercocebus atys
SRR5839574	PRJNA395003	Cercocebus atys
SRR5839575	PRJNA395003	Cercocebus atys
SRR5839576	PRJNA395003	Cercocebus atys
SRR5839577	PRJNA395003	Cercocebus atys
SRR5839578	PRJNA395003	Cercocebus atys
SRR5839579	PRJNA395003	Cercocebus atys
SRR5839580	PRJNA395003	Cercocebus atys
SRR5839581	PRJNA395003	Cercocebus atys
SRR5839582	PRJNA395003	Cercocebus atys
SRR17216250	PRJNA788430	Chinchilla lanigera
SRR17216251	PRJNA788430	Chinchilla lanigera
SRR17216252	PRJNA788430	Chinchilla lanigera
SRR17216253	PRJNA788430	Chinchilla lanigera
SRR17216254	PRJNA788430	Chinchilla lanigera
SRR17216255	PRJNA788430	Chinchilla lanigera
SRR17216256	PRJNA788430	Chinchilla lanigera
SRR17216257	PRJNA788430	Chinchilla lanigera
SRR17216258	PRJNA788430	Chinchilla lanigera
SRR17216259	PRJNA788430	Chinchilla lanigera
SRR17216260	PRJNA788430	Chinchilla lanigera
SRR17216261	PRJNA788430	Chinchilla lanigera
SRR17216262	PRJNA788430	Chinchilla lanigera
SRR17216263	PRJNA788430	Chinchilla lanigera
SRR17216264	PRJNA788430	Chinchilla lanigera
SRR17216265	PRJNA788430	Chinchilla lanigera
SRR17216266	PRJNA788430	Chinchilla lanigera
SRR17216267	PRJNA788430	Chinchilla lanigera
SRR17216268	PRJNA788430	Chinchilla lanigera
SRR1910427	PRJNA277957	Chinchilla lanigera
SRR1910516	PRJNA277957	Chinchilla lanigera
SRR1910518	PRJNA277957	Chinchilla lanigera
SRR1910521	PRJNA277957	Chinchilla lanigera
SRR1910522	PRJNA277957	Chinchilla lanigera
SRR1910523	PRJNA277957	Chinchilla lanigera
SRR1910524	PRJNA277957	Chinchilla lanigera
SRR1910525	PRJNA277957	Chinchilla lanigera
SRR1910526	PRJNA277957	Chinchilla lanigera
SRR1910527	PRJNA277957	Chinchilla lanigera
SRR4249993	PRJNA343174	Chinchilla lanigera
SRR16105156	PRJNA767086	Chlorocebus sabaeus
SRR16105157	PRJNA767086	Chlorocebus sabaeus
SRR16105158	PRJNA767086	Chlorocebus sabaeus
SRR16105159	PRJNA767086	Chlorocebus sabaeus
SRR16105160	PRJNA767086	Chlorocebus sabaeus
SRR16105161	PRJNA767086	Chlorocebus sabaeus
SRR16105162	PRJNA767086	Chlorocebus sabaeus
SRR16105163	PRJNA767086	Chlorocebus sabaeus
SRR16105164	PRJNA767086	Chlorocebus sabaeus
SRR16105165	PRJNA767086	Chlorocebus sabaeus
SRR16105166	PRJNA767086	Chlorocebus sabaeus
SRR16105167	PRJNA767086	Chlorocebus sabaeus
SRR16105168	PRJNA767086	Chlorocebus sabaeus
SRR16105169	PRJNA767086	Chlorocebus sabaeus
SRR16105170	PRJNA767086	Chlorocebus sabaeus
SRR18171532	PRJNA644395	Chlorocebus sabaeus
SRR18171533	PRJNA644395	Chlorocebus sabaeus
SRR18171534	PRJNA644395	Chlorocebus sabaeus
SRR18171535	PRJNA644395	Chlorocebus sabaeus
SRR18171536	PRJNA644395	Chlorocebus sabaeus
SRR18171537	PRJNA644395	Chlorocebus sabaeus
SRR18171538	PRJNA644395	Chlorocebus sabaeus
SRR18171539	PRJNA644395	Chlorocebus sabaeus
SRR18171540	PRJNA644395	Chlorocebus sabaeus
SRR18171541	PRJNA644395	Chlorocebus sabaeus
SRR18171542	PRJNA644395	Chlorocebus sabaeus
SRR18171543	PRJNA644395	Chlorocebus sabaeus
SRR7970300	PRJNA494868	Chlorocebus sabaeus
SRR7970301	PRJNA494868	Chlorocebus sabaeus
SRR7970302	PRJNA494868	Chlorocebus sabaeus
DRR327412	PRJDB12544	Ciona intestinalis
DRR327413	PRJDB12544	Ciona intestinalis
SRR10533934	PRJNA591870	Ciona intestinalis
SRR10533935	PRJNA591870	Ciona intestinalis
SRR16114570	PRJNA767259	Ciona intestinalis
SRR16114571	PRJNA767259	Ciona intestinalis
SRR16114572	PRJNA767259	Ciona intestinalis
SRR16114573	PRJNA767259	Ciona intestinalis
SRR16114574	PRJNA767259	Ciona intestinalis
SRR16114575	PRJNA767259	Ciona intestinalis
SRR16114576	PRJNA767259	Ciona intestinalis
SRR16114577	PRJNA767259	Ciona intestinalis
SRR16114578	PRJNA767259	Ciona intestinalis
SRR16114579	PRJNA767259	Ciona intestinalis
SRR16114582	PRJNA767259	Ciona intestinalis
SRR16114583	PRJNA767259	Ciona intestinalis
SRR16114584	PRJNA767259	Ciona intestinalis
SRR16114585	PRJNA767259	Ciona intestinalis
SRR18365513	PRJNA725676	Ciona intestinalis
SRR18365514	PRJNA725676	Ciona intestinalis
SRR18365515	PRJNA725676	Ciona intestinalis
SRR18365516	PRJNA725676	Ciona intestinalis
SRR18365517	PRJNA725676	Ciona intestinalis
SRR18365518	PRJNA725676	Ciona intestinalis
SRR18365519	PRJNA725676	Ciona intestinalis
SRR18365520	PRJNA725676	Ciona intestinalis
SRR18365521	PRJNA725676	Ciona intestinalis
SRR18365522	PRJNA725676	Ciona intestinalis
SRR18365523	PRJNA725676	Ciona intestinalis
SRR18365524	PRJNA725676	Ciona intestinalis
SRR7503161	PRJNA480375	Ciona savignyi
SRR7503162	PRJNA480375	Ciona savignyi
SRR7503163	PRJNA480375	Ciona savignyi
SRR7503164	PRJNA480375	Ciona savignyi
SRR7503165	PRJNA480375	Ciona savignyi
SRR7503166	PRJNA480375	Ciona savignyi
SRR7503167	PRJNA480375	Ciona savignyi
SRR7503168	PRJNA480375	Ciona savignyi
SRR7503169	PRJNA480375	Ciona savignyi
SRR7503170	PRJNA480375	Ciona savignyi
SRR7503171	PRJNA480375	Ciona savignyi
SRR7503172	PRJNA480375	Ciona savignyi
SRR7503173	PRJNA480375	Ciona savignyi
SRR7503174	PRJNA480375	Ciona savignyi
SRR7503175	PRJNA480375	Ciona savignyi
SRR7503176	PRJNA480375	Ciona savignyi
SRR7503177	PRJNA480375	Ciona savignyi
SRR7503178	PRJNA480375	Ciona savignyi
SRR7503179	PRJNA480375	Ciona savignyi
SRR7503180	PRJNA480375	Ciona savignyi
SRR7503181	PRJNA480375	Ciona savignyi
SRR7503182	PRJNA480375	Ciona savignyi
SRR7503183	PRJNA480375	Ciona savignyi
SRR7503184	PRJNA480375	Ciona savignyi
SRR7503185	PRJNA480375	Ciona savignyi
SRR7503186	PRJNA480375	Ciona savignyi
SRR7503187	PRJNA480375	Ciona savignyi
SRR7503188	PRJNA480375	Ciona savignyi
SRR7503189	PRJNA480375	Ciona savignyi
SRR7503190	PRJNA480375	Ciona savignyi
SRR18674346	PRJNA824440	Coturnix japonica
SRR18674347	PRJNA824440	Coturnix japonica
SRR18674348	PRJNA824440	Coturnix japonica
SRR18674349	PRJNA824440	Coturnix japonica
SRR18674350	PRJNA824440	Coturnix japonica
SRR18674351	PRJNA824440	Coturnix japonica
SRR18674352	PRJNA824440	Coturnix japonica
SRR18674353	PRJNA824440	Coturnix japonica
SRR18674354	PRJNA824440	Coturnix japonica
SRR18674355	PRJNA824440	Coturnix japonica
SRR18674356	PRJNA824440	Coturnix japonica
SRR18674357	PRJNA824440	Coturnix japonica
SRR18674358	PRJNA824440	Coturnix japonica
SRR18674359	PRJNA824440	Coturnix japonica
SRR18674360	PRJNA824440	Coturnix japonica
SRR18674389	PRJNA824441	Coturnix japonica
SRR18674390	PRJNA824441	Coturnix japonica
SRR18674391	PRJNA824441	Coturnix japonica
SRR18674392	PRJNA824441	Coturnix japonica
SRR18674393	PRJNA824441	Coturnix japonica
SRR18674394	PRJNA824441	Coturnix japonica
SRR18674395	PRJNA824441	Coturnix japonica
SRR18674396	PRJNA824441	Coturnix japonica
SRR18674397	PRJNA824441	Coturnix japonica
SRR18674398	PRJNA824441	Coturnix japonica
SRR18674399	PRJNA824441	Coturnix japonica
SRR18674400	PRJNA824441	Coturnix japonica
SRR18674401	PRJNA824441	Coturnix japonica
SRR18674402	PRJNA824441	Coturnix japonica
SRR18674403	PRJNA824441	Coturnix japonica
SRR2040622	PRJNA284903	Cyanistes caeruleus
SRR2040623	PRJNA284903	Cyanistes caeruleus
SRR2040624	PRJNA284903	Cyanistes caeruleus
SRR2040625	PRJNA284903	Cyanistes caeruleus
SRR2040626	PRJNA284903	Cyanistes caeruleus
SRR2040627	PRJNA284903	Cyanistes caeruleus
SRR2040628	PRJNA284903	Cyanistes caeruleus
SRR2040629	PRJNA284903	Cyanistes caeruleus
SRR2040630	PRJNA284903	Cyanistes caeruleus
SRR2040631	PRJNA284903	Cyanistes caeruleus
SRR2040632	PRJNA284903	Cyanistes caeruleus
SRR2040633	PRJNA284903	Cyanistes caeruleus
SRR2040634	PRJNA284903	Cyanistes caeruleus
SRR2040635	PRJNA284903	Cyanistes caeruleus
SRR2040636	PRJNA284903	Cyanistes caeruleus
SRR2040637	PRJNA284903	Cyanistes caeruleus
SRR2040638	PRJNA284903	Cyanistes caeruleus
SRR2040639	PRJNA284903	Cyanistes caeruleus
SRR2040640	PRJNA284903	Cyanistes caeruleus
SRR2040641	PRJNA284903	Cyanistes caeruleus
SRR2040645	PRJNA284903	Cyanistes caeruleus
SRR2040835	PRJNA284903	Cyanistes caeruleus
SRR2040836	PRJNA284903	Cyanistes caeruleus
SRR2040837	PRJNA284903	Cyanistes caeruleus
SRR2040838	PRJNA284903	Cyanistes caeruleus
SRR2040839	PRJNA284903	Cyanistes caeruleus
SRR2040846	PRJNA284903	Cyanistes caeruleus
SRR2040849	PRJNA284903	Cyanistes caeruleus
SRR2040853	PRJNA284903	Cyanistes caeruleus
SRR2040854	PRJNA284903	Cyanistes caeruleus
ERR2249224	PRJEB24451	Cyclopterus lumpus
ERR2249225	PRJEB24451	Cyclopterus lumpus
ERR2249226	PRJEB24451	Cyclopterus lumpus
SRR10740658	PRJNA596743	Cyclopterus lumpus
SRR10740659	PRJNA596743	Cyclopterus lumpus
SRR10740660	PRJNA596743	Cyclopterus lumpus
SRR10740661	PRJNA596743	Cyclopterus lumpus
SRR10740662	PRJNA596743	Cyclopterus lumpus
SRR10740663	PRJNA596743	Cyclopterus lumpus
SRR10740664	PRJNA596743	Cyclopterus lumpus
SRR10740665	PRJNA596743	Cyclopterus lumpus
SRR10740666	PRJNA596743	Cyclopterus lumpus
SRR10740667	PRJNA596743	Cyclopterus lumpus
SRR10740668	PRJNA596743	Cyclopterus lumpus
SRR10740669	PRJNA596743	Cyclopterus lumpus
SRR10740670	PRJNA596743	Cyclopterus lumpus
SRR10740671	PRJNA596743	Cyclopterus lumpus
SRR10740672	PRJNA596743	Cyclopterus lumpus
SRR10740673	PRJNA596743	Cyclopterus lumpus
SRR10740674	PRJNA596743	Cyclopterus lumpus
SRR10740675	PRJNA596743	Cyclopterus lumpus
SRR10740676	PRJNA596743	Cyclopterus lumpus
SRR10740677	PRJNA596743	Cyclopterus lumpus
SRR10740678	PRJNA596743	Cyclopterus lumpus
SRR10740679	PRJNA596743	Cyclopterus lumpus
SRR10740680	PRJNA596743	Cyclopterus lumpus
SRR10740681	PRJNA596743	Cyclopterus lumpus
SRR10740682	PRJNA596743	Cyclopterus lumpus
SRR10740683	PRJNA596743	Cyclopterus lumpus
SRR10740684	PRJNA596743	Cyclopterus lumpus
SRR14560811	PRJNA729182	Cynoglossus semilaevis
SRR14560812	PRJNA729182	Cynoglossus semilaevis
SRR14560813	PRJNA729182	Cynoglossus semilaevis
SRR14560814	PRJNA729182	Cynoglossus semilaevis
SRR14560815	PRJNA729182	Cynoglossus semilaevis
SRR14560816	PRJNA729182	Cynoglossus semilaevis
SRR14560817	PRJNA729182	Cynoglossus semilaevis
SRR14560818	PRJNA729182	Cynoglossus semilaevis
SRR14560819	PRJNA729182	Cynoglossus semilaevis
SRR14560820	PRJNA729182	Cynoglossus semilaevis
SRR14560821	PRJNA729182	Cynoglossus semilaevis
SRR14560822	PRJNA729182	Cynoglossus semilaevis
SRR14560823	PRJNA729182	Cynoglossus semilaevis
SRR14560824	PRJNA729182	Cynoglossus semilaevis
SRR14560825	PRJNA729182	Cynoglossus semilaevis
SRR14560826	PRJNA729182	Cynoglossus semilaevis
SRR14560827	PRJNA729182	Cynoglossus semilaevis
SRR14560828	PRJNA729182	Cynoglossus semilaevis
SRR14560829	PRJNA729182	Cynoglossus semilaevis
SRR14560830	PRJNA729182	Cynoglossus semilaevis
SRR14560831	PRJNA729182	Cynoglossus semilaevis
SRR14560832	PRJNA729182	Cynoglossus semilaevis
SRR14560833	PRJNA729182	Cynoglossus semilaevis
SRR14560834	PRJNA729182	Cynoglossus semilaevis
SRR14560835	PRJNA729182	Cynoglossus semilaevis
SRR14560836	PRJNA729182	Cynoglossus semilaevis
SRR14560837	PRJNA729182	Cynoglossus semilaevis
SRR14560838	PRJNA729182	Cynoglossus semilaevis
SRR14560839	PRJNA729182	Cynoglossus semilaevis
SRR14560840	PRJNA729182	Cynoglossus semilaevis
SRR13740498	PRJNA702804	Cyprinodon variegatus
SRR13740499	PRJNA702804	Cyprinodon variegatus
SRR13740500	PRJNA702804	Cyprinodon variegatus
SRR13740501	PRJNA702804	Cyprinodon variegatus
SRR13740502	PRJNA702804	Cyprinodon variegatus
SRR13740503	PRJNA702804	Cyprinodon variegatus
SRR13740504	PRJNA702804	Cyprinodon variegatus
SRR13740505	PRJNA702804	Cyprinodon variegatus
SRR13740506	PRJNA702804	Cyprinodon variegatus
SRR13740507	PRJNA702804	Cyprinodon variegatus
SRR13740508	PRJNA702804	Cyprinodon variegatus
SRR13740509	PRJNA702804	Cyprinodon variegatus
SRR13740510	PRJNA702804	Cyprinodon variegatus
SRR13740511	PRJNA702804	Cyprinodon variegatus
SRR13740512	PRJNA702804	Cyprinodon variegatus
SRR13740513	PRJNA702804	Cyprinodon variegatus
SRR13740514	PRJNA702804	Cyprinodon variegatus
SRR13740515	PRJNA702804	Cyprinodon variegatus
SRR13740516	PRJNA702804	Cyprinodon variegatus
SRR13740517	PRJNA702804	Cyprinodon variegatus
SRR13740518	PRJNA702804	Cyprinodon variegatus
SRR13740519	PRJNA702804	Cyprinodon variegatus
SRR13740520	PRJNA702804	Cyprinodon variegatus
SRR13740521	PRJNA702804	Cyprinodon variegatus
SRR13740522	PRJNA702804	Cyprinodon variegatus
SRR13740523	PRJNA702804	Cyprinodon variegatus
SRR13740524	PRJNA702804	Cyprinodon variegatus
SRR13740525	PRJNA702804	Cyprinodon variegatus
SRR13740526	PRJNA702804	Cyprinodon variegatus
SRR13740527	PRJNA702804	Cyprinodon variegatus
ERR10300781	PRJEB56400	Cyprinus carpio carpio
ERR10300785	PRJEB56400	Cyprinus carpio carpio
ERR10300787	PRJEB56400	Cyprinus carpio carpio
ERR10300788	PRJEB56400	Cyprinus carpio carpio
ERR10300789	PRJEB56400	Cyprinus carpio carpio
ERR10300790	PRJEB56400	Cyprinus carpio carpio
ERR10300791	PRJEB56400	Cyprinus carpio carpio
ERR10300792	PRJEB56400	Cyprinus carpio carpio
ERR10300793	PRJEB56400	Cyprinus carpio carpio
ERR10300794	PRJEB56400	Cyprinus carpio carpio
ERR10300795	PRJEB56400	Cyprinus carpio carpio
ERR10300796	PRJEB56400	Cyprinus carpio carpio
ERR10300797	PRJEB56401	Cyprinus carpio carpio
ERR10300798	PRJEB56401	Cyprinus carpio carpio
ERR10300799	PRJEB56401	Cyprinus carpio carpio
ERR10300800	PRJEB56401	Cyprinus carpio carpio
ERR10300801	PRJEB56401	Cyprinus carpio carpio
ERR10300802	PRJEB56401	Cyprinus carpio carpio
ERR10300803	PRJEB56401	Cyprinus carpio carpio
ERR10300804	PRJEB56401	Cyprinus carpio carpio
ERR10300805	PRJEB56401	Cyprinus carpio carpio
ERR10300806	PRJEB56401	Cyprinus carpio carpio
ERR10300807	PRJEB56401	Cyprinus carpio carpio
ERR10300808	PRJEB56401	Cyprinus carpio carpio
ERR10300809	PRJEB56401	Cyprinus carpio carpio
ERR10300810	PRJEB56401	Cyprinus carpio carpio
ERR10300811	PRJEB56401	Cyprinus carpio carpio
ERR10300812	PRJEB56401	Cyprinus carpio carpio
ERR10300813	PRJEB56401	Cyprinus carpio carpio
ERR10300814	PRJEB56401	Cyprinus carpio carpio
ERR9715594	PRJEB52776	Dicentrarchus labrax
ERR9715595	PRJEB52776	Dicentrarchus labrax
ERR9715596	PRJEB52776	Dicentrarchus labrax
ERR9715597	PRJEB52776	Dicentrarchus labrax
ERR9715598	PRJEB52776	Dicentrarchus labrax
ERR9715599	PRJEB52776	Dicentrarchus labrax
ERR9715600	PRJEB52776	Dicentrarchus labrax
ERR9715601	PRJEB52776	Dicentrarchus labrax
ERR9715602	PRJEB52776	Dicentrarchus labrax
ERR9715603	PRJEB52776	Dicentrarchus labrax
ERR9715604	PRJEB52776	Dicentrarchus labrax
ERR9715605	PRJEB52776	Dicentrarchus labrax
ERR9715606	PRJEB52776	Dicentrarchus labrax
ERR9715607	PRJEB52776	Dicentrarchus labrax
ERR9715608	PRJEB52776	Dicentrarchus labrax
ERR9715609	PRJEB52776	Dicentrarchus labrax
ERR9715610	PRJEB52776	Dicentrarchus labrax
ERR9715611	PRJEB52776	Dicentrarchus labrax
ERR9715612	PRJEB52776	Dicentrarchus labrax
ERR9715613	PRJEB52776	Dicentrarchus labrax
ERR9715614	PRJEB52776	Dicentrarchus labrax
ERR9715615	PRJEB52776	Dicentrarchus labrax
ERR9715616	PRJEB52776	Dicentrarchus labrax
ERR9715617	PRJEB52776	Dicentrarchus labrax
ERR9715618	PRJEB52776	Dicentrarchus labrax
ERR9715619	PRJEB52776	Dicentrarchus labrax
ERR9715620	PRJEB52776	Dicentrarchus labrax
ERR9715621	PRJEB52776	Dicentrarchus labrax
ERR9715622	PRJEB52776	Dicentrarchus labrax
ERR9715623	PRJEB52776	Dicentrarchus labrax
SRR10059725	PRJNA563642	Dromaius novaehollandiae
SRR10059726	PRJNA563642	Dromaius novaehollandiae
SRR10059727	PRJNA563642	Dromaius novaehollandiae
SRR10059728	PRJNA563642	Dromaius novaehollandiae
SRR10059729	PRJNA563642	Dromaius novaehollandiae
SRR10059730	PRJNA563642	Dromaius novaehollandiae
SRR10059731	PRJNA563642	Dromaius novaehollandiae
SRR10059732	PRJNA563642	Dromaius novaehollandiae
SRR10852797	PRJNA599522	Dromaius novaehollandiae
SRR12237019	PRJNA646721	Dromaius novaehollandiae
SRR15819947	PRJNA761725	Dromaius novaehollandiae
SRR15819948	PRJNA761725	Dromaius novaehollandiae
SRR15819949	PRJNA761725	Dromaius novaehollandiae
SRR15819950	PRJNA761725	Dromaius novaehollandiae
SRR15819951	PRJNA761725	Dromaius novaehollandiae
SRR15819952	PRJNA761725	Dromaius novaehollandiae
SRR15819953	PRJNA761725	Dromaius novaehollandiae
SRR15819954	PRJNA761725	Dromaius novaehollandiae
SRR15819955	PRJNA761725	Dromaius novaehollandiae
SRR15819956	PRJNA761725	Dromaius novaehollandiae
SRR15819957	PRJNA761725	Dromaius novaehollandiae
SRR15819958	PRJNA761725	Dromaius novaehollandiae
SRR15819959	PRJNA761725	Dromaius novaehollandiae
SRR15819960	PRJNA761725	Dromaius novaehollandiae
SRR15819961	PRJNA761725	Dromaius novaehollandiae
SRR15819962	PRJNA761725	Dromaius novaehollandiae
SRR15819963	PRJNA761725	Dromaius novaehollandiae
SRR15819964	PRJNA761725	Dromaius novaehollandiae
SRR15819965	PRJNA761725	Dromaius novaehollandiae
SRR15819966	PRJNA761725	Dromaius novaehollandiae
ERR4029291	PRJEB37853	Esox lucius
ERR4029292	PRJEB37853	Esox lucius
ERR4029293	PRJEB37853	Esox lucius
ERR4029294	PRJEB37853	Esox lucius
SRR1228710	PRJNA221548	Esox lucius
SRR1228711	PRJNA221548	Esox lucius
SRR1228712	PRJNA221548	Esox lucius
SRR1228713	PRJNA221548	Esox lucius
SRR1228714	PRJNA221548	Esox lucius
SRR1228723	PRJNA221548	Esox lucius
SRR1228724	PRJNA221548	Esox lucius
SRR1228725	PRJNA221548	Esox lucius
SRR1228726	PRJNA221548	Esox lucius
SRR1228727	PRJNA221548	Esox lucius
SRR1228729	PRJNA221548	Esox lucius
SRR1228730	PRJNA221548	Esox lucius
SRR1228731	PRJNA221548	Esox lucius
SRR1533651	PRJNA256965	Esox lucius
SRR1533652	PRJNA256965	Esox lucius
SRR1533653	PRJNA256965	Esox lucius
SRR1533654	PRJNA256965	Esox lucius
SRR1533655	PRJNA256965	Esox lucius
SRR1533656	PRJNA256965	Esox lucius
SRR1533657	PRJNA256965	Esox lucius
SRR1533658	PRJNA256965	Esox lucius
SRR1533659	PRJNA256965	Esox lucius
SRR1533660	PRJNA256965	Esox lucius
SRR1533661	PRJNA256965	Esox lucius
SRR8242439	PRJNA421052	Esox lucius
SRR8242440	PRJNA421052	Esox lucius
SRR21657489	PRJNA882763	Felis catus
SRR21657490	PRJNA882763	Felis catus
SRR21657491	PRJNA882763	Felis catus
SRR21657492	PRJNA882763	Felis catus
SRR21657493	PRJNA882763	Felis catus
SRR21657494	PRJNA882763	Felis catus
SRR21657495	PRJNA882763	Felis catus
SRR21657496	PRJNA882763	Felis catus
SRR21657497	PRJNA882763	Felis catus
SRR21657498	PRJNA882763	Felis catus
SRR21657499	PRJNA882763	Felis catus
SRR21657500	PRJNA882763	Felis catus
SRR21657501	PRJNA882763	Felis catus
SRR21657502	PRJNA882763	Felis catus
SRR21657503	PRJNA882763	Felis catus
SRR21657504	PRJNA882763	Felis catus
SRR21657505	PRJNA882763	Felis catus
SRR21657506	PRJNA882763	Felis catus
SRR21657507	PRJNA882763	Felis catus
SRR21657508	PRJNA882763	Felis catus
SRR21657509	PRJNA882763	Felis catus
SRR21669587	PRJNA882213	Felis catus
SRR21669588	PRJNA882213	Felis catus
SRR21669590	PRJNA882213	Felis catus
SRR21669591	PRJNA882213	Felis catus
SRR21669592	PRJNA882213	Felis catus
SRR21669593	PRJNA882213	Felis catus
SRR21669594	PRJNA882213	Felis catus
SRR21669595	PRJNA882213	Felis catus
SRR21669596	PRJNA882213	Felis catus
SRR9617524	PRJNA551584	Ficedula albicollis
SRR9617525	PRJNA551584	Ficedula albicollis
SRR9617526	PRJNA551584	Ficedula albicollis
SRR9617527	PRJNA551584	Ficedula albicollis
SRR9617528	PRJNA551584	Ficedula albicollis
SRR9617529	PRJNA551584	Ficedula albicollis
SRR9617530	PRJNA551584	Ficedula albicollis
SRR9617531	PRJNA551584	Ficedula albicollis
SRR9617541	PRJNA551584	Ficedula albicollis
SRR9617542	PRJNA551584	Ficedula albicollis
SRR9617543	PRJNA551584	Ficedula albicollis
SRR9617544	PRJNA551584	Ficedula albicollis
SRR9617545	PRJNA551584	Ficedula albicollis
SRR9617546	PRJNA551584	Ficedula albicollis
SRR9617547	PRJNA551584	Ficedula albicollis
SRR9617548	PRJNA551584	Ficedula albicollis
SRR9617549	PRJNA551584	Ficedula albicollis
SRR9617550	PRJNA551584	Ficedula albicollis
SRR9617551	PRJNA551584	Ficedula albicollis
SRR9617552	PRJNA551584	Ficedula albicollis
SRR9617553	PRJNA551584	Ficedula albicollis
SRR9617554	PRJNA551584	Ficedula albicollis
SRR9617555	PRJNA551584	Ficedula albicollis
SRR9617556	PRJNA551584	Ficedula albicollis
SRR9617557	PRJNA551584	Ficedula albicollis
SRR9617558	PRJNA551584	Ficedula albicollis
SRR9617559	PRJNA551584	Ficedula albicollis
SRR9617560	PRJNA551584	Ficedula albicollis
SRR9617563	PRJNA551584	Ficedula albicollis
SRR9617578	PRJNA551584	Ficedula albicollis
SRR12032944	PRJNA639991	Fukomys damarensis
SRR12032945	PRJNA639991	Fukomys damarensis
SRR12032946	PRJNA639991	Fukomys damarensis
SRR12032947	PRJNA639991	Fukomys damarensis
SRR12032948	PRJNA639991	Fukomys damarensis
SRR17216356	PRJNA788430	Fukomys damarensis
SRR17216357	PRJNA788430	Fukomys damarensis
SRR17216358	PRJNA788430	Fukomys damarensis
SRR17216359	PRJNA788430	Fukomys damarensis
SRR17216360	PRJNA788430	Fukomys damarensis
SRR17216361	PRJNA788430	Fukomys damarensis
SRR17216362	PRJNA788430	Fukomys damarensis
SRR17216363	PRJNA788430	Fukomys damarensis
SRR17216364	PRJNA788430	Fukomys damarensis
SRR17216365	PRJNA788430	Fukomys damarensis
SRR17216366	PRJNA788430	Fukomys damarensis
SRR17216367	PRJNA788430	Fukomys damarensis
SRR17216368	PRJNA788430	Fukomys damarensis
SRR17216369	PRJNA788430	Fukomys damarensis
SRR17216370	PRJNA788430	Fukomys damarensis
SRR17216371	PRJNA788430	Fukomys damarensis
SRR17216372	PRJNA788430	Fukomys damarensis
SRR17216373	PRJNA788430	Fukomys damarensis
SRR17216374	PRJNA788430	Fukomys damarensis
SRR17216375	PRJNA788430	Fukomys damarensis
SRR17216376	PRJNA788430	Fukomys damarensis
SRR17216377	PRJNA788430	Fukomys damarensis
SRR17216378	PRJNA788430	Fukomys damarensis
SRR17216379	PRJNA788430	Fukomys damarensis
SRR17216380	PRJNA788430	Fukomys damarensis
SRR4384819	PRJNA347472	Fundulus heteroclitus
SRR4384820	PRJNA347472	Fundulus heteroclitus
SRR4384821	PRJNA347472	Fundulus heteroclitus
SRR4384822	PRJNA347472	Fundulus heteroclitus
SRR4384823	PRJNA347472	Fundulus heteroclitus
SRR4384825	PRJNA347472	Fundulus heteroclitus
SRR4431230	PRJNA349066	Fundulus heteroclitus
SRR4431231	PRJNA349066	Fundulus heteroclitus
SRR4431233	PRJNA349066	Fundulus heteroclitus
SRR4431234	PRJNA349066	Fundulus heteroclitus
SRR7348023	PRJNA476329	Fundulus heteroclitus
SRR7348024	PRJNA476329	Fundulus heteroclitus
SRR7348025	PRJNA476329	Fundulus heteroclitus
SRR7348026	PRJNA476329	Fundulus heteroclitus
SRR7348027	PRJNA476329	Fundulus heteroclitus
SRR7348028	PRJNA476329	Fundulus heteroclitus
SRR7348029	PRJNA476329	Fundulus heteroclitus
SRR7348030	PRJNA476329	Fundulus heteroclitus
SRR7348031	PRJNA476329	Fundulus heteroclitus
SRR7348032	PRJNA476329	Fundulus heteroclitus
SRR7348033	PRJNA476329	Fundulus heteroclitus
SRR7348034	PRJNA476329	Fundulus heteroclitus
SRR7348035	PRJNA476329	Fundulus heteroclitus
SRR7348036	PRJNA476329	Fundulus heteroclitus
SRR7348037	PRJNA476329	Fundulus heteroclitus
SRR7348038	PRJNA476329	Fundulus heteroclitus
SRR7348039	PRJNA476329	Fundulus heteroclitus
SRR7348040	PRJNA476329	Fundulus heteroclitus
SRR7348041	PRJNA476329	Fundulus heteroclitus
SRR7348042	PRJNA476329	Fundulus heteroclitus
SRR6296791	PRJNA418681	Gadus morhua
SRR6296792	PRJNA418681	Gadus morhua
SRR6296793	PRJNA418681	Gadus morhua
SRR6296794	PRJNA418681	Gadus morhua
SRR6296795	PRJNA418681	Gadus morhua
SRR6296796	PRJNA418681	Gadus morhua
SRR6296797	PRJNA418681	Gadus morhua
SRR6296798	PRJNA418681	Gadus morhua
SRR6296799	PRJNA418681	Gadus morhua
SRR6296800	PRJNA418681	Gadus morhua
SRR6296801	PRJNA418681	Gadus morhua
SRR6296802	PRJNA418681	Gadus morhua
SRR6296803	PRJNA418681	Gadus morhua
SRR6296804	PRJNA418681	Gadus morhua
SRR6296805	PRJNA418681	Gadus morhua
SRR6296806	PRJNA418681	Gadus morhua
SRR6296807	PRJNA418681	Gadus morhua
SRR6296808	PRJNA418681	Gadus morhua
SRR6296809	PRJNA418681	Gadus morhua
SRR6296810	PRJNA418681	Gadus morhua
SRR6296811	PRJNA418681	Gadus morhua
SRR6296812	PRJNA418681	Gadus morhua
SRR6296813	PRJNA418681	Gadus morhua
SRR6296814	PRJNA418681	Gadus morhua
SRR6296815	PRJNA418681	Gadus morhua
SRR6296816	PRJNA418681	Gadus morhua
SRR6296817	PRJNA418681	Gadus morhua
SRR6296818	PRJNA418681	Gadus morhua
SRR6296819	PRJNA418681	Gadus morhua
SRR6296820	PRJNA418681	Gadus morhua
SRR8868200	PRJNA530695	Gasterosteus aculeatus
SRR8868201	PRJNA530695	Gasterosteus aculeatus
SRR8868202	PRJNA530695	Gasterosteus aculeatus
SRR8868203	PRJNA530695	Gasterosteus aculeatus
SRR8868204	PRJNA530695	Gasterosteus aculeatus
SRR8868205	PRJNA530695	Gasterosteus aculeatus
SRR8868208	PRJNA530695	Gasterosteus aculeatus
SRR8868209	PRJNA530695	Gasterosteus aculeatus
SRR8868210	PRJNA530695	Gasterosteus aculeatus
SRR8868211	PRJNA530695	Gasterosteus aculeatus
SRR8868212	PRJNA530695	Gasterosteus aculeatus
SRR8868213	PRJNA530695	Gasterosteus aculeatus
SRR8868214	PRJNA530695	Gasterosteus aculeatus
SRR8868215	PRJNA530695	Gasterosteus aculeatus
SRR8868218	PRJNA530695	Gasterosteus aculeatus
SRR8868219	PRJNA530695	Gasterosteus aculeatus
SRR8868224	PRJNA530695	Gasterosteus aculeatus
SRR8868225	PRJNA530695	Gasterosteus aculeatus
SRR8868226	PRJNA530695	Gasterosteus aculeatus
SRR8868227	PRJNA530695	Gasterosteus aculeatus
SRR8868228	PRJNA530695	Gasterosteus aculeatus
SRR8868229	PRJNA530695	Gasterosteus aculeatus
SRR8868230	PRJNA530695	Gasterosteus aculeatus
SRR8868231	PRJNA530695	Gasterosteus aculeatus
SRR8868232	PRJNA530695	Gasterosteus aculeatus
SRR8868233	PRJNA530695	Gasterosteus aculeatus
SRR8868245	PRJNA530695	Gasterosteus aculeatus
SRR8868246	PRJNA530695	Gasterosteus aculeatus
SRR8868247	PRJNA530695	Gasterosteus aculeatus
SRR8868248	PRJNA530695	Gasterosteus aculeatus
SRR14102534	PRJNA718487	Haplochromis burtoni
SRR14102535	PRJNA718487	Haplochromis burtoni
SRR14102536	PRJNA718487	Haplochromis burtoni
SRR14102537	PRJNA718487	Haplochromis burtoni
SRR14102538	PRJNA718487	Haplochromis burtoni
SRR14102539	PRJNA718487	Haplochromis burtoni
SRR8186853	PRJNA505122	Haplochromis burtoni
SRR8186854	PRJNA505122	Haplochromis burtoni
SRR8186855	PRJNA505122	Haplochromis burtoni
SRR8186856	PRJNA505122	Haplochromis burtoni
SRR8186857	PRJNA505122	Haplochromis burtoni
SRR8186858	PRJNA505122	Haplochromis burtoni
SRR8186859	PRJNA505122	Haplochromis burtoni
SRR8186860	PRJNA505122	Haplochromis burtoni
SRR8186861	PRJNA505122	Haplochromis burtoni
SRR8186862	PRJNA505122	Haplochromis burtoni
SRR8186863	PRJNA505122	Haplochromis burtoni
SRR8186864	PRJNA505122	Haplochromis burtoni
SRR8186865	PRJNA505122	Haplochromis burtoni
SRR8186866	PRJNA505122	Haplochromis burtoni
SRR8186867	PRJNA505122	Haplochromis burtoni
SRR8186868	PRJNA505122	Haplochromis burtoni
SRR8186869	PRJNA505122	Haplochromis burtoni
SRR8186870	PRJNA505122	Haplochromis burtoni
SRR9949177	PRJNA559778	Haplochromis burtoni
SRR9949178	PRJNA559778	Haplochromis burtoni
SRR9949179	PRJNA559778	Haplochromis burtoni
SRR9949180	PRJNA559778	Haplochromis burtoni
SRR9949181	PRJNA559778	Haplochromis burtoni
SRR9949182	PRJNA559778	Haplochromis burtoni
SRR11951638	PRJNA638079	Ictalurus punctatus
SRR11951639	PRJNA638079	Ictalurus punctatus
SRR11951640	PRJNA638079	Ictalurus punctatus
SRR11951641	PRJNA638079	Ictalurus punctatus
SRR11951642	PRJNA638079	Ictalurus punctatus
SRR11951643	PRJNA638079	Ictalurus punctatus
SRR11951644	PRJNA638079	Ictalurus punctatus
SRR13083234	PRJNA679382	Ictalurus punctatus
SRR13083235	PRJNA679382	Ictalurus punctatus
SRR13083236	PRJNA679382	Ictalurus punctatus
SRR13083237	PRJNA679382	Ictalurus punctatus
SRR13083238	PRJNA679382	Ictalurus punctatus
SRR13083239	PRJNA679382	Ictalurus punctatus
SRR16609846	PRJNA774773	Ictalurus punctatus
SRR16609847	PRJNA774773	Ictalurus punctatus
SRR16609848	PRJNA774773	Ictalurus punctatus
SRR16609849	PRJNA774773	Ictalurus punctatus
SRR16609850	PRJNA774773	Ictalurus punctatus
SRR16609851	PRJNA774773	Ictalurus punctatus
SRR16609852	PRJNA774773	Ictalurus punctatus
SRR16609853	PRJNA774773	Ictalurus punctatus
SRR18760012	PRJNA826347	Ictalurus punctatus
SRR18760013	PRJNA826347	Ictalurus punctatus
SRR18760014	PRJNA826347	Ictalurus punctatus
SRR18760015	PRJNA826347	Ictalurus punctatus
SRR18760016	PRJNA826347	Ictalurus punctatus
SRR18760017	PRJNA826347	Ictalurus punctatus
SRR18760018	PRJNA826347	Ictalurus punctatus
SRR18760019	PRJNA826347	Ictalurus punctatus
SRR18760020	PRJNA826347	Ictalurus punctatus
SRR13718882	PRJNA702062	Ictidomys tridecemlineatus
SRR13718883	PRJNA702062	Ictidomys tridecemlineatus
SRR13718884	PRJNA702062	Ictidomys tridecemlineatus
SRR13718885	PRJNA702062	Ictidomys tridecemlineatus
SRR13718886	PRJNA702062	Ictidomys tridecemlineatus
SRR13718887	PRJNA702062	Ictidomys tridecemlineatus
SRR13718888	PRJNA702062	Ictidomys tridecemlineatus
SRR13718889	PRJNA702062	Ictidomys tridecemlineatus
SRR13718890	PRJNA702062	Ictidomys tridecemlineatus
SRR13718891	PRJNA702062	Ictidomys tridecemlineatus
SRR13718892	PRJNA702062	Ictidomys tridecemlineatus
SRR13718893	PRJNA702062	Ictidomys tridecemlineatus
SRR13718894	PRJNA702062	Ictidomys tridecemlineatus
SRR13718895	PRJNA702062	Ictidomys tridecemlineatus
SRR13718896	PRJNA702062	Ictidomys tridecemlineatus
SRR13718897	PRJNA702062	Ictidomys tridecemlineatus
SRR13718898	PRJNA702062	Ictidomys tridecemlineatus
SRR13718899	PRJNA702062	Ictidomys tridecemlineatus
SRR13718900	PRJNA702062	Ictidomys tridecemlineatus
SRR13718901	PRJNA702062	Ictidomys tridecemlineatus
SRR13718902	PRJNA702062	Ictidomys tridecemlineatus
SRR13718903	PRJNA702062	Ictidomys tridecemlineatus
SRR13718904	PRJNA702062	Ictidomys tridecemlineatus
SRR13718905	PRJNA702062	Ictidomys tridecemlineatus
SRR13718906	PRJNA702062	Ictidomys tridecemlineatus
SRR13718907	PRJNA702062	Ictidomys tridecemlineatus
SRR6294039	PRJNA418486	Ictidomys tridecemlineatus
SRR6294040	PRJNA418486	Ictidomys tridecemlineatus
SRR6294041	PRJNA418486	Ictidomys tridecemlineatus
SRR6294042	PRJNA418486	Ictidomys tridecemlineatus
SRR16155233	PRJNA767883	Kryptolebias marmoratus
SRR16155234	PRJNA767883	Kryptolebias marmoratus
SRR16155235	PRJNA767883	Kryptolebias marmoratus
SRR16155236	PRJNA767883	Kryptolebias marmoratus
SRR16155237	PRJNA767883	Kryptolebias marmoratus
SRR6925941	PRJNA448276	Kryptolebias marmoratus
SRR6925942	PRJNA448276	Kryptolebias marmoratus
SRR6925943	PRJNA448276	Kryptolebias marmoratus
SRR6925944	PRJNA448276	Kryptolebias marmoratus
SRR6925945	PRJNA448276	Kryptolebias marmoratus
SRR6925946	PRJNA448276	Kryptolebias marmoratus
SRR6925947	PRJNA448276	Kryptolebias marmoratus
SRR6925948	PRJNA448276	Kryptolebias marmoratus
SRR6925949	PRJNA448276	Kryptolebias marmoratus
SRR6925950	PRJNA448276	Kryptolebias marmoratus
SRR6925951	PRJNA448276	Kryptolebias marmoratus
SRR6925952	PRJNA448276	Kryptolebias marmoratus
SRR6925953	PRJNA448276	Kryptolebias marmoratus
SRR6925954	PRJNA448276	Kryptolebias marmoratus
SRR6925955	PRJNA448276	Kryptolebias marmoratus
SRR6925956	PRJNA448276	Kryptolebias marmoratus
SRR6925957	PRJNA448276	Kryptolebias marmoratus
SRR6925958	PRJNA448276	Kryptolebias marmoratus
SRR6925959	PRJNA448276	Kryptolebias marmoratus
SRR6925960	PRJNA448276	Kryptolebias marmoratus
SRR6925961	PRJNA448276	Kryptolebias marmoratus
SRR6925962	PRJNA448276	Kryptolebias marmoratus
SRR6925963	PRJNA448276	Kryptolebias marmoratus
SRR6925964	PRJNA448276	Kryptolebias marmoratus
SRR6925965	PRJNA448276	Kryptolebias marmoratus
SRR12015839	PRJNA639509	Labrus bergylta
SRR12015840	PRJNA639509	Labrus bergylta
SRR12015841	PRJNA639509	Labrus bergylta
SRR12015842	PRJNA639509	Labrus bergylta
SRR12015843	PRJNA639509	Labrus bergylta
SRR12015844	PRJNA639509	Labrus bergylta
SRR12015845	PRJNA639509	Labrus bergylta
SRR12015846	PRJNA639509	Labrus bergylta
SRR12015847	PRJNA639509	Labrus bergylta
SRR12015848	PRJNA639509	Labrus bergylta
SRR12015849	PRJNA639509	Labrus bergylta
SRR12015850	PRJNA639509	Labrus bergylta
SRR12015851	PRJNA639509	Labrus bergylta
SRR12015852	PRJNA639509	Labrus bergylta
SRR12015853	PRJNA639509	Labrus bergylta
SRR12015854	PRJNA639509	Labrus bergylta
SRR12015855	PRJNA639509	Labrus bergylta
SRR12015856	PRJNA639509	Labrus bergylta
SRR12015857	PRJNA639509	Labrus bergylta
SRR12015858	PRJNA639509	Labrus bergylta
SRR12015859	PRJNA639509	Labrus bergylta
SRR12015860	PRJNA639509	Labrus bergylta
SRR12015861	PRJNA639509	Labrus bergylta
SRR12015862	PRJNA639509	Labrus bergylta
SRR5454490	PRJNA382082	Labrus bergylta
SRR5454491	PRJNA382082	Labrus bergylta
SRR5454492	PRJNA382082	Labrus bergylta
SRR5454493	PRJNA382082	Labrus bergylta
SRR5454494	PRJNA382082	Labrus bergylta
SRR5454495	PRJNA382082	Labrus bergylta
SRR21576896	PRJNA876616	Larimichthys crocea
SRR21576897	PRJNA876616	Larimichthys crocea
SRR21576898	PRJNA876616	Larimichthys crocea
SRR21576899	PRJNA876616	Larimichthys crocea
SRR21576900	PRJNA876616	Larimichthys crocea
SRR21576901	PRJNA876616	Larimichthys crocea
SRR21577897	PRJNA880365	Larimichthys crocea
SRR21577898	PRJNA880365	Larimichthys crocea
SRR21577899	PRJNA880365	Larimichthys crocea
SRR21577900	PRJNA880365	Larimichthys crocea
SRR21577901	PRJNA880365	Larimichthys crocea
SRR21577902	PRJNA880365	Larimichthys crocea
SRR21577903	PRJNA880365	Larimichthys crocea
SRR21577904	PRJNA880365	Larimichthys crocea
SRR21577905	PRJNA880365	Larimichthys crocea
SRR21577906	PRJNA880365	Larimichthys crocea
SRR21577907	PRJNA880365	Larimichthys crocea
SRR21577908	PRJNA880365	Larimichthys crocea
SRR21577909	PRJNA880365	Larimichthys crocea
SRR21577910	PRJNA880365	Larimichthys crocea
SRR21577911	PRJNA880365	Larimichthys crocea
SRR21577912	PRJNA880365	Larimichthys crocea
SRR21577913	PRJNA880365	Larimichthys crocea
SRR21577914	PRJNA880365	Larimichthys crocea
SRR22012611	PRJNA892266	Larimichthys crocea
SRR22012612	PRJNA892266	Larimichthys crocea
SRR22012613	PRJNA892266	Larimichthys crocea
SRR22012614	PRJNA892266	Larimichthys crocea
SRR22012615	PRJNA892266	Larimichthys crocea
SRR22012616	PRJNA892266	Larimichthys crocea
DRR299990	PRJDB11816	Lates calcarifer
DRR299991	PRJDB11816	Lates calcarifer
DRR299992	PRJDB11816	Lates calcarifer
DRR299993	PRJDB11816	Lates calcarifer
DRR299994	PRJDB11816	Lates calcarifer
DRR299995	PRJDB11816	Lates calcarifer
DRR299996	PRJDB11816	Lates calcarifer
DRR299997	PRJDB11816	Lates calcarifer
DRR299998	PRJDB11816	Lates calcarifer
DRR299999	PRJDB11816	Lates calcarifer
DRR300000	PRJDB11816	Lates calcarifer
DRR300001	PRJDB11816	Lates calcarifer
DRR300002	PRJDB11816	Lates calcarifer
DRR300003	PRJDB11816	Lates calcarifer
DRR300004	PRJDB11816	Lates calcarifer
DRR300005	PRJDB11816	Lates calcarifer
DRR300006	PRJDB11816	Lates calcarifer
DRR300007	PRJDB11816	Lates calcarifer
DRR300008	PRJDB11816	Lates calcarifer
DRR300009	PRJDB11816	Lates calcarifer
DRR300010	PRJDB11816	Lates calcarifer
DRR300011	PRJDB11816	Lates calcarifer
DRR300012	PRJDB11816	Lates calcarifer
DRR300013	PRJDB11816	Lates calcarifer
DRR300014	PRJDB11816	Lates calcarifer
DRR300015	PRJDB11816	Lates calcarifer
DRR300016	PRJDB11816	Lates calcarifer
DRR300017	PRJDB11816	Lates calcarifer
DRR300018	PRJDB11816	Lates calcarifer
DRR300019	PRJDB11816	Lates calcarifer
SRR8736149	PRJNA505224	Leptobrachium leishanense
SRR8736150	PRJNA505224	Leptobrachium leishanense
SRR8736151	PRJNA505224	Leptobrachium leishanense
SRR8736152	PRJNA505224	Leptobrachium leishanense
SRR8736153	PRJNA505224	Leptobrachium leishanense
SRR8736154	PRJNA505224	Leptobrachium leishanense
SRR8736155	PRJNA505224	Leptobrachium leishanense
SRR8736156	PRJNA505224	Leptobrachium leishanense
SRR8736157	PRJNA505224	Leptobrachium leishanense
SRR8736158	PRJNA505224	Leptobrachium leishanense
SRR8736159	PRJNA505224	Leptobrachium leishanense
SRR8736160	PRJNA505224	Leptobrachium leishanense
SRR8736161	PRJNA505224	Leptobrachium leishanense
SRR8736162	PRJNA505224	Leptobrachium leishanense
SRR8736163	PRJNA505224	Leptobrachium leishanense
SRR8736164	PRJNA505224	Leptobrachium leishanense
SRR8736165	PRJNA505224	Leptobrachium leishanense
SRR8736166	PRJNA505224	Leptobrachium leishanense
SRR8736167	PRJNA505224	Leptobrachium leishanense
SRR8736168	PRJNA505224	Leptobrachium leishanense
SRR8736169	PRJNA505224	Leptobrachium leishanense
SRR8736170	PRJNA505224	Leptobrachium leishanense
SRR8736171	PRJNA505224	Leptobrachium leishanense
SRR8736172	PRJNA505224	Leptobrachium leishanense
SRR8736173	PRJNA505224	Leptobrachium leishanense
SRR8736174	PRJNA505224	Leptobrachium leishanense
SRR8736175	PRJNA505224	Leptobrachium leishanense
SRR8736176	PRJNA505224	Leptobrachium leishanense
SRR8736177	PRJNA505224	Leptobrachium leishanense
SRR8736178	PRJNA505224	Leptobrachium leishanense
DRR219741	PRJDB9546	Macaca fascicularis
DRR219742	PRJDB9546	Macaca fascicularis
DRR219743	PRJDB9546	Macaca fascicularis
DRR219744	PRJDB9546	Macaca fascicularis
DRR219745	PRJDB9546	Macaca fascicularis
DRR219746	PRJDB9546	Macaca fascicularis
DRR219747	PRJDB9546	Macaca fascicularis
DRR219748	PRJDB9546	Macaca fascicularis
DRR219749	PRJDB9546	Macaca fascicularis
DRR219750	PRJDB9546	Macaca fascicularis
DRR219751	PRJDB9546	Macaca fascicularis
DRR219752	PRJDB9546	Macaca fascicularis
DRR219753	PRJDB9546	Macaca fascicularis
DRR219754	PRJDB9546	Macaca fascicularis
DRR219755	PRJDB9546	Macaca fascicularis
DRR219756	PRJDB9546	Macaca fascicularis
DRR248925	PRJDB10615	Macaca fascicularis
DRR248926	PRJDB10615	Macaca fascicularis
DRR248927	PRJDB10615	Macaca fascicularis
DRR248928	PRJDB10615	Macaca fascicularis
DRR248929	PRJDB10615	Macaca fascicularis
DRR248930	PRJDB10615	Macaca fascicularis
DRR248931	PRJDB10615	Macaca fascicularis
DRR248932	PRJDB10615	Macaca fascicularis
DRR248933	PRJDB10615	Macaca fascicularis
DRR248934	PRJDB10615	Macaca fascicularis
DRR248935	PRJDB10615	Macaca fascicularis
DRR248936	PRJDB10615	Macaca fascicularis
DRR248937	PRJDB10615	Macaca fascicularis
DRR248938	PRJDB10615	Macaca fascicularis
DRR231328	PRJDB9965	Macaca mulatta
DRR231329	PRJDB9965	Macaca mulatta
DRR231330	PRJDB9965	Macaca mulatta
DRR231331	PRJDB9965	Macaca mulatta
DRR231332	PRJDB9965	Macaca mulatta
DRR231333	PRJDB9965	Macaca mulatta
DRR231334	PRJDB9965	Macaca mulatta
DRR231335	PRJDB9965	Macaca mulatta
DRR231336	PRJDB9965	Macaca mulatta
DRR231337	PRJDB9965	Macaca mulatta
DRR231338	PRJDB9965	Macaca mulatta
DRR231339	PRJDB9965	Macaca mulatta
DRR231340	PRJDB9965	Macaca mulatta
DRR231341	PRJDB9965	Macaca mulatta
DRR231342	PRJDB9965	Macaca mulatta
DRR231343	PRJDB9965	Macaca mulatta
ERR2060271	PRJEB22019	Macaca mulatta
ERR2060272	PRJEB22019	Macaca mulatta
ERR2060273	PRJEB22019	Macaca mulatta
ERR2060274	PRJEB22019	Macaca mulatta
ERR2060275	PRJEB22019	Macaca mulatta
SRR19067719	PRJNA834816	Macaca mulatta
SRR19067728	PRJNA834816	Macaca mulatta
SRR19067731	PRJNA834816	Macaca mulatta
SRR19067732	PRJNA834816	Macaca mulatta
SRR19067733	PRJNA834816	Macaca mulatta
SRR19067734	PRJNA834816	Macaca mulatta
SRR19067739	PRJNA834816	Macaca mulatta
SRR19067740	PRJNA834816	Macaca mulatta
SRR21669612	PRJNA882213	Macaca mulatta
SRR16311931	PRJNA770874	Macaca nemestrina
SRR16311932	PRJNA770874	Macaca nemestrina
SRR16311933	PRJNA770874	Macaca nemestrina
SRR16311934	PRJNA770874	Macaca nemestrina
SRR16311935	PRJNA770874	Macaca nemestrina
SRR16311936	PRJNA770874	Macaca nemestrina
SRR16311937	PRJNA770874	Macaca nemestrina
SRR16311938	PRJNA770874	Macaca nemestrina
SRR16311939	PRJNA770874	Macaca nemestrina
SRR16311940	PRJNA770874	Macaca nemestrina
SRR16311941	PRJNA770874	Macaca nemestrina
SRR16311942	PRJNA770874	Macaca nemestrina
SRR16311943	PRJNA770874	Macaca nemestrina
SRR16311944	PRJNA770874	Macaca nemestrina
SRR16311945	PRJNA770874	Macaca nemestrina
SRR16311946	PRJNA770874	Macaca nemestrina
SRR16311947	PRJNA770874	Macaca nemestrina
SRR16311948	PRJNA770874	Macaca nemestrina
SRR16311949	PRJNA770874	Macaca nemestrina
SRR16311950	PRJNA770874	Macaca nemestrina
SRR16311951	PRJNA770874	Macaca nemestrina
SRR16311952	PRJNA770874	Macaca nemestrina
SRR16311953	PRJNA770874	Macaca nemestrina
SRR16311954	PRJNA770874	Macaca nemestrina
SRR16311955	PRJNA770874	Macaca nemestrina
SRR16311956	PRJNA770874	Macaca nemestrina
SRR16311957	PRJNA770874	Macaca nemestrina
SRR16311958	PRJNA770874	Macaca nemestrina
SRR16311959	PRJNA770874	Macaca nemestrina
SRR16311960	PRJNA770874	Macaca nemestrina
ERR2639618	PRJEB25429	Mastacembelus armatus
SRR12321654	PRJNA608290	Mastacembelus armatus
SRR12321655	PRJNA608290	Mastacembelus armatus
SRR12321656	PRJNA608290	Mastacembelus armatus
SRR12321657	PRJNA608290	Mastacembelus armatus
SRR12321658	PRJNA608290	Mastacembelus armatus
SRR12321659	PRJNA608290	Mastacembelus armatus
SRR12321660	PRJNA608290	Mastacembelus armatus
SRR12321661	PRJNA608290	Mastacembelus armatus
SRR12321662	PRJNA608290	Mastacembelus armatus
SRR12321663	PRJNA608290	Mastacembelus armatus
SRR12321664	PRJNA608290	Mastacembelus armatus
SRR12321665	PRJNA608290	Mastacembelus armatus
SRR12321666	PRJNA608290	Mastacembelus armatus
SRR12321667	PRJNA608290	Mastacembelus armatus
SRR12321668	PRJNA608290	Mastacembelus armatus
SRR12321669	PRJNA608290	Mastacembelus armatus
SRR12321670	PRJNA608290	Mastacembelus armatus
SRR12321671	PRJNA608290	Mastacembelus armatus
SRR12321672	PRJNA608290	Mastacembelus armatus
SRR12321673	PRJNA608290	Mastacembelus armatus
SRR12321674	PRJNA608290	Mastacembelus armatus
SRR12321675	PRJNA608290	Mastacembelus armatus
SRR12321676	PRJNA608290	Mastacembelus armatus
SRR12321677	PRJNA608290	Mastacembelus armatus
SRR12321678	PRJNA608290	Mastacembelus armatus
SRR12321679	PRJNA608290	Mastacembelus armatus
SRR12321680	PRJNA608290	Mastacembelus armatus
SRR13083122	PRJNA679349	Mastacembelus armatus
SRR7125338	PRJNA464255	Mastacembelus armatus
ERR5431657	PRJEB42643	Meleagris gallopavo
SRR12727776	PRJNA666087	Meleagris gallopavo
SRR12727778	PRJNA666087	Meleagris gallopavo
SRR12727779	PRJNA666087	Meleagris gallopavo
SRR12727780	PRJNA666087	Meleagris gallopavo
SRR12727782	PRJNA666087	Meleagris gallopavo
SRR12727783	PRJNA666087	Meleagris gallopavo
SRR12727784	PRJNA666087	Meleagris gallopavo
SRR12727785	PRJNA666087	Meleagris gallopavo
SRR12727786	PRJNA666087	Meleagris gallopavo
SRR12727787	PRJNA666087	Meleagris gallopavo
SRR12727788	PRJNA666087	Meleagris gallopavo
SRR12727789	PRJNA666087	Meleagris gallopavo
SRR12727792	PRJNA666087	Meleagris gallopavo
SRR12727793	PRJNA666087	Meleagris gallopavo
SRR12727794	PRJNA666087	Meleagris gallopavo
SRR12727795	PRJNA666087	Meleagris gallopavo
SRR12727796	PRJNA666087	Meleagris gallopavo
SRR12727797	PRJNA666087	Meleagris gallopavo
SRR12727798	PRJNA666087	Meleagris gallopavo
SRR12727799	PRJNA666087	Meleagris gallopavo
SRR12727800	PRJNA666087	Meleagris gallopavo
SRR12727801	PRJNA666087	Meleagris gallopavo
SRR12727802	PRJNA666087	Meleagris gallopavo
SRR12727803	PRJNA666087	Meleagris gallopavo
SRR12727804	PRJNA666087	Meleagris gallopavo
SRR12727805	PRJNA666087	Meleagris gallopavo
SRR9044384	PRJNA542438	Meleagris gallopavo
SRR9044425	PRJNA542438	Meleagris gallopavo
SRR9044434	PRJNA542438	Meleagris gallopavo
SRR8135348	PRJNA501869	Meriones unguiculatus
SRR8135349	PRJNA501869	Meriones unguiculatus
SRR8135350	PRJNA501869	Meriones unguiculatus
SRR8135351	PRJNA501869	Meriones unguiculatus
SRR8135352	PRJNA501869	Meriones unguiculatus
SRR8135353	PRJNA501869	Meriones unguiculatus
SRR8309415	PRJNA509196	Meriones unguiculatus
SRR8309416	PRJNA509196	Meriones unguiculatus
SRR8309417	PRJNA509196	Meriones unguiculatus
SRR8309418	PRJNA509196	Meriones unguiculatus
SRR8309419	PRJNA509196	Meriones unguiculatus
SRR8309420	PRJNA509196	Meriones unguiculatus
SRR9066909	PRJNA543000	Meriones unguiculatus
SRR9066910	PRJNA543000	Meriones unguiculatus
SRR9066911	PRJNA543000	Meriones unguiculatus
SRR9066914	PRJNA543000	Meriones unguiculatus
SRR9066916	PRJNA543000	Meriones unguiculatus
SRR9066917	PRJNA543000	Meriones unguiculatus
SRR9066918	PRJNA543000	Meriones unguiculatus
SRR9066919	PRJNA543000	Meriones unguiculatus
SRR9066920	PRJNA543000	Meriones unguiculatus
SRR9066921	PRJNA543000	Meriones unguiculatus
SRR9066922	PRJNA543000	Meriones unguiculatus
SRR9066928	PRJNA543000	Meriones unguiculatus
SRR9066929	PRJNA543000	Meriones unguiculatus
SRR9066930	PRJNA543000	Meriones unguiculatus
SRR9066931	PRJNA543000	Meriones unguiculatus
SRR9066933	PRJNA543000	Meriones unguiculatus
SRR9066934	PRJNA543000	Meriones unguiculatus
SRR9066935	PRJNA543000	Meriones unguiculatus
DRR100945	PRJDB6278	Mesocricetus auratus
DRR100946	PRJDB6278	Mesocricetus auratus
DRR100947	PRJDB6278	Mesocricetus auratus
DRR100948	PRJDB6278	Mesocricetus auratus
DRR100949	PRJDB6278	Mesocricetus auratus
DRR100950	PRJDB6278	Mesocricetus auratus
DRR100951	PRJDB6278	Mesocricetus auratus
DRR100952	PRJDB6278	Mesocricetus auratus
DRR100953	PRJDB6278	Mesocricetus auratus
DRR100954	PRJDB6278	Mesocricetus auratus
SRR16490794	PRJNA772762	Mesocricetus auratus
SRR16490796	PRJNA772762	Mesocricetus auratus
SRR16490800	PRJNA772762	Mesocricetus auratus
SRR16490803	PRJNA772762	Mesocricetus auratus
SRR16490807	PRJNA772762	Mesocricetus auratus
SRR16490808	PRJNA772762	Mesocricetus auratus
SRR16490809	PRJNA772762	Mesocricetus auratus
SRR16490810	PRJNA772762	Mesocricetus auratus
[truncated: 1,422 more rows]
