# Supplementary material for: Benchmark study for evaluating the quality of reference genomes and gene annotations in 114 species
Source: Front Vet Sci. 2023 Feb 21;10:1128570. doi: 10.3389/fvets.2023.1128570 (PMC9988948; doi:10.3389/fvets.2023.1128570)
Supplement: Supplementary file 7 [file Table_6.XLSX]

## Sheet: Supplementary Table 6
Supplementary Table 6. Alignment results for 3,420 RNA-seq data
Accession	Species	Total paired reads	Percentage of aligned concordantly 0 times	Percentage of aligned concordantly 1 time	Percentage of aligned concordantly over 1 times	Percentage. of aligned discordantly 1 time	Percentage of aligned 0 times	Percentage of aligned 1 time	Percentage of aligned over 1 times	Overall alignment rate	Sequences	Reads mapped	Reads mapped and paired	Reads unmapped	Reads properly paired	Reads paired	Reads mq0	Reads mq0 rate	Non primary alignments	Total length	Bases mapped	Bases mapped cigar	Mismatches	Error rate	Average quality (phred score)	Insert size average	Insert size standard deviation	Inward oriented pairs	Outward oriented pairs	Pairs with other orientation	Pairs on different chromosomes	Percentage of properly paired reads	Average percentage of A counts on all bases	Average percentage of C counts on all bases	Average percentage of G counts on all bases	Average percentage of T counts on all bases	Average percentage of N counts on all bases	Indel size
SRR11744112	Acanthochromis polyacanthus	25365090	11.45	85.3	3.25	24.54	67.2	28	4.8	94.2	50730180	47785768	46878010	2944412	44923700	50730180	263283	0.00550965	2756320	4587592824	4321760083	4318272314	9702075	0.00224675	40.2	235.9	251.9	22439394	745276	9663	244671	88.6	25.9396	24.9016	24.8966	24.2627	0.0165934	4
SRR11744113	Acanthochromis polyacanthus	24228484	12.43	84.02	3.54	21.43	69.26	26.05	4.69	93.23	48456968	45178530	44251662	3278438	42431762	48456968	273973	0.00606423	2824476	4389839340	4093087449	4089851468	7636114	0.00186709	40.3	230.4	234.3	21194647	641364	10193	279623	87.6	26.0743	25.0768	24.8822	23.9675	0.00033	4
SRR11744114	Acanthochromis polyacanthus	25696645	9.24	87.04	3.72	26.44	64.2	31.32	4.48	95.64	51393290	49151159	48409840	2242131	46645888	51393290	208570	0.00424344	2964800	4656180441	4453425878	4450614206	8720278	0.00195934	40.4	231.7	224.8	23301114	710033	8403	185368	90.8	26.958	24.6682	24.6851	23.6884	0.00626374	4
SRR11744115	Acanthochromis polyacanthus	25030735	11.14	85.82	3.03	22.92	69.32	26.03	4.66	94.05	50061470	47080700	46201154	2980770	44482224	50061470	259859	0.00551944	2543977	4533491349	4263960238	4260675779	8352213	0.0019603	40.3	225.2	233.4	22218953	643010	9229	229383	88.9	25.8776	24.7666	24.656	24.6997	0.00033	4
SRR11744116	Acanthochromis polyacanthus	28496747	12.58	83.65	3.77	22.88	65.26	28.8	5.94	93.67	56993494	53384528	52261196	3608966	49822886	56993494	406959	0.00762316	3568037	5158208905	4831779158	4827504742	9107075	0.0018865	40.3	225.1	230.5	24889096	853390	9700	378410	87.4	26.153	25.0953	24.8666	23.8855	0.00033	4
SRR11744117	Acanthochromis polyacanthus	34373340	11.49	84.83	3.68	29.75	65.37	29.63	5	94.72	68746680	65118604	64004742	3628076	60846682	68746680	324717	0.00498655	4135529	6225853600	5897604563	5892751266	10981621	0.00186358	40.3	234.7	253.9	30382219	1308043	10654	301453	88.5	26.3254	24.6979	24.7742	24.2015	0.00022	4
SRR11744118	Acanthochromis polyacanthus	33514621	8.24	86.71	5.05	22.75	57.76	37.27	4.98	96.32	67029242	64564476	63672420	2464766	61504612	67029242	245425	0.00380124	5397844	6071988174	5849067304	5845174152	16629855	0.00284506	40.3	234.3	233.8	30724700	881175	10921	219412	91.8	27.4341	24.2174	24.6702	23.6777	0.156154	4
SRR11744119	Acanthochromis polyacanthus	24157541	9.42	85.81	4.77	37.56	57.78	36.74	5.47	96.6	48315082	46672442	46081442	1642640	43762180	48315082	202857	0.0043464	3680921	4375724779	4227264308	4223919062	7795185	0.00184549	40.3	235.4	248.5	21850126	1044761	8245	137584	90.6	27.1566	24.4636	24.8495	23.5305	0.00615385	4
SRR11744120	Acanthochromis polyacanthus	27499647	12.14	84.52	3.34	22.33	69.68	26.04	4.29	93.43	54999294	51387035	50328576	3612259	48324100	54999294	282058	0.00548889	3006499	4981590962	4654752041	4651151302	8577544	0.00184418	40.3	231.4	233.2	24136941	735010	12835	279501	87.9	25.5718	24.9132	24.6587	24.8556	0.00033	4
SRR11744121	Acanthochromis polyacanthus	29802101	14.2	82.36	3.44	21.17	72.77	23.65	3.58	91.85	59604202	54748332	53484704	4855870	51139346	59604202	323001	0.00589974	3389780	5399423154	4959962378	4955847548	9249702	0.00186642	40.4	228.2	244.5	25535834	926644	10875	268998	85.8	25.5421	25.0368	24.7914	24.6297	0.00033	4
SRR11744122	Acanthochromis polyacanthus	23372001	10.27	86	3.72	22.66	66.51	29.47	4.03	94.72	46744002	44273942	43471108	2470060	41941700	46744002	180066	0.00406709	2576837	4229299781	4006071724	4003344745	7108426	0.00177562	40.2	232.1	229.5	20955040	594939	9689	175883	89.7	26.7912	24.6955	24.8311	23.682	0.00703297	4
SRR11744123	Acanthochromis polyacanthus	22706988	10.37	86.08	3.55	23.01	66.78	29.32	3.9	94.67	45413976	42992128	42189584	2421848	40703738	45413976	185317	0.00431049	2508253	4111649925	3892579754	3889956053	7097560	0.00182459	40.3	234.1	234.5	20333030	581207	7554	172999	89.6	26.3733	24.7603	24.7896	24.077	0.00725275	4
SRR11744124	Acanthochromis polyacanthus	25801687	11.73	84.97	3.3	22.37	65.45	28.94	5.62	94.04	51603374	48528149	47517212	3075225	45550488	51603374	329451	0.00678886	2876732	4672190793	4394022261	4390415506	9819829	0.00223665	40.3	226.9	238	22753633	681465	8496	315011	88.3	25.7943	25.0715	24.9327	24.202	0.00725275	4
SRR11744125	Acanthochromis polyacanthus	31967100	13.82	82.55	3.63	18.83	67.85	26.52	5.63	92.39	63934200	59068868	57576034	4865332	55100054	63934200	502573	0.00850825	4077598	5780122703	5340927509	5335937934	13449979	0.00252064	40.3	231.2	256.8	27530716	786766	13963	456570	86.2	25.4773	25.112	24.8675	24.5438	0.00241758	4
SRR11744126	Acanthochromis polyacanthus	25613663	9.42	86.75	3.83	26.54	62.35	32.71	4.94	95.69	51227326	49017435	48214754	2209891	46402372	51227326	209869	0.00428152	3098722	4632119923	4432709845	4429556806	8417555	0.00190032	40.3	231.8	230.6	23182612	712109	11577	201076	90.6	26.8533	24.6465	24.7613	23.7389	0.00307692	4
SRR11744127	Acanthochromis polyacanthus	29464748	10.2	86.05	3.75	27.73	64	31.23	4.77	95.28	58929496	56149479	55234418	2780017	52918732	58929496	271638	0.00483776	3476111	5338431193	5087093330	5083290666	10084546	0.00198386	40.3	233.4	250.8	26425644	975381	11116	205065	89.8	26.8589	24.5456	24.764	23.8314	0.0167033	4
SRR11744128	Acanthochromis polyacanthus	25449465	11.15	85.14	3.71	17.45	64.66	31.27	4.07	94.05	50898930	47869813	46898810	3029117	45223966	50898930	249614	0.00521443	2998273	4608434713	4334496566	4331148986	14162052	0.00326981	40.3	230.3	225.6	22593755	590903	9517	255228	88.9	26.02	24.7869	24.878	24.3142	0.157253	4
SRR11744129	Acanthochromis polyacanthus	27125953	12.9	83.6	3.5	17.17	66.59	29.44	3.97	92.89	54251906	50392479	49210854	3859427	47255098	54251906	306909	0.00609037	3196203	4912355056	4563329580	4559507571	15629261	0.00342784	40.3	230.6	254.3	23603269	697869	8402	295886	87.1	25.2891	25.0984	25.0287	24.5851	0.155714	4
SRR11744130	Acanthochromis polyacanthus	28845146	16.51	80.27	3.22	16.76	62.77	31.3	5.93	91.37	57690292	52713975	51016088	4976317	48165928	57690292	478873	0.00908437	3395438	5222383782	4772316843	4767692759	14930019	0.0031315	40.3	222.5	208.7	24066356	557919	9900	873868	83.5	25.8391	25.2856	25.0527	23.8229	0.0163736	4
SRR11744131	Acanthochromis polyacanthus	29550914	13.71	82.99	3.3	17.91	68.48	26.79	4.73	92.29	59101828	54546244	53160934	4555584	50998036	59101828	399967	0.00733262	3274194	5352562388	4940530987	4936549095	11470486	0.00232358	40.3	227.7	233.9	25477810	695015	10240	397399	86.3	25.5537	25.2031	24.9259	24.3165	0.0165934	4
SRR11744132	Acanthochromis polyacanthus	27855572	9.36	87.31	3.33	29.01	63.33	31.78	4.89	95.79	55711144	53367551	52560244	2343593	50498064	55711144	208209	0.00390142	2811417	5038066493	4826589388	4823187251	8995862	0.00186513	40.3	230.1	215.8	25227567	843384	12096	197075	90.6	26.9688	24.6444	24.6614	23.7258	0.00307692	4
SRR11744133	Acanthochromis polyacanthus	21608551	12.18	84.58	3.25	25.48	67.94	27.29	4.77	93.84	43217102	40552864	39755150	2664238	37954478	43217102	231487	0.00570828	2279860	3907457035	3667076507	3663904648	8111627	0.00221393	40.3	229.9	239.1	18956416	706218	7780	207158	87.8	25.8164	24.9347	24.7566	24.4916	0.00241758	4
SRR11744134	Acanthochromis polyacanthus	24485928	11.48	85.45	3.07	15.05	67.89	28.02	4.09	93.38	48971856	45728546	44767392	3243310	43347822	48971856	249146	0.00544837	2508823	4431653699	4138538272	4135385185	13687602	0.00330987	40.2	223.9	217.9	21657498	464371	8054	253770	88.5	25.6575	24.8677	24.7703	24.7032	0.158022	4
SRR11744135	Acanthochromis polyacanthus	30732270	12.65	83.96	3.39	23.22	68.5	27.49	4.01	93.35	61464540	57374219	56133122	4090321	53688250	61464540	319425	0.0055674	3349159	5564320212	5194418971	5190219627	11394800	0.00219544	40.3	227.8	240.7	26811745	942235	9007	303570	87.3	25.8608	24.8558	24.8154	24.4684	0.00725275	4
SRR11744136	Acanthochromis polyacanthus	29319953	13.18	83.28	3.54	17.32	66.47	29	4.54	92.76	58639906	54392474	53209728	4247432	50911476	58639906	364521	0.00670168	3376670	5310376160	4926170799	4921901522	16871927	0.00342793	40.3	224.7	230.8	25429336	848611	9849	317067	86.8	25.8776	25.0356	24.8715	24.2149	0.155934	4
SRR11744137	Acanthochromis polyacanthus	24272004	11.72	85.42	2.87	29.73	69.23	26.51	4.25	94.3	48544008	45776356	44991846	2767652	42855168	48544008	227209	0.00496346	2287266	4397925313	4147500907	4144097943	7120839	0.00171831	40.3	224.1	229.8	21394604	891446	9473	200398	88.3	25.9785	24.8102	24.6308	24.58	0.00033	4
SRR11744138	Acanthochromis polyacanthus	24726261	11.76	84.37	3.87	23.54	65.73	28.65	5.63	94.09	49452522	46530585	45603346	2921937	43638380	49452522	311678	0.00669835	3044474	4480575877	4216280237	4212809903	7742917	0.00183795	40.3	228.1	236.1	21794130	705407	8737	293398	88.2	26.0501	25.0347	24.9127	24.003	0.00033	4
SRR11744139	Acanthochromis polyacanthus	28153988	11.42	84.6	3.98	23.18	64.46	30.23	5.31	94.34	56307976	53122735	52060278	3185241	49875356	56307976	327755	0.00616977	3469301	5098642091	4810766512	4807059789	9598595	0.00199677	40.3	230.3	235.6	24910262	776341	8540	334995	88.6	26.2632	24.9695	25.0403	23.7281	0.00714286	4
SRR11744140	Acanthochromis polyacanthus	27971216	12.94	83.84	3.22	22.99	67.71	27.57	4.72	93.25	55942432	52166863	51005732	3775569	48702094	55942432	347147	0.00665455	3029919	5065404847	4723902328	4719860183	10190246	0.00215901	40.3	224	230.9	24322366	867890	8615	303990	87.1	25.931	24.9708	24.8668	24.2323	0.00714286	4
SRR11744141	Acanthochromis polyacanthus	26843151	13.94	82.41	3.64	24.45	68.31	25.94	5.75	92.8	53686302	49822930	48754920	3863372	46200772	53686302	409241	0.00821391	3297550	4863991779	4514441249	4510153904	10573372	0.00234435	40.4	230.9	256.9	23068612	988158	7394	313295	86.1	25.5929	25.2209	24.9602	24.226	0.00615385	4
SRR10215705	Ailuropoda melanoleuca	25363033	24.64	71.7	3.65	1.9	80.13	19.02	0.85	80.63	50726066	40898989	38607770	9827077	38224690	50726066	89071	0.00217783	3006162	7608909900	6134848350	6123950382	18964586	0.00309679	39.1	394.1	501.9	19083274	112060	18642	89909	75.4	24.1595	25.7465	25.2901	24.8037	0	8
SRR10215706	Ailuropoda melanoleuca	23044504	25.62	71.03	3.35	2.08	79.17	19.99	0.84	80.14	46089008	36935448	34669384	9153560	34282360	46089008	73770	0.00199727	2539275	6913351200	5540317200	5529606977	18223975	0.00329571	38.6	378.8	443.6	17125028	86129	19584	103951	74.4	24.4909	25.5171	24.9484	25.0438	0	8
SRR10215707	Ailuropoda melanoleuca	24354475	25.87	70.68	3.45	1.25	82.77	16.54	0.68	78.85	48708950	38408735	36391168	10300215	36106918	48708950	79575	0.00207179	2582251	7306342500	5761310250	5753841804	22169615	0.00385301	38.8	380.6	464.3	18045291	61905	5381	83007	74.1	25.4696	24.4771	23.8991	26.1547	0	8
SRR10215708	Ailuropoda melanoleuca	25093621	22.69	73.85	3.45	1.6	80.35	18.92	0.73	82.06	50187242	41182366	39122266	9004876	38798374	50187242	68632	0.00166654	2823230	7528086300	6177354900	6168740747	20873027	0.00338368	38.8	369.8	411.9	19391164	60363	9730	99876	77.3	24.7718	25.2259	24.6221	25.3806	0	8
SRR10215709	Ailuropoda melanoleuca	25823176	32.79	64.39	2.82	0.96	84.53	15.04	0.43	72.55	51646352	37470150	35005080	14176202	34712444	51646352	69002	0.00184152	2275161	7746952800	5620522500	5612647846	20657671	0.00368056	38.8	374.3	438.3	17350862	59843	7893	83942	67.2	26.0001	23.9131	23.3373	26.7495	0	8
SRR10215710	Ailuropoda melanoleuca	24737626	12.88	83.56	3.56	4.01	65.86	32.9	1.24	91.86	49475252	45447716	43483146	4027536	43103906	49475252	82141	0.00180737	2738426	7421287800	6817157400	6806191112	18029263	0.00264895	39.2	393	430	21522734	98954	22334	97551	87.1	23.1956	26.6501	26.1123	24.0421	0	8
SRR10215711	Ailuropoda melanoleuca	28597259	15.87	80.51	3.62	3.3	71.91	26.99	1.11	88.96	57194518	50882155	48575494	6312363	48116752	57194518	84079	0.00165243	3345586	8579177700	7632323250	7619548978	20087684	0.00263634	38.6	386	432.3	24025005	120983	19055	122704	84.1	23.7681	26.0661	25.7571	24.4085	0	8
SRR10215712	Ailuropoda melanoleuca	23649579	9.8	84.44	5.76	4.05	60.46	37.76	1.78	94.31	47299158	44609915	43024298	2689243	42662886	47299158	107591	0.00241182	4311495	7094873700	6691487250	6682873520	16897034	0.00252841	38.9	409.2	410.1	21338520	68871	8213	96545	90.2	23.8629	25.6145	24.9307	25.5914	0	8
SRR10215713	Ailuropoda melanoleuca	24211268	14.86	81.69	3.44	2.45	75.24	23.87	0.9	89.09	48422536	43139796	41515224	5282740	41225234	48422536	61170	0.00141795	2764806	7263380400	6470969400	6462888329	18259129	0.00282523	38.8	359.5	362.1	20605168	50545	9425	92474	85.1	24.1987	25.6125	25.3569	24.8324	0	8
SRR10215714	Ailuropoda melanoleuca	28651465	13.05	83.2	3.75	2.48	74.1	24.94	0.96	90.57	57302930	51897880	50138798	5405050	49823510	57302930	74467	0.00143488	3371217	8595439500	7784682000	7776276263	19343805	0.00248754	39	391.7	427.6	24903550	52169	9307	104373	86.9	24.7971	25.0778	24.4627	25.6637	0	8
SRR10215715	Ailuropoda melanoleuca	24566687	13.7	83.63	2.68	4.73	65.95	31.95	2.1	91.39	49133374	44904774	42905152	4228600	42403538	49133374	111548	0.0024841	2186416	7370006100	6735716100	6723637602	19240916	0.00286168	39.1	379.8	503.4	21167194	133842	25280	126260	86.3	23.6675	26.2925	26.3583	23.6825	0	8
SRR10215716	Ailuropoda melanoleuca	23961632	16.1	81.28	2.62	3.7	65.84	32.6	1.56	89.79	47923264	43029476	40656624	4893788	40205374	47923264	113616	0.00264042	2010819	7188489600	6454421400	6441053663	23389290	0.00363128	38.2	368.6	452.8	20071143	116938	30589	109642	83.9	23.1097	26.7551	26.9681	23.167	0	8
SRR10215717	Ailuropoda melanoleuca	24278145	12.02	85.22	2.76	3.37	67.25	30.61	2.14	92.19	48556290	44764337	43099428	3791953	42721140	48556290	92997	0.00207748	2158370	7283443500	6714650550	6706260370	21707072	0.00323684	38.7	355.2	356.1	21363897	46335	13286	126196	88	24.6793	25.2471	25.2689	24.8056	0	8
SRR10215718	Ailuropoda melanoleuca	27865467	11.53	85.79	2.68	3.45	66.64	31.6	1.76	92.58	55730934	51594807	49696494	4136127	49302384	55730934	95711	0.00185505	2333339	8359640100	7739221050	7729142298	21978781	0.00284362	38.7	363.4	434	24645034	66379	14681	122152	88.5	24.5453	25.3725	25.4547	24.6267	0	8
SRR10215719	Ailuropoda melanoleuca	30496717	11.81	85.28	2.91	3.6	67.21	30.49	2.3	92.35	60993434	56327749	54276726	4665685	53791848	60993434	122560	0.00217584	2882982	9149015100	8449162350	8438417520	22205980	0.00263153	38.9	375	465.6	26891599	69674	14619	162471	88.2	24.5494	25.3931	25.4049	24.653	0	8
SRR10215720	Ailuropoda melanoleuca	26549152	14.18	83.1	2.72	4.13	67.41	31.31	1.28	90.83	53098304	48231733	46021912	4866571	45568162	53098304	87291	0.00180982	2309546	7964745600	7234759950	7221617600	19557246	0.00270815	39.1	402.8	578.3	22741635	133890	27746	107685	85.8	23.2551	26.6791	26.7008	23.3652	0	8
SRR10215721	Ailuropoda melanoleuca	26597123	13.17	84.47	2.36	4.66	67.46	31.29	1.25	91.53	53194246	48688312	46653890	4505934	46188474	53194246	99668	0.00204706	2050176	7979136900	7303246800	7290213455	24875965	0.00341224	38.5	369.4	511.1	23036019	187097	9327	94502	86.8	24.6082	25.2975	25.3337	24.7608	0	8
SRR10215722	Ailuropoda melanoleuca	25621076	11.53	85.77	2.7	3.05	69.44	29.17	1.39	92.24	51242152	47265956	45657090	3976196	45335974	51242152	87858	0.0018588	2188471	7686322800	7089893400	7081029856	22429585	0.00316756	38.8	366.5	445.5	22659150	59988	11281	98126	88.5	25.0953	24.8197	24.81	25.2747	0	8
SRR10215723	Ailuropoda melanoleuca	28708986	11.03	86.58	2.39	3.34	67.03	31.64	1.33	92.85	57417972	53314033	51432814	4103939	51083696	57417972	76284	0.00143084	2210825	8612695800	7997104950	7986560211	22297140	0.00279183	38.7	354.4	421.2	25527577	73212	11405	104213	89	24.5656	25.3657	25.3495	24.7191	0	8
SRR10215724	Ailuropoda melanoleuca	27859020	11.69	85.62	2.68	3.19	68.99	29.67	1.34	92.19	55718040	51367193	49559988	4350847	49202982	55718040	77675	0.00151215	2367718	8357706000	7705078950	7695625358	21174024	0.00275144	38.8	373.5	457	24594157	56126	13080	116631	88.3	24.716	25.2143	25.1951	24.8742	0	8
SRR10215725	Ailuropoda melanoleuca	22832833	18.8	78.69	2.51	3	76	23.18	0.82	86.14	45665666	39335575	37439876	6330091	37078616	45665666	70028	0.00178027	1834006	6849849900	5900336250	5889191595	17466404	0.00296584	39.2	413.2	614.7	18493855	133563	19496	73024	81.2	23.8823	26.0137	26.0198	24.084	0	8
SRR10215726	Ailuropoda melanoleuca	26636576	21.95	74.84	3.21	2.03	77.84	21.32	0.84	83.26	53273152	44357119	41948354	8916033	41581454	53273152	101136	0.00228004	2638895	7990972800	6653567850	6641102805	24375446	0.00367039	38.5	389.1	506.3	20756621	111931	18701	86924	78.1	23.6243	26.1887	26.2659	23.9211	0	8
SRR10215727	Ailuropoda melanoleuca	26438273	15.04	82.26	2.71	2.32	74.1	24.88	1.02	89.12	52876546	47121506	45245354	5755040	44925510	52876546	80367	0.00170553	2246952	7931481900	7068225900	7059663318	23705415	0.00335787	38.7	372.1	406.5	22457836	40682	11336	112823	85	25.0992	24.8294	24.7267	25.344	0	8
SRR10215728	Ailuropoda melanoleuca	25363377	19.42	77.53	3.05	1.64	79.4	19.91	0.69	84.83	50726754	43033892	41156240	7692862	40876414	50726754	67323	0.00156442	2378050	7609013100	6455083800	6446580021	21836994	0.00338738	38.8	372.8	432	20427693	51048	8666	90713	80.6	25.0265	24.8386	24.6235	25.5105	0	8
SRR10215729	Ailuropoda melanoleuca	27104113	20.55	76.94	2.52	1.46	79.42	19.92	0.65	83.92	54208226	45490689	43343314	8717537	43069250	54208226	69216	0.00152154	2169979	8131233900	6823603350	6814757703	21070451	0.00309189	38.9	386.3	500.6	21526351	47323	11506	86477	79.5	25.4253	24.4449	24.3535	25.7766	0	8
SRR11301087	Ailuropoda melanoleuca	21544145	27.37	57.28	15.35	6.25	53.09	38.15	8.76	86.38	43088290	37218907	33566462	5869383	31295330	43088290	3063489	0.08231	13945352	6463243500	5582836050	5559966742	32115964	0.00577629	37.8	389.3	421.8	15628688	146332	4816	1003395	72.6	21.7466	27.4338	27.7053	23.1149	0.000667	8
SRR11301088	Ailuropoda melanoleuca	21232235	23.98	61.24	14.78	7.4	49.79	39.37	10.83	88.95	42464470	37770062	35109136	4694408	32282342	42464470	3363426	0.0890501	13203107	6369670500	5665509300	5633217165	36307150	0.00644519	35.9	343.7	266.8	16110353	147371	18266	1278578	76	21.9338	27.6916	27.5065	22.8678	0	8
SRR11301089	Ailuropoda melanoleuca	27477642	30.53	59.28	10.18	5.4	59.32	33.98	6.71	82.87	54955284	45539612	41388556	9415672	38176044	54955284	2236850	0.0491188	12167609	8243292600	6830941800	6802437875	45616212	0.00670586	37.4	347.5	333.5	19260267	80028	7145	1346838	69.5	21.7092	27.5789	28.0893	22.6225	0.0016	8
SRR11301090	Ailuropoda melanoleuca	26245713	23.75	62.76	13.48	6.83	56.27	33	10.74	87.55	52491426	45954561	42543886	6536865	40022462	52491426	3278250	0.0713368	15842416	7873713900	6893184150	6864482399	33587909	0.004893	37.9	396.6	487.3	19921459	350047	44528	955909	76.2	21.9596	27.8514	27.4844	22.7046	0.0002	8
SRR11301091	Ailuropoda melanoleuca	32937689	14.39	81.63	3.98	3.36	71.1	27.43	1.48	90.11	65875378	59362015	56952390	6513363	56395996	65875378	108392	0.00182595	4482705	9881306700	8904302250	8889157436	21665592	0.0024373	37.8	371.9	389.3	28161472	155638	12653	146432	85.6	24.057	25.8607	25.1775	24.9045	0.000667	8
SRR16071397	Amphilophus citrinellus	2223423	14.89	83.73	1.38	4.53	68.26	25.41	6.33	90.3	4446846	4015308	3836312	431538	3784686	4446846	11666	0.00290538	127812	320172912	289102176	288330479	736664	0.00255493	37	192.6	112.9	1892788	4032	6803	14533	85.1	25.7861	24.1815	24.6092	25.4222	0.0404167	3
SRR16071398	Amphilophus citrinellus	9063774	17	80.76	2.24	7.12	63.5	30.19	6.31	89.98	18127548	16310566	15412330	1816982	15046604	18127548	67938	0.00416528	807180	1305183456	1174360752	1171450363	5384481	0.00459642	36.7	187.1	92.3	7526730	20024	26903	132507	83	25.6979	24.2701	24.7674	25.2639	0.171389	3
SRR16071399	Amphilophus citrinellus	4455194	14.61	83.6	1.79	4.69	64.5	29.9	5.61	91.02	8910388	8110155	7714526	800233	7608664	8910388	25952	0.00319994	293530	641547936	583931160	582465833	2612181	0.00448469	37	184.5	100.6	3806074	8287	13399	29503	85.4	25.4824	24.4394	24.8696	25.2078	0.171389	3
SRR16071400	Amphilophus citrinellus	7365589	17.03	81.25	1.72	3.53	62.96	22.64	14.4	89.66	14731178	13207281	12381688	1523897	12222446	14731178	91646	0.00693905	710236	1060644816	950924232	948408690	4397059	0.00463625	36.7	189.4	101	6113037	13142	24940	39725	83	26.0357	24.0974	24.6812	25.1843	0.171667	3
SRR16071401	Amphilophus citrinellus	3563621	17.08	81.19	1.73	5.82	64.61	27.42	7.97	89.6	7127242	6386331	6028226	740911	5909620	7127242	27564	0.00431609	273912	513161424	459815832	458188336	1201595	0.00262249	36.8	199.9	152	2953698	12407	14837	33171	82.9	25.2622	24.7007	25.1843	24.8518	0.0408333	3
SRR16071402	Amphilophus citrinellus	9174877	15.19	83.12	1.69	8.99	64.67	30.38	4.95	91.06	18349754	16709584	15977564	1640170	15562798	18349754	54299	0.00324957	616596	1321182288	1203090048	1200008883	3117143	0.0025976	37.1	190.3	97	7784703	19007	29180	155892	84.8	25.6093	24.3649	24.5368	25.4896	0.0409722	3
SRR16071403	Amphilophus citrinellus	9997939	13.81	83.97	2.21	9.24	64.71	31.3	3.99	91.89	19995878	18373673	17652548	1622205	17233766	19995878	55935	0.0030443	794000	1439703216	1322904456	1319671888	3445393	0.00261079	37.1	194.6	95.5	8621531	20658	19723	164362	86.2	25.3142	24.58	24.8694	25.2372	0.0406944	3
SRR16071404	Amphilophus citrinellus	13797312	17.16	80.6	2.24	5	63.63	28.78	7.58	89.63	27594624	24732642	23274778	2861982	22860268	27594624	124713	0.00504245	1282435	1986812928	1780750224	1774947472	8278200	0.00466391	36.7	192.3	110.7	11430918	33878	59339	113253	82.8	25.2908	24.6832	25.185	24.8408	0.171806	3
SRR16071405	Amphilophus citrinellus	10970357	14.57	84.04	1.39	7.9	65.6	30.4	4	91.2	21940714	20009812	19163682	1930902	18744462	21940714	62067	0.00310183	625813	1579731408	1440706464	1437071848	3910511	0.00272117	37.2	197.7	113.7	9376415	23409	21109	160908	85.4	25.9013	24.0992	24.2192	25.78	0.0406944	3
SRR16071406	Amphilophus citrinellus	11449998	14.45	83.13	2.42	6.9	64.37	27.64	7.98	91.34	22899996	20916711	19992224	1983285	19590612	22899996	86537	0.00413722	1107647	1648799712	1506003192	1502106497	3901783	0.00259754	37	190.9	100	9800040	24841	25255	145976	85.5	25.1467	24.7557	25.2465	24.8521	0.0404167	3
SRR16071407	Amphilophus citrinellus	5446474	13.56	83.89	2.55	7.43	63.38	30.63	5.99	92.04	10892948	10026188	9598098	866760	9415766	10892948	31318	0.00312362	477674	784292256	721885536	719953068	1822970	0.00253207	36.7	200.4	117	4710159	10948	19914	58028	86.4	24.7415	25.1154	25.6554	24.4878	0.0402778	3
SRR16071408	Amphilophus citrinellus	7103052	13.76	84.1	2.14	7.52	62.58	32.86	4.56	92.04	14206104	13075013	12493494	1131091	12251574	14206104	38466	0.00294195	521840	1022839488	941400936	939031150	4278568	0.00455636	36.8	193.1	110.4	6127759	15403	27925	75660	86.2	25.2963	24.6347	25.0257	25.0428	0.171806	3
SRR16094058	Amphilophus citrinellus	23354767	33.62	64.11	2.27	5.59	79.44	19.55	1.01	74.78	46709534	34929857	32422802	11779677	31003914	46709534	327971	0.00938942	1675562	7053139634	5274408407	5223865482	38070205	0.00728775	35.7	362.5	341.1	15306661	688419	3524	212797	66.4	25.637	24.1021	25.0404	25.2203	0.00112583	8
SRR16094059	Amphilophus citrinellus	20602155	36.1	61.65	2.25	3.99	80.31	18.77	0.93	72.17	41204310	29735161	27358276	11469149	26328550	41204310	276966	0.00931443	1536650	6221850810	4490009311	4449936270	33557722	0.00754117	35.6	340.2	289.4	13031230	496743	3144	148021	63.9	25.8673	23.8249	24.7563	25.5515	0.00112583	8
SRR16094060	Amphilophus citrinellus	23980750	37.67	60.51	1.81	5	84.58	14.89	0.53	69.73	47961500	33442383	31205734	14519117	29892178	47961500	245409	0.00733826	1373257	7242186500	5049799833	4991712925	36370433	0.00728616	35.6	342.8	338.1	14669460	851958	2232	79217	62.3	26.5296	23.163	24.2068	26.1003	0.012053	8
SRR16094061	Amphilophus citrinellus	21314046	36.34	61.23	2.43	4.36	81.1	17.94	0.96	71.81	42628092	30611023	28284648	12017069	27135908	42628092	314656	0.0102792	1740797	6436841892	4622264473	4578202654	35998007	0.00786291	35.4	347.1	322.5	13395609	595314	2815	148586	63.7	25.7192	23.8832	24.9519	25.4454	0.0010596	8
SRR16094062	Amphilophus citrinellus	21209585	37.32	60.41	2.27	4.45	83.16	16.05	0.8	70.34	42419170	29839313	27754508	12579857	26586914	42419170	296194	0.0099263	1495697	6405294670	4505736263	4459106933	32443728	0.00727584	35.7	347.6	324.9	13091041	632003	2779	151431	62.7	25.4819	24.1338	25.0817	25.3025	0.0010596	8
SRR16094063	Amphilophus citrinellus	21531990	37.46	60.97	1.58	4.41	81.24	18.15	0.61	70.91	43063980	30537900	28017868	12526080	26934014	43063980	204104	0.00668363	946815	6502660980	4611222900	4565036484	34477411	0.00755249	35.6	339.3	308.6	13287780	599294	2857	119003	62.5	26.258	23.4987	24.0606	26.1821	0.00112583	8
SRR16094064	Amphilophus citrinellus	23543631	30.93	65.64	3.43	5.57	78.17	20.42	1.4	77.17	47087262	36336144	33927030	10751118	32523026	47087262	451605	0.0124285	2776310	7110176562	5486757744	5435682659	39068778	0.00718746	35.7	351.9	314.4	16049325	689840	3926	220424	69.1	25.4257	24.2274	25.1897	25.1566	0.00112583	8
SRR16094065	Amphilophus citrinellus	27352166	31.54	66.4	2.06	4.79	79.52	19.7	0.77	76.12	54704332	41639256	38755280	13065076	37449220	54704332	289087	0.00694265	1653749	8260354132	6287527656	6236938187	45754198	0.007336	35.7	360.8	330.3	18533435	626231	4638	213336	68.5	25.5601	24.2543	24.8211	25.3645	0.00112583	8
SRR16094066	Amphilophus citrinellus	21417424	34.1	64.07	1.83	5.01	80.65	18.61	0.73	73.88	42834848	31644324	29353914	11190524	28228584	42834848	232344	0.00734236	1140882	6468062048	4778292924	4732440024	34744107	0.00734169	35.8	359.8	343.4	13929025	598129	3329	146474	65.9	25.8773	23.927	24.6356	25.5604	0.00112583	8
SRR16094067	Amphilophus citrinellus	22258976	33.94	63.59	2.47	4.58	81.95	17.26	0.79	73.46	44517952	32702567	30501266	11815385	29407944	44517952	271950	0.00831586	1702672	6722210752	4938087617	4892423605	34426221	0.00703664	35.7	362.7	332.2	14514555	619311	3183	113584	66.1	25.4402	24.2272	25.0814	25.2505	0.00112583	8
SRR16094068	Amphilophus citrinellus	24933236	35.12	63.25	1.63	5.26	80.9	18.5	0.6	73.08	49866472	36442700	33732032	13423772	32351618	49866472	233308	0.00640205	1090766	7529837272	5502847700	5448524171	40442706	0.00742269	35.7	365.4	358.1	15949062	722569	3954	190431	64.9	25.7615	24.076	24.8491	25.3125	0.00112583	8
SRR16094069	Amphilophus citrinellus	21270031	34.14	63.33	2.53	5.32	81.42	17.63	0.95	73.68	42540062	31343976	29238042	11196086	28016334	42540062	302561	0.00965292	1686209	6423549362	4732940376	4684660648	33093620	0.00706425	35.7	362.2	348.9	13800650	684190	2980	131201	65.9	25.4277	24.1768	25.1082	25.2872	0.00119205	8
SRR16094070	Amphilophus citrinellus	21834679	38.1	59.97	1.93	4.16	83.13	16.22	0.66	69.65	43669358	30413784	28138012	13255574	27031254	43669358	229528	0.00754684	1170234	6594073058	4592481384	4547176017	33210400	0.00730352	35.7	370.6	382.3	13338710	590906	3069	136321	61.9	25.4446	24.3151	25.0339	25.2062	0.00112583	8
SRR16094071	Amphilophus citrinellus	25194773	37.84	60.04	2.12	5.32	86.01	13.44	0.55	69.19	50389546	34862051	32777442	15527495	31322950	50389546	305015	0.0087492	1655956	7608821446	5264169701	5200684917	36322916	0.00698426	35.6	354.3	366.1	15335615	984057	3249	65800	62.2	26.0269	23.5026	24.6631	25.8077	0.0123179	8
SRR16094072	Amphilophus citrinellus	20867496	40.23	58.52	1.25	5.31	84.45	15.1	0.45	67.83	41734992	28308991	26218192	13426001	24944748	41734992	159743	0.00564284	747909	6301983792	4274657641	4219082280	32049959	0.00759643	35.5	344.5	370.1	12201137	833314	1833	72812	59.8	26.8985	22.8132	23.8548	26.4341	0.0123179	8
SRR16094073	Amphilophus citrinellus	26991038	38.96	59.86	1.18	5.63	83.51	16.05	0.44	69.3	53982076	37408040	34591602	16574036	32950252	53982076	197817	0.00528809	922316	8151293476	5648614040	5576467460	42920603	0.00769674	35.5	330.2	332.7	16121435	1085741	2736	85889	61	27.1254	22.5783	23.5748	26.7217	0.0123179	8
SRR16094074	Amphilophus citrinellus	27109475	31.53	66.61	1.86	5.31	78.47	20.77	0.76	76.57	54218950	41517810	38530986	12701140	37124934	54218950	285299	0.00687173	1403304	8187061450	6269189310	6216622086	45619559	0.00733832	35.8	361.9	333.7	18358749	653515	4823	248406	68.5	25.5263	24.3205	24.8268	25.3262	0.00112583	8
SRR16094075	Amphilophus citrinellus	22658555	31.86	66.11	2.03	5.33	79.79	19.5	0.71	75.94	45317110	34412309	32039392	10904801	30880106	45317110	237140	0.00689114	1396524	6842883610	5196258659	5146935539	37503418	0.00728655	35.7	350	322.8	15229254	670112	3379	116951	68.1	25.9272	23.8042	24.5089	25.7595	0.00112583	8
SRR13649141	Amphiprion ocellaris	10085929	7.14	90.03	2.83	8.89	62.17	35.42	2.41	95.95	20171858	19355816	18925214	816042	18731076	20171858	34145	0.00176407	1029733	3025778700	2903372400	2896231469	9215222	0.0031818	35.9	323.2	289.9	9348230	73174	2913	38290	92.9	26.3411	24.1315	23.0479	26.4794	0.002	8
SRR13649142	Amphiprion ocellaris	13974335	10.94	81.33	7.73	6.26	60.41	32.03	7.56	93.8	27948670	26216517	25439678	1732153	24889756	27948670	392600	0.0149753	4479270	4192300500	3932477550	3919512433	14769230	0.00376813	35.8	335	347.8	12450157	185187	32611	51884	89.1	24.3935	25.4927	25.4633	24.6507	0.002	8
SRR13649143	Amphiprion ocellaris	11219127	14.65	81.96	3.39	6.33	66.42	30.94	2.64	90.89	22438254	20393199	19469376	2045055	19151200	22438254	65183	0.00319631	1950012	3365738100	3058979850	3046104561	12082763	0.00396663	35.5	281.5	162.9	9543083	144655	3103	43847	85.4	27.6848	24.4745	20.0221	27.8188	0.002	8
SRR13649144	Amphiprion ocellaris	12114311	17.47	78.23	4.3	3.31	68.09	29.08	2.83	88.5	24228622	21441833	20302332	2786789	19995250	24228622	221249	0.0103186	2378586	3634293300	3216274950	3201879629	26465998	0.00826577	35.8	321.3	289	9977739	103595	3922	65910	82.5	26.5675	23.5739	23.2065	26.6523	0.00206667	8
SRR7610144	Amphiprion ocellaris	70258196	6.96	86.9	6.13	4.32	56.23	39.34	4.44	96.25	140516392	135251256	131740100	5265136	130729872	140516392	385190	0.00284796	18784915	14051639200	13525125600	13500709521	43555133	0.00322614	38.7	346.7	314	65367480	112439	13972	376159	93	25.0442	24.9772	24.7654	25.2142	0.0039	5
SRR7610145	Amphiprion ocellaris	54350181	7.43	86.28	6.29	5.49	54.02	41.35	4.64	96.21	108700362	104576030	101570692	4124332	100622008	108700362	310551	0.00296962	14590312	10870036200	10457603000	10438272230	32860560	0.00314808	38.5	366.3	397.8	50315654	87475	6820	375397	92.6	24.6604	25.3952	25.1263	24.8187	0.0051	5
SRR7610146	Amphiprion ocellaris	63919817	7.87	85.15	6.99	5.04	54.61	40.67	4.72	95.92	127839634	122625038	118892696	5214596	117784438	127839634	442165	0.00360583	21228937	12783963400	12262503800	12238673660	43034432	0.00351627	38.4	459.4	902.1	58900009	93974	10737	441628	92.1	24.7516	25.254	25.004	24.9908	0.0061	5
SRR7610147	Amphiprion ocellaris	70296661	8.54	83.48	7.97	10.48	51.52	42.48	6	96.06	140593322	135053160	130931568	5540162	128580414	140593322	609030	0.00450956	26622093	14059332200	13505316000	13480055052	48217753	0.00357697	38.4	489.6	968.9	64303619	127238	9436	1025491	91.5	24.79	25.2369	25.0686	24.9048	0.008	5
SRR7610148	Amphiprion ocellaris	45284095	7.55	84.92	7.53	5.65	55.49	39.82	4.69	96.05	90568190	86988534	84533420	3579656	83731072	90568190	302011	0.00347185	15299471	9056819000	8698853400	8682316591	28899345	0.00332853	38.6	496.6	964.6	41875088	89625	8139	293858	92.5	24.4595	25.5757	25.2421	24.723	0.0038	5
SRR7610149	Amphiprion ocellaris	65072251	8.22	84.57	7.21	3.85	59.12	36.86	4.02	95.33	130144502	124061669	120332976	6082833	119444134	130144502	445699	0.00359256	21916881	13014450200	12406166900	12378025911	40986041	0.00331119	38.5	439.1	894.5	59730204	118897	14627	302760	91.8	25.0469	25.0787	24.6023	25.2723	0.005	5
SRR7610150	Amphiprion ocellaris	74194696	7.25	84.01	8.74	5.25	56.98	37.9	5.13	96.09	148389392	142580353	138868042	5809039	137629212	148389392	609906	0.00427763	31242954	14838939200	14258035300	14229682058	48527207	0.00341028	38.5	461.4	1015.5	68818355	199576	15259	400831	92.7	24.4137	25.5951	25.4382	24.5525	0.0063	5
SRR7610151	Amphiprion ocellaris	77322368	8.13	82.96	8.92	7.18	55.83	38.91	5.26	95.79	154644736	148131830	143874578	6512906	142077022	154644736	761549	0.00514102	33178009	15464473600	14813183000	14784155940	52625011	0.00355955	38.5	475.2	994.4	71059841	148278	16425	712745	91.9	24.3094	25.6829	25.4766	24.5307	0.008	5
SRR7610152	Amphiprion ocellaris	85447463	7.04	85.9	7.06	4.24	57.18	38.19	4.62	96.15	170894926	164308590	160074202	6586336	158866956	170894926	580463	0.00353276	26949258	17089492600	16430859000	16399742856	52767574	0.00321759	38.8	457.6	911.1	79446676	171905	20555	397965	93	24.6274	25.424	25.0398	24.9089	0.0038	5
SRR7610153	Amphiprion ocellaris	90554176	7.13	83.26	9.61	4.04	58.34	37.04	4.61	96.01	181108352	173882065	169395684	7226287	168200852	181108352	692105	0.00398031	41869787	18110835200	17388206500	17345942961	53545501	0.00308692	38.8	446	1030.8	84081685	258439	17826	339892	92.9	24.9537	24.9457	25.0851	25.0164	0.0052	5
SRR7610154	Amphiprion ocellaris	54657924	13.76	80.37	5.87	8.68	76.01	20.54	3.45	90.45	109315848	98872825	96432152	10443023	94271458	109315848	370126	0.00374346	13414205	10931584800	9887282500	9866953649	29942619	0.00303464	39.1	331.8	385.8	47074987	302699	10083	828307	86.2	25.1555	24.9414	24.5691	25.3337	0.0025	5
SRR7610155	Amphiprion ocellaris	54595163	16.68	77.87	5.44	7.12	78.23	18.83	2.93	87.88	109190326	95954193	93166556	13236133	90974358	109190326	386779	0.00403087	11386076	10919032600	9595419300	9576291421	30971350	0.00323417	39	338.7	368.2	45452433	209314	9179	912352	83.3	25.6036	24.4921	24.1678	25.7364	0.0025	5
SRR7610156	Amphiprion ocellaris	101768506	6.49	86.99	6.52	4.93	54.51	40.63	4.86	96.64	203537012	196690553	191862896	6846459	190325996	203537012	585122	0.00297483	32009851	20353701200	19669055300	19624837307	61690134	0.00314347	38.8	351.1	367.9	95163186	173868	17012	577382	93.5	24.9778	25.0464	24.9575	25.0177	0.0038	5
SRR7610157	Amphiprion ocellaris	83447234	7.01	87.59	5.39	6.37	53.88	41.4	4.72	96.46	166894468	160990982	156712068	5903486	155192018	166894468	430037	0.00267119	19065403	16689446800	16099098200	16066112213	49860492	0.00310346	38.6	344.6	319.4	77604630	130170	17836	603398	93	24.9488	25.1842	24.7993	25.0678	0.005	5
SRR7610158	Amphiprion ocellaris	65078923	14.33	79.98	5.69	7.36	75.77	21.05	3.18	89.94	130157846	117065493	113850132	13092353	111504804	130157846	448086	0.00382765	14714062	13015784600	11706549300	11680124016	37569668	0.00321655	39	331.1	363.5	55672138	431190	9077	812661	85.7	25.342	24.7234	24.434	25.5007	0.0025	5
SRR7610159	Amphiprion ocellaris	71403534	13.42	81.13	5.45	10.45	73.58	22.72	3.69	91.16	142807068	130180169	126862968	12626899	123643798	142807068	493434	0.00379039	14979182	14280706800	13018016900	12987868142	39809013	0.00306509	39.1	332.7	367.8	61707654	514131	13307	1196392	86.6	25.2058	24.8793	24.5488	25.3661	0.0026	5
SRR7610160	Amphiprion ocellaris	58412638	13.57	80.66	5.77	6.15	75.07	21.53	3.4	90.44	116825276	105658259	102722018	11167017	100976146	116825276	441490	0.00417847	13274757	11682527600	10565825900	10542628420	33945462	0.00321983	38.9	344.9	385.9	50432316	266002	9907	652784	86.4	25.3006	24.74	24.497	25.4627	0.0025	5
SRR7610161	Amphiprion ocellaris	68605542	16.58	78.09	5.33	4.55	79.9	17.54	2.56	87.36	137211084	119862821	116401186	17348263	114462310	137211084	492990	0.00411295	14034460	13721108400	11986282100	11958285466	44417887	0.0037144	38.3	343	365.5	57175891	338467	9275	676960	83.4	25.7122	24.441	24.0878	25.7588	0.0025	5
SRR7610162	Amphiprion ocellaris	54966554	8.85	84.69	6.46	4.3	53.67	41.56	4.77	95.46	109933108	104936914	101160600	4996194	100205902	109933108	378152	0.00360361	16338710	10993310800	10493691400	10473443362	39532497	0.00377455	38	462.8	911.8	50109747	98374	6591	365588	91.2	25.162	24.902	24.6977	25.2389	0.0062	5
SRR7610163	Amphiprion ocellaris	58117763	7.9	86.11	5.99	5.89	53.91	41.25	4.85	95.99	116235526	111579600	108211612	4655926	107058610	116235526	362809	0.00325157	15484310	11623552600	11157960000	11137623568	39493388	0.00354594	38.5	457.7	869.8	53537299	98401	14594	455512	92.1	25.2211	24.8009	24.6039	25.3738	0.0077	5
SRR7610164	Amphiprion ocellaris	71310146	7.72	83.43	8.85	3.95	58.05	37.15	4.8	95.7	142620292	136485018	132695088	6135274	131617028	142620292	676338	0.0049554	31133465	14262029200	13648501800	13622346949	48403772	0.00355326	38.6	472.1	1009	65828285	161814	13626	343819	92.3	24.7065	25.2551	25.1324	24.907	0.0079	5
SRR7610165	Amphiprion ocellaris	72510987	6.96	84.74	8.3	4.15	58	37.15	4.85	96.13	145021974	139410115	135930774	5611859	134926774	145021974	549328	0.00394037	28688797	14502197400	13941011500	13907611682	46274020	0.00332724	38.7	448.7	1016.6	67450341	202879	15675	296492	93	24.8528	25.061	25.0977	24.9883	0.0063	5
SRR7610166	Amphiprion ocellaris	29889693	10.28	83.02	6.71	3.05	64.99	30.82	4.19	93.53	59779386	55908980	54117240	3870406	53636924	59779386	265831	0.00475471	9622703	5977938600	5590898000	5579520550	21899254	0.00392494	38	503.4	1018.3	26823750	61393	6882	166595	89.7	25.1329	24.9589	24.644	25.264	0.0076	5
SRR7610167	Amphiprion ocellaris	47616020	7.66	84.8	7.54	3.95	58.49	37.11	4.41	95.7	95232040	91134748	88605256	4097292	87938032	95232040	386630	0.0042424	16663726	9523204000	9113474800	9094369565	34450852	0.00378815	38.1	480.3	1006.5	43976066	105396	9327	211839	92.3	24.4739	25.619	25.276	24.631	0.0078	5
SRR7610168	Amphiprion ocellaris	80206902	7.28	85.19	7.53	3.92	60.33	35.53	4.13	95.78	160413804	153647650	149801990	6766154	148740818	160413804	569337	0.00370547	27783250	16041380400	15364765000	15330283473	50849729	0.00331695	38.7	434.2	967.8	74366530	200960	15459	318046	92.7	24.6809	25.2869	25.112	24.9195	0.0064	5
SRR7610169	Amphiprion ocellaris	54424592	7.29	84.73	7.99	3.91	57.66	37.53	4.81	95.96	108849184	104455611	101659686	4393573	100919044	108849184	374615	0.00358636	20705826	10884918400	10445561100	10425782041	32182741	0.00308684	38.6	482.1	1027.7	50467290	127230	12740	222583	92.7	24.3902	25.6101	25.4385	24.5612	0.0051	5
SRR12494892	Amphiprion percula	27348362	10.2	87.03	2.78	7.1	88.84	10.13	1.03	91.58	54696724	50093596	49660322	4603128	49119062	54696724	60352	0.00120479	3436843	5524369124	5059453196	5044824088	10435919	0.00206864	36.1	263	411.9	24490781	221763	16066	101551	89.8	26.585	23.3958	23.3782	26.6407	0.000297	5
SRR12494893	Amphiprion percula	25439062	10.72	86.47	2.82	7.46	82.78	15.96	1.26	91.79	50878124	46701989	45978128	4176135	45426498	50878124	62949	0.00134789	3285670	5138690524	4716900889	4703506734	9079278	0.00193032	36.4	273.7	464.3	22643340	227853	15353	102518	89.3	26.3356	23.6555	23.6226	26.3856	0.0108911	5
SRR12494894	Amphiprion percula	27296685	10.07	87.17	2.76	8.09	88.43	10.44	1.13	91.82	54593370	50126540	49690558	4466830	49097610	54593370	62726	0.00125135	3342970	5513930370	5062780540	5046597145	9757101	0.0019334	35.9	272.2	458.1	24457361	286609	12911	88398	89.9	26.2337	23.7416	23.7341	26.291	0.000495	5
SRR12494895	Amphiprion percula	27916736	9.89	87.43	2.68	8.3	87.85	11.04	1.11	92.03	55833472	51385163	50908862	4448309	50311482	55833472	63554	0.00123682	3268761	5639180672	5189901463	5175264732	8580704	0.00165802	36.7	268.2	414.1	25072017	267256	17059	98099	90.1	26.3591	23.6216	23.6105	26.4093	0.000495	5
SRR12494896	Amphiprion percula	29513004	8.35	88.65	3	9.33	86.45	12.36	1.19	93.46	59026008	55163061	54706562	3862947	54098058	59026008	65842	0.00119359	4045778	5961626808	5571469161	5554168197	11202822	0.00201701	36	268.4	440	26957806	286565	13885	95025	91.7	26.4236	23.5518	23.5522	26.4725	0.000495	5
SRR12494897	Amphiprion percula	32820295	10.2	86.85	2.95	6.75	89.79	9.35	0.86	91.46	65640590	60036038	59545616	5604552	58946608	65640590	65503	0.00109106	4453331	6629699590	6063639838	6046715925	11290833	0.00186727	36.1	277.3	474.7	29386207	273952	16545	96104	89.8	26.2385	23.7391	23.7308	26.2912	0.000297	5
SRR12494898	Amphiprion percula	28122378	9.67	87.41	2.92	8.62	87.74	11.13	1.13	92.25	56244756	51883001	51417762	4361755	50804804	56244756	59998	0.00115641	3725498	5680720356	5240183101	5226089569	8495792	0.00162565	36.8	276.3	467.5	25325002	242165	14823	126891	90.3	26.144	23.8328	23.8251	26.1989	0.000495	5
SRR12494899	Amphiprion percula	27862137	10.39	86.74	2.88	7.07	89.94	9.23	0.83	91.32	55724274	50886746	50472190	4837528	49936664	55724274	60607	0.00119102	3752663	5628151674	5139561346	5124490669	9751287	0.00190288	36.1	350.6	916.6	24886893	255636	12693	80873	89.6	26.6073	23.3776	23.3625	26.6519	0.000297	5
SRR12494900	Amphiprion percula	26253420	10.89	86.33	2.79	7.94	88.75	10.13	1.12	91.11	52506840	47837282	47403064	4669558	46791438	52506840	60966	0.00127444	3394210	5303190840	4831565482	4815671257	9966228	0.00206954	36	265.8	452.1	23309278	273177	14439	104638	89.1	26.611	23.3708	23.3568	26.6616	0.000495	5
SRR12494901	Amphiprion percula	26217183	9.96	87.3	2.74	11.11	87.67	11.17	1.17	92.24	52434366	48365701	47936068	4068665	47213422	52434366	65878	0.00136208	3213657	5295870966	4884935801	4868784138	7948170	0.00163247	36.8	273.8	465.3	23483206	378996	13908	91924	90	26.361	23.6213	23.604	26.4139	0.000495	5
SRR12494902	Amphiprion percula	24107807	10.89	86.31	2.8	6.55	89.36	9.53	1.11	90.91	48215614	43830595	43428052	4385019	42964484	48215614	56252	0.0012834	3139449	4869777014	4426890095	4415427488	7185149	0.00162728	36.9	267	428.4	21419327	209374	12995	72330	89.1	26.7219	23.2476	23.2307	26.8004	0.00138614	5
SRR12494903	Amphiprion percula	29488004	11.12	85.91	2.97	7.77	89.64	9.37	0.99	90.8	58976008	53552298	53094654	5423710	52415414	58976008	67529	0.00126099	4182899	5956576808	5408782098	5391133367	10579306	0.00196235	36	361	952.9	26111712	304579	14927	116109	88.9	26.3475	23.6254	23.6164	26.4101	0.000495	5
SRR12494904	Amphiprion percula	27317760	9.28	87.85	2.88	13.82	89.17	9.9	0.93	92.87	54635520	50740511	50386838	3895009	49567120	54635520	74751	0.0014732	3426899	5518187520	5124791611	5105222615	7300771	0.00143006	36.8	301.3	611.4	24589447	572013	5356	26603	90.7	25.4449	24.5534	24.5343	25.4681	0.000495	5
SRR12494905	Amphiprion percula	25378463	10.29	86.82	2.89	7.13	88.63	10.27	1.1	91.53	50756926	46458102	46033756	4298824	45534368	50756926	61734	0.00132881	3374475	5126449526	4692268302	4680187471	7601249	0.00162413	36.9	265.1	419.4	22708239	194314	14195	100130	89.7	26.457	23.529	23.5075	26.5068	0.00138614	5
SRR12494906	Amphiprion percula	26469687	10.9	86.23	2.87	7.03	89.03	9.89	1.08	90.98	52939374	48162919	47718480	4776455	47168402	52939374	64301	0.00133507	3529035	5346876774	4864454819	4852280006	8132368	0.00167599	36.9	272.2	440.9	23530831	182186	17856	128367	89.1	26.3556	23.6214	23.6021	26.4207	0.00148515	5
SRR12494907	Amphiprion percula	28521070	9.24	87.92	2.83	9.62	87.77	11.14	1.09	92.67	57042140	52859681	52436424	4182459	51769480	57042140	62557	0.00118345	3617210	5761256140	5338827781	5319446693	10640915	0.00200038	35.7	271.9	444.5	25770282	350284	13723	83923	90.8	26.3764	23.6013	23.6141	26.4075	0.000495	5
SRR12494908	Amphiprion percula	25933222	10.5	86.82	2.68	9.11	82.09	16.64	1.26	92.17	51866444	47802857	47070222	4063587	46420574	51866444	64303	0.00134517	3196240	5238510844	4828088557	4813294597	9550937	0.00198428	36.4	275.4	465.2	23119717	286220	18931	110243	89.5	26.4727	23.5218	23.5044	26.5005	0.0029703	5
SRR12494909	Amphiprion percula	28436720	9.6	87.45	2.95	7.46	87.94	10.86	1.2	92.19	56873440	52430152	51972338	4443288	51413804	56873440	69967	0.00133448	3916169	5744217440	5295445352	5277230757	10989161	0.00208237	35.7	268.5	449.6	25613569	293867	13713	65020	90.4	26.5642	23.4168	23.413	26.6061	0.000495	5
SRR12494910	Amphiprion percula	27327602	14.31	82.83	2.86	5.03	85.04	13.89	1.07	88.44	54655204	48338764	47417682	6316440	46834564	54655204	84253	0.00174297	3727444	5520175604	4882215164	4863909333	15181493	0.00312125	34.6	359.2	911	23335968	264382	16448	92043	85.7	26.3558	23.635	23.5959	26.4139	0.000495	5
SRR12494911	Amphiprion percula	31441945	10.84	85.84	3.32	6.8	89.38	9.42	1.2	90.97	62883890	57204545	56724290	5679345	56066494	62883890	82620	0.00144429	5163423	6351272890	5777659045	5757646692	12405259	0.00215457	35.7	358.2	943	27938475	300000	15811	107859	89.2	26.5371	23.4282	23.4266	26.6076	0.000495	5
SRR12494912	Amphiprion percula	27246246	11.54	84.7	3.77	5.99	91.02	8.04	0.94	90.13	54492492	49112908	48712418	5379584	48206092	54492492	65752	0.00133879	5228415	5503741692	4960403708	4946458283	8684398	0.00175568	36.8	370.4	989.4	24026249	238656	12391	78913	88.5	26.4342	23.5418	23.5235	26.4999	0.000495	5
SRR12494913	Amphiprion percula	26750435	9.51	87.46	3.04	10.27	87.5	11.31	1.19	92.54	53500870	49507780	49075082	3993090	48415144	53500870	64438	0.00130157	3715498	5403587870	5000285780	4984692769	8262725	0.00165762	36.9	279.4	480.1	24092711	344056	14660	86114	90.5	26.1468	23.8292	23.8246	26.1992	0.00148515	5
SRR12494914	Amphiprion percula	29939832	11.06	85.94	3	6.8	89.78	9.2	1.02	90.75	59879664	54338194	53868908	5541470	53256928	59879664	68509	0.00126079	4241702	6047846064	5488157594	5470730395	11138075	0.00203594	35.9	358.5	929.3	26536856	283621	15151	98826	88.9	26.2646	23.7114	23.7079	26.3153	0.000495	5
SRR12494915	Amphiprion percula	28050136	13.34	83.68	2.98	5.41	91.63	7.45	0.92	88.44	56100272	49615395	49178754	6484877	48618416	56100272	67544	0.00136135	3913800	5666127472	5011154895	4995831818	10125614	0.00202681	36.1	268.4	448	24224645	261030	14462	89240	86.7	26.4515	23.5177	23.5041	26.5269	0.000297	5
SRR18811292	Amphiprion percula	65424695	8.61	85.11	6.28	4.89	68.26	28.08	3.66	94.41	130849390	123536170	120675014	7313220	119584174	130849390	244291	0.00197749	21463011	13084939000	12353617000	12335227484	27023979	0.0021908	38.6	528.2	1130.9	59801259	97807	32262	406179	91.4	25.4848	24.5004	24.1417	25.873	0.0029	5
SRR18811293	Amphiprion percula	58297087	8.4	84.4	7.2	4.8	69.63	25.99	4.38	94.43	116594174	110105284	107832448	6488890	106805134	116594174	263452	0.00239273	21936502	11659417400	11010528400	10993635292	23049688	0.00209664	38.7	525.1	1126.4	53414944	108403	61202	331675	91.6	24.9011	24.9855	24.7308	25.383	0.0029	5
SRR18811294	Amphiprion percula	60312425	8.99	84.86	6.15	6.36	66.14	29.66	4.21	94.43	120624850	113911827	111117366	6713023	109785564	120624850	224430	0.00197021	19704550	12062485000	11391182700	11373840587	25308364	0.00222514	38.6	536.9	1137.2	54905569	89261	32750	531103	91	25.5359	24.4328	24.0733	25.9583	0.0029	5
SRR18811295	Amphiprion percula	53071892	10.86	83.25	5.9	4.03	73.86	23.24	2.9	92.31	106143784	97976196	95543234	8167588	94620850	106143784	191061	0.00195008	16551135	10614378400	9797619600	9782440724	22107314	0.0022599	38.5	518.3	1099.6	47316659	82019	28918	344021	89.1	25.7165	24.2483	23.8879	26.1482	0.0029	5
SRR18811296	Amphiprion percula	57386623	9	82.16	8.84	4.44	71.46	24.75	3.79	93.86	114773246	107721569	105439360	7051677	104447654	114773246	271739	0.0025226	30554959	11477324600	10772156900	10755836516	23843750	0.00221682	38.4	702.9	1570.6	52229849	95317	29126	365388	91	25.1723	24.93	24.3978	25.5007	0.0029	5
SRR18811297	Amphiprion percula	65109328	9.44	84.48	6.08	4.58	70.1	26.28	3.62	93.68	130218656	121992921	119092244	8225735	117920652	130218656	272581	0.0022344	21227623	13021865600	12199292100	12181128045	27491148	0.00225686	38.6	543.3	1164.8	58972807	110142	41177	421996	90.6	25.587	24.4068	24.1164	25.8906	0.0028	5
SRR22016061	Anas platyrhynchos	31672113	11.49	79.77	8.74	5.05	74	24.18	1.83	91.93	63344226	58229245	56648928	5114981	56064342	63344226	177900	0.00305517	6545805	9501633900	8734386750	8694915270	38106655	0.00438264	36	355.5	383.8	27944268	322039	14526	43631	88.5	26.9923	22.5546	23.3599	27.0921	0.0004	8
SRR22016062	Anas platyrhynchos	24877970	11.44	81.7	6.86	4.89	74.67	23.85	1.48	91.87	49755940	45712246	44493682	4043694	44062100	49755940	129753	0.00283847	4082782	7463391000	6856836900	6825973374	30716391	0.00449993	36.1	358.8	352.6	21965261	238762	9428	33390	88.6	27.1119	22.5415	23.1717	27.1751	0.0004	8
SRR22016063	Anas platyrhynchos	30115558	11.01	81.64	7.35	5.27	74.3	24.08	1.62	92.25	60231116	55565311	54144828	4665805	53602362	60231116	170016	0.00305975	5324611	9034667400	8334796650	8297010126	36736647	0.0044277	36.1	371.7	466.5	26714240	310390	9953	37831	89	27.0161	22.6211	23.2725	27.09	0.0004	8
SRR22016064	Anas platyrhynchos	23534978	11.31	82.2	6.49	5.36	74.95	23.62	1.44	91.98	47069956	43294014	42179130	3775942	41746392	47069956	127445	0.00294371	3759324	7060493400	6494102100	6464178349	29241370	0.0045236	36.1	370.6	472.3	20798443	256203	8798	26121	88.7	27.0262	22.637	23.2574	27.079	0.0004	8
SRR22016065	Anas platyrhynchos	23534501	11.48	81.93	6.59	5.32	75.37	23.19	1.44	91.81	47069002	43212521	42101992	3856481	41664574	47069002	124643	0.00288442	3818768	7060350300	6481878150	6451832589	28696643	0.00444783	36.2	372.8	483.6	20758599	256700	8460	27237	88.5	27.1519	22.5263	23.1308	27.1909	0.0004	8
SRR22016066	Anas platyrhynchos	22495470	11.09	80.42	8.5	5.2	73.56	24.54	1.9	92.27	44990940	41513077	40416172	3477863	40003612	44990940	133108	0.00320641	4549699	6748641000	6226961550	6198744613	27494876	0.00443556	36.1	366.3	387.6	19938943	225916	10289	32938	88.9	26.9363	22.6259	23.3738	27.0637	0.0004	8
SRR22016067	Anas platyrhynchos	22401919	11.17	80.89	7.95	4.82	74.27	24.05	1.68	92.11	44803838	41266785	40185430	3537053	39800154	44803838	118802	0.00287888	4300620	6720575700	6190017750	6162834724	27386799	0.00444386	36.1	363	386.5	19843210	208199	10148	31158	88.8	27.0488	22.5632	23.2503	27.1376	0.0004	8
SRR22016068	Anas platyrhynchos	25648656	11.62	78.63	9.76	4.78	74.78	23.17	2.04	91.73	51297312	47053111	45801852	4244201	45337030	51297312	159286	0.00338524	5875429	7694596800	7057966650	7026844603	30739631	0.0043746	36.1	364.1	407.9	22603774	246105	9930	41117	88.4	26.7448	22.6831	23.6485	26.9241	0.0004	8
SRR22016069	Anas platyrhynchos	22952634	11.24	82.24	6.52	4.69	74.23	24.28	1.48	92.05	45905268	42255129	41130550	3650139	40746280	45905268	119974	0.00283928	3678679	6885790200	6338269350	6310889347	28524023	0.00451981	36.1	371.1	428	20318099	206082	9546	31548	88.8	26.8737	22.798	23.3954	26.9335	0.0004	8
SRR22016070	Anas platyrhynchos	27317315	11.36	80.81	7.83	4.5	74.23	23.94	1.83	91.95	54634630	50235812	48891448	4398818	48429314	54634630	159467	0.00317437	5223720	8195194500	7535371800	7502910229	33567046	0.00447387	36.1	370	401.2	24152082	236229	11617	45796	88.6	26.7161	22.8626	23.5885	26.8327	0.0004	8
SRR22016071	Anas platyrhynchos	25851565	12.13	78.62	9.25	3.82	73.73	24.41	1.86	91.4	51703130	47254384	45832790	4448746	45429700	51703130	153912	0.0032571	5696924	7755469500	7088157600	7057231439	32620235	0.00462224	36	344.6	284.5	22663013	206044	10264	37074	87.9	26.7364	22.7499	23.6884	26.825	0.0004	8
SRR22016072	Anas platyrhynchos	25878932	11.46	80.28	8.26	4.87	74.88	23.33	1.79	91.84	51757864	47533403	46283316	4224461	45827308	51757864	140048	0.00294631	5057112	7763679600	7130010450	7098586898	31078020	0.00437806	36.1	369.3	426.3	22844078	247054	11359	39167	88.5	26.8695	22.6632	23.4524	27.015	0.0004	8
SRR22016073	Anas platyrhynchos	27154316	11.43	81.1	7.47	5.62	75.49	22.8	1.71	91.85	54308632	49885129	48629328	4423503	48100080	54308632	155856	0.0031243	4982030	8146294800	7482769350	7448051974	32340174	0.0043421	36.2	383.8	550	23957355	309528	12230	35551	88.6	26.9371	22.6909	23.3432	27.0287	0.0004	8
SRR22016074	Anas platyrhynchos	27450455	12.13	80.91	6.96	4.72	74.58	23.84	1.58	91.38	54900910	50170206	48734166	4730704	48243626	54900910	144506	0.00288032	4732822	8235136500	7525530900	7491302591	35224360	0.00470203	36	356.2	363.3	24047439	267137	11671	40836	87.9	27.1208	22.5486	23.1815	27.1496	0.0004	8
SRR22016075	Anas platyrhynchos	25175058	11.69	78.11	10.2	4.71	75.39	22.64	1.97	91.6	50350116	46122433	44910584	4227683	44465284	50350116	156544	0.0033941	5984816	7552517400	6918364950	6887661482	30057381	0.00436395	36.1	358.6	383.6	22161810	246504	9670	37308	88.3	26.8752	22.5961	23.5143	27.0144	0.0004	8
SRR22016076	Anas platyrhynchos	21793681	10.87	82.56	6.57	4.42	73.15	25.39	1.46	92.4	43587362	40273808	39180916	3313554	38848348	43587362	104263	0.00258885	3499632	6538104300	6041071200	6015658925	26930431	0.00447672	36.1	361.7	340.9	19379018	171465	7784	32191	89.1	27.2343	22.4318	23.0258	27.3083	0.0004	8
SRR22016077	Anas platyrhynchos	28152216	12.28	80.74	6.98	4.85	75.19	23.22	1.59	91.21	56304432	51357407	49911476	4947025	49390036	56304432	153140	0.00298185	5266987	8445664800	7703611050	7667952763	35091856	0.00457643	36	355.4	334.3	24616974	284126	13342	41296	87.7	27.2457	22.4042	23.1021	27.2473	0.0004	8
SRR22016078	Anas platyrhynchos	26826609	12.09	80.3	7.62	5.74	75.33	22.95	1.72	91.42	53653218	49048805	47736830	4604413	47168938	53653218	159105	0.00324381	4910412	8047982700	7357320750	7321181190	32727722	0.00447028	36	365.9	395.5	23490919	328915	9775	38806	87.9	27.07	22.5265	23.2399	27.1636	0.0004	8
SRR22016079	Anas platyrhynchos	24466230	11.64	81.2	7.16	4.47	74.23	24.1	1.68	91.75	48932460	44893604	43646410	4038856	43236854	48932460	135752	0.00302386	4223847	7339869000	6734040600	6704560453	30645758	0.00457088	36.1	362.3	359.4	21561786	214864	10794	35761	88.4	26.8585	22.7761	23.4467	26.919	0.0004	8
SRR22016080	Anas platyrhynchos	27296352	11.73	81.61	6.66	4.45	73.05	25.44	1.52	91.82	54592704	50124844	48648974	4467860	48191080	54592704	137015	0.00273347	4393636	8188905600	7518726600	7485434748	35119012	0.00469165	36	345.3	270.4	24036051	234166	12588	41682	88.3	27.2106	22.4451	23.0853	27.2588	0.0004	8
SRR22016081	Anas platyrhynchos	23646976	10.77	81.83	7.4	4.92	73.25	25.09	1.65	92.5	47293952	43745067	42598204	3548885	42198358	47293952	121459	0.00277652	4147751	7094092800	6561760050	6533192306	29048888	0.00444635	36.1	372.6	426.2	21042910	212631	9304	34257	89.2	26.9041	22.7263	23.3577	27.0121	0.0004	8
SRR22016082	Anas platyrhynchos	24154628	11.32	82.3	6.38	4.78	73.91	24.58	1.51	92.03	48309256	44461326	43255944	3847930	42841890	48309256	125498	0.00282263	3752358	7246388400	6669198900	6639887282	30169897	0.00454374	36.1	369.4	392.2	21360570	221858	10783	34761	88.7	27.0237	22.6612	23.2207	27.0935	0.0004	8
SRR22016083	Anas platyrhynchos	25226062	11	81.89	7.11	5.07	74.2	24.17	1.63	92.25	50452124	46542753	45336526	3909371	44901478	50452124	128861	0.00276866	4297593	7567818600	6981412950	6951084627	30713707	0.00441855	36.1	371.2	408.6	22386775	234861	11756	34871	89	26.9107	22.71	23.3693	27.0097	0.0004	8
SRR22016084	Anas platyrhynchos	22040378	11.79	80.87	7.34	4.97	75.46	22.98	1.56	91.55	44080756	40354279	39288906	3726477	38883972	44080756	126050	0.00312358	3872786	6612113400	6053141850	6025695283	26574564	0.00441021	36.1	371.8	425.7	19379578	222569	9140	33166	88.2	26.8963	22.7278	23.3772	26.9987	0.0004	8
SRR22016085	Anas platyrhynchos	28824456	11.31	80.96	7.74	5.27	74.99	23.34	1.67	91.97	57648912	53019160	51662902	4629752	51131672	57648912	162130	0.00305795	5508282	8647336800	7952874000	7916579264	34669483	0.00437935	36.1	378.9	520.7	25476962	308801	9779	35909	88.7	26.9719	22.6331	23.3537	27.0417	0.0004	8
SRR22016086	Anas platyrhynchos	26392767	11.42	82.31	6.26	5.49	74.96	23.63	1.42	91.91	52785534	48514195	47258856	4271339	46756132	52785534	141579	0.0029183	4137048	7917830100	7277129250	7243071037	32607069	0.00450183	36.1	377.6	513.1	23288906	302292	10238	27992	88.6	27.0793	22.6566	23.164	27.1003	0.0004	8
SRR22016087	Anas platyrhynchos	20993638	11.58	80.55	7.87	4.31	74.06	24.22	1.72	91.8	41987276	38542789	37470180	3444487	37126730	41987276	117025	0.00303624	4045779	6298091400	5781418350	5756798583	25945659	0.00450696	36.1	358.7	342	18517775	174831	9240	33244	88.4	26.9689	22.6249	23.3506	27.0553	0.0004	8
SRR22016088	Anas platyrhynchos	22871808	11.03	79.21	9.75	4.63	72	25.75	2.24	92.42	45743616	42277977	41088344	3465639	40696728	45743616	156553	0.00370294	5576462	6861542400	6341696550	6314019185	29149379	0.00461661	35.9	357.7	355.3	20293794	204598	12407	33373	89	26.8143	22.6657	23.5547	26.9652	0.0004	8
SRR22016089	Anas platyrhynchos	27609751	10.98	79.62	9.4	4.51	72.65	25.27	2.08	92.38	55219502	51011977	49613600	4207525	49154744	55219502	154791	0.00303441	6141777	8282925300	7651796550	7619216951	34052113	0.00446924	36	361.7	327	24520430	222807	13304	50259	89	26.8472	22.675	23.5043	26.9745	0.0004	8
SRR22016090	Anas platyrhynchos	25623983	11.41	80.3	8.29	5.59	75.14	23.11	1.75	91.91	51247966	47101368	45905520	4146598	45402728	51247966	158625	0.00336774	5137573	7687194900	7065205200	7032131466	31284770	0.00444883	36.1	363.8	480.6	22610863	304466	8924	28507	88.6	26.9097	22.7063	23.4304	26.9533	0.0004	8
SRR11050685	Anolis carolinensis	31027910	26.01	63.58	10.41	15.91	80.29	14.7	5.01	82.44	62055820	51156867	50237174	10898953	45913036	62055820	1898641	0.0371141	8150831	9328497244	7690072892	7572614147	27549283	0.00363802	34.4	558	766.6	22585714	2353770	1909	177194	74	27.8164	21.6677	22.1505	28.3658	0.0119868	8
SRR11050686	Anolis carolinensis	19612809	19	74.41	6.59	12.33	78.54	18.42	3.04	86.92	39225618	34094439	33080674	5131179	31773140	39225618	491109	0.0144044	3776235	5896772438	5125439222	5086819862	17576875	0.00345538	34.1	575.5	1107	15699286	710145	2814	128092	81	27.53	22.4503	22.7026	27.3178	0.0115232	8
SRR11050687	Anolis carolinensis	22913419	21.66	71.58	6.76	13.74	80.64	16.24	3.11	84.93	45826838	38922789	37793580	6904049	35902008	45826838	662417	0.0170187	4469713	6889083414	5851239833	5794752792	19506133	0.00336617	34.1	602.9	1165.9	17657820	1101223	3098	134649	78.3	27.4987	22.4487	22.8174	27.2348	0.0116556	8
SRR1502184	Anolis carolinensis	81838334	39.58	54.87	5.55	3.95	62.42	31.2	6.39	76.27	163676668	124835142	106428900	38841526	98885298	163676668	2937407	0.0235303	25202062	17022373472	12982854768	12786102455	74135210	0.00579811	32.6	287.1	41.8	49507734	472956	1436343	1797416	60.4	29.626	20.1512	20.888	29.3343	0.0752885	5
SRR1548560	Anolis carolinensis	17770772	30.16	60.03	9.81	16.97	51.95	33.22	14.84	86.99	35541544	30917770	27756944	4623774	24821128	35541544	449183	0.0145283	7522656	1777077200	1545888500	1535722691	4122881	0.00268465	37.4	290.4	619.1	12357440	89559	713909	717564	69.8	27.9924	21.94	22.3226	27.7444	0.1318	1
SRR1548562	Anolis carolinensis	27326801	28.77	57.55	13.68	16.06	50.66	32.25	17.09	87.77	54653602	47968128	43222312	6685474	38930494	54653602	948473	0.019773	13672026	2732680100	2398406400	2381375888	7100812	0.00298181	37.5	196.9	313.5	19429935	99273	894059	1187889	71.2	29.006	20.8438	21.1998	28.9512	0.1302	1
SRR1548564	Anolis carolinensis	22581795	36.59	54.38	9.03	17.01	50.63	34.18	15.19	84.62	45163590	38218842	33328958	6944748	28636150	45163590	668861	0.0175008	11328389	2258179500	1910942100	1896803874	5232049	0.00275835	37.3	367.4	1011.8	14190694	181050	1081606	1211129	63.4	28.602	21.298	21.991	28.1082	0.13	1
SRR1548566	Anolis carolinensis	15895184	31.12	60.46	8.42	14.66	54.04	33.18	12.78	85.65	31790368	27227397	24238430	4562971	21895646	31790368	375409	0.0137879	6454649	1589518400	1361369850	1352198601	3675326	0.00271804	37.3	252.2	594.3	10909268	68505	551300	590142	68.9	27.3262	22.5108	22.906	27.257	0.13	1
SRR540258	Anolis carolinensis	16370185	15.29	73.5	11.21	3.47	70.33	25.92	3.75	89.62	32740370	29342740	28106672	3397630	27735956	32740370	496103	0.0169072	4486714	3306777370	2963616740	2951720870	13156803	0.00445733	33.9	603.4	1340.8	13842446	118694	2314	89882	84.7	28.163	21.8247	22.0625	27.9509	0.0543564	5
SRR5420126	Anolis carolinensis	17650362	37.74	53.23	9.03	1.75	79.91	16.15	3.93	70.37	35300724	24842364	22569796	10458360	21979542	35300724	1467192	0.0590601	10644028	1765036200	1242118200	1200019543	7482831	0.00623559	36.9	507.2	1584.1	10829965	284482	9157	161294	62.3	27.7642	21.8816	23.3304	27.0236	0.0696	1
SRR5420127	Anolis carolinensis	19432637	32.73	53.05	14.23	2.09	80.31	15.16	4.53	74.26	38865274	28863277	26750528	10001997	26146110	38865274	1812569	0.0627984	14166114	1943263700	1443163850	1395308718	7069299	0.00506648	36.7	475.5	1582.1	12671357	535779	6803	161325	67.3	28.8058	20.9326	22.4698	27.791	0.0276	1
SRR9140716	Anolis carolinensis	24259639	14.64	78.47	6.89	6.26	72.38	21.2	6.42	90.07	48519278	43700602	42509328	4818676	41416896	48519278	552361	0.0126397	6898933	3687465128	3321245752	3307926922	9217342	0.00278644	36.2	200.7	171.3	20674905	178145	8149	393465	85.4	23.4495	26.058	27.3778	23.115	0.0115789	3
SRR9140717	Anolis carolinensis	20597062	29.99	63.02	7	2.72	90.65	7.16	2.19	73.56	41194124	30301653	29540462	10892471	28841274	41194124	381456	0.0125886	5504295	3130753424	2302925628	2292076966	5927368	0.00258603	36.2	190.4	191.4	14376349	196178	5753	191951	70	21.4986	27.7442	29.2689	21.4882	0.0115789	3
SRR9140718	Anolis carolinensis	25050321	31.82	61.73	6.45	2.48	90.49	7.23	2.28	71.92	50100642	36031514	35030980	14069128	34158412	50100642	441932	0.0122652	6308938	3807648792	2738395064	2726377495	7146612	0.00262129	36.3	203.8	212.3	17028034	203798	6595	277063	68.2	24.5714	25.0488	25.8754	24.5045	0.0115789	3
SRR9140719	Anolis carolinensis	34168670	15.05	78.16	6.79	7.06	73.41	20.32	6.27	89.73	68337340	61320118	59670322	7017222	58051984	68337340	727615	0.0118658	9628346	5193637840	4660328968	4641315094	12501279	0.00269348	36.2	194.5	156	28995111	247019	12683	580348	84.9	23.01	26.3913	27.7896	22.8076	0.0115789	3
SRR9140720	Anolis carolinensis	20693810	15.07	77.87	7.07	6.69	74.91	19.3	5.79	89.47	41387620	37028859	36071658	4358761	35152080	41387620	463114	0.0125068	5684689	3145459120	2814193284	2803083586	7381748	0.00263344	36.3	206.2	193.5	17547421	148072	6993	333343	84.9	23.5913	25.8995	27.0774	23.4312	0.0115789	3
SRR9140721	Anolis carolinensis	19301811	38.83	55.88	5.29	1.88	93.11	5.3	1.6	64.53	38603622	24909742	24219186	13693880	23614670	38603622	299615	0.012028	4147482	2933875272	1893140392	1884395520	4921091	0.0026115	36.2	197.2	207.2	11771542	148794	4630	184627	61.2	22.9743	26.4124	27.5842	23.0288	0.0115789	3
SRR9140722	Anolis carolinensis	19200020	23.36	69.58	7.06	4.43	85.84	10.71	3.45	80.84	38400040	31041441	30247932	7358599	29430380	38400040	451612	0.0145487	5364871	2918403040	2359149516	2347360238	6315555	0.00269049	36.3	197	209.5	14658460	218171	5698	241637	76.6	24.0613	25.5522	26.6041	23.7818	0.0117105	3
SRR9140723	Anolis carolinensis	15743714	22.09	71.02	6.89	5.13	84.61	11.54	3.84	82.27	31487428	25903230	25246322	5584198	24530750	31487428	348876	0.0134684	4353452	2393044528	1968645480	1959047674	5188528	0.00264849	36.3	199.3	207.6	12218260	183694	4914	216293	77.9	24.2779	25.3446	26.3722	24.0047	0.0117105	3
SRR9140724	Anolis carolinensis	20234598	31.96	61.67	6.37	2.92	90.24	7.38	2.37	72	40469196	29137355	28329674	11331841	27535000	40469196	324252	0.0111284	5052060	3075658896	2214438980	2204793041	5587957	0.00253446	36.4	200.8	199	13737590	161433	5699	260115	68	24.3457	25.2979	26.1341	24.2233	0.0117105	3
SRR9140725	Anolis carolinensis	23614710	21.22	72.11	6.67	5.52	83.02	12.72	4.26	83.35	47229420	39367953	38334530	7861467	37206926	47229420	516023	0.0131077	6853088	3589435920	2991964428	2976717543	7513047	0.00252394	36.3	199.7	220.7	18533298	299199	8348	326420	78.8	24.3705	25.1939	26.1992	24.2367	0.0117105	3
SRR9140726	Anolis carolinensis	22736403	27.14	66.1	6.76	5.94	88.62	8.59	2.8	77.38	45472806	35186702	34354918	10286104	33132114	45472806	480049	0.0136429	5924764	3455933256	2674189352	2656664137	6606784	0.00248687	36.3	199	257.1	16438144	462383	6860	270072	72.9	24.335	25.3318	26.4071	23.9258	0.0117105	3
SRR9140727	Anolis carolinensis	22644334	25.92	67.06	7.02	6.83	86.99	9.55	3.47	78.99	45288668	35774766	34915428	9513902	33549636	45288668	532177	0.0148758	6441769	3441938768	2718882216	2699358502	6877238	0.00254773	36.3	194.1	257.9	16627167	549469	6939	274139	74.1	24.6871	25.043	26.1057	24.1634	0.0117105	3
SRR9140728	Anolis carolinensis	17541971	53.13	42.9	3.97	0.94	95.75	3.29	0.96	49.61	35083942	17405498	16853422	17678444	16443860	35083942	194922	0.0111989	2865184	2666379592	1322817848	1317087708	3514325	0.00266825	36.3	204.3	203.8	8205886	80293	3021	137511	46.9	23.0797	26.3093	27.1421	23.4682	0.0114474	3
SRR9140729	Anolis carolinensis	28796954	26.51	67.38	6.11	2.95	87.23	10.06	2.71	77.56	57593908	44668754	43360108	12925154	42326604	57593908	491667	0.011007	6880970	4377137008	3394825304	3381470161	12456780	0.00368384	36.3	194	148.7	21136667	152596	8127	382664	73.5	22.5228	26.8511	28.183	22.4428	0.0115789	3
SRR9140730	Anolis carolinensis	22685409	19.66	73.52	6.83	4.97	82.26	13.69	4.06	84.64	45370818	38399638	37395096	6971180	36452668	45370818	467720	0.0121803	6116311	3448182168	2918372488	2905377358	7608529	0.00261877	36.3	197.7	190.3	18179197	194466	6967	316918	80.3	22.7968	26.6171	28.0138	22.5721	0.0115789	3
SRR9140731	Anolis carolinensis	21157580	15.43	77.93	6.64	6.54	73.97	20.23	5.8	89.33	42315160	37801516	36736292	4513644	35785950	42315160	393032	0.0103973	5784267	3215952160	2872915216	2861107757	7503508	0.00262259	36.2	201.5	180.5	17871032	165777	7032	324305	84.6	22.3159	26.9534	28.4404	22.2908	0.0115789	3
SRR9140732	Anolis carolinensis	22139578	22.52	70.57	6.92	4.47	84.14	11.94	3.92	81.9	44279156	36265018	35277250	8014138	34308706	44279156	627959	0.0173158	6385538	3365215856	2756141368	2742912101	7705028	0.00280907	36.3	198	207	17104873	211008	7326	315418	77.5	23.0466	26.3684	27.6239	22.9614	0.0115789	3
SRR9140733	Anolis carolinensis	18074896	26.99	65.9	7.11	3.85	86.45	9.97	3.58	77.57	36149792	28040284	27234660	8109508	26393836	36149792	531918	0.0189698	5235670	2747384192	2131061584	2121774642	5952234	0.00280531	36.3	199.4	191.1	13169428	128269	6114	313519	73	24.2775	25.3482	26.3076	24.0668	0.0115789	3
SRR9694548	Anolis carolinensis	71805265	21.85	69.84	8.3	2.79	71.51	22.05	6.45	84.81	143610530	121793746	114860650	21816784	112225816	143610530	3324523	0.0272963	16050215	14361053000	12179374600	12130360639	60684213	0.00500267	36	281.6	230.8	56069539	297277	141241	922268	78.1	28.2557	21.8943	21.7485	28.1017	0.0113	5
SRR17333510	Anser cygnoides	22516289	22.04	73.93	4.03	3.16	78.24	19.46	2.3	83.3	45032578	37513402	35806378	7519176	35109250	45032578	373617	0.00995956	3951687	6754886700	5627010300	5601614353	22635091	0.00404082	36.1	357.4	249.6	17522435	163860	44632	172262	78	23.3858	26.5751	26.9044	23.1348	0.00673333	8
SRR17333511	Anser cygnoides	20970375	25.1	70.13	4.77	2.83	78.49	18.88	2.63	80.86	41940750	33912027	32104702	8028723	31414532	41940750	438662	0.0129353	4618701	6291112500	5086804050	5061861080	21312856	0.00421048	36.1	350.6	239.1	15678818	153451	49003	171079	74.9	22.4001	27.4844	28.0123	22.1034	0.00673333	8
SRR17333512	Anser cygnoides	25763140	24.55	70.19	5.26	2.4	79.56	18.07	2.37	80.94	51526280	41702877	39583734	9823403	38876252	51526280	554810	0.0133039	6329232	7728942000	6255431550	6224099457	25837103	0.00415114	36.2	343.9	263.1	19398071	187762	44332	161702	75.4	21.9411	27.9329	28.4674	21.658	0.0068	8
SRR17333513	Anser cygnoides	20726331	24.36	71.6	4.04	3.17	80.11	17.89	1.99	81.1	41452662	33619029	32013600	7833633	31354364	41452662	351320	0.01045	3540614	6217899300	5042854350	5017432248	20607817	0.00410724	36.2	352.4	283.4	15637561	169135	40029	160075	75.6	22.5998	27.3265	27.737	22.3369	0.00693333	8
SRR17333514	Anser cygnoides	21642919	27.73	69.71	2.57	2.82	82.42	17.08	0.5	77.79	43285838	33672612	31777006	9613226	31283310	43285838	116973	0.00347383	1597218	6492875700	5050891800	5024667219	19705984	0.00392185	36.2	358.9	232.5	15591558	156362	4715	135868	72.3	22.1112	27.8867	28.1466	21.8556	0.0068	8
SRR17333515	Anser cygnoides	21784970	26.14	71.25	2.61	2.37	83.94	15.62	0.43	78.58	43569940	34235234	32570646	9334706	32179102	43569940	125607	0.00366894	1656002	6535491000	5135285100	5109910773	19680370	0.00385141	36.2	359.6	309.4	16038474	157876	2842	86131	73.9	22.2126	27.7806	28.0263	21.9801	0.00673333	8
SRR17333516	Anser cygnoides	20230561	28.01	69.63	2.36	2.51	82.74	16.77	0.49	77.41	40461122	31320697	29549624	9140425	29129240	40461122	104692	0.00334258	1378026	6069168300	4698104550	4675677955	18425106	0.00394063	36.2	358.4	233	14531124	113848	3993	125847	72	22.2706	27.7573	27.9406	22.0309	0.00673333	8
SRR17333517	Anser cygnoides	24806817	27.34	70.04	2.62	2.72	82.53	16.97	0.5	78.05	49613634	38725322	36598022	10888312	36051378	49613634	138486	0.00357611	1896427	7442045100	5808798300	5780343756	22984232	0.00397627	36.2	355.6	237.3	17979923	151959	4840	162289	72.7	22.098	27.9035	28.1403	21.8585	0.00686667	8
SRR19419439	Anser cygnoides	20030817	22.46	76.18	1.36	4.31	82.06	17.39	0.55	82.37	40061634	32996809	31568940	7064825	31064696	40061634	97873	0.00296613	825890	5931623893	4894688859	4883789456	24897485	0.00509799	39.4	382.5	473.6	15469607	209240	6972	98650	77.5	26.3563	23.6335	23.7535	26.2567	0.0012	8
SRR19419440	Anser cygnoides	21098153	22.15	76.5	1.34	5.68	81.6	17.87	0.53	82.95	42196306	35001605	33528772	7194701	32848382	42196306	98051	0.00280133	879140	6240569963	5186235160	5173302543	26261500	0.00507635	39.3	391.6	502.8	16323644	318696	9742	112298	77.8	26.4126	23.5851	23.6998	26.3019	0.0022	8
SRR19419441	Anser cygnoides	21572111	19.81	78.81	1.38	5.17	79.85	19.57	0.58	85	43144222	36672780	35173782	6471442	34597936	43144222	88308	0.002408	900679	6378915841	5431976852	5420937156	27118674	0.00500258	39.3	392.7	475.1	17227952	241851	6284	110802	80.2	26.526	23.4799	23.6107	26.3834	0.00253333	8
SRR19551727	Anser cygnoides	24529827	23.42	75.04	1.54	1.79	91.02	8.7	0.28	79.07	49059654	38791142	37845294	10268512	37571980	49059654	216082	0.00557039	1029590	7237159416	5733048448	5713067036	32580691	0.00570284	33.9	512.6	1078.7	18465821	435368	767	20691	76.6	25.9545	24.1355	24.1208	25.7895	0	8
SRR19551728	Anser cygnoides	24738093	23.29	75.13	1.58	1.86	90.73	9	0.27	79.26	49476186	39215442	38236526	10260744	37952096	49476186	227357	0.00579764	1060935	7296727048	5795168510	5774543435	32330321	0.00559877	34	520.6	1092	18637753	457195	988	22327	76.7	25.9027	24.194	24.1579	25.7455	0	8
SRR19551729	Anser cygnoides	24774388	23.38	75.1	1.52	1.8	90.79	8.93	0.28	79.15	49548776	39218684	38239246	10330092	37962082	49548776	221364	0.00564435	1016013	7307282404	5794909378	5774501987	32699890	0.00566281	34	513.2	1079.4	18655751	441174	1089	21609	76.6	25.9695	24.1222	24.1016	25.8061	0	8
SRR19551730	Anser cygnoides	23385385	22.13	76.29	1.59	1.99	90.27	9.44	0.28	80.42	46770770	37614705	36694784	9156065	36422688	46770770	215639	0.00573284	1007056	6895534788	5557085218	5537558548	30580632	0.0055224	34	521.1	1097.6	17879435	447067	956	19934	77.9	25.9794	24.097	24.1188	25.8061	0	8
SRR19551731	Anser cygnoides	23505943	21.71	76.74	1.54	1.98	89.5	10.18	0.32	80.95	47011886	38056178	37074918	8955708	36803418	47011886	202064	0.00530962	994771	6923717296	5615102766	5594821833	34989068	0.00625383	33.7	525.6	1108.9	18087230	431235	762	18231	78.3	25.9871	24.0946	24.1155	25.8027	0	8
SRR19551732	Anser cygnoides	24344094	24.17	74.29	1.54	1.73	90.95	8.79	0.26	78.4	48688188	38169493	37192160	10518695	36919226	48688188	210641	0.00551857	1020490	7178329435	5637559470	5617119324	32389703	0.00576625	33.9	520	1095	18134225	440091	1031	20733	75.8	25.8192	24.2593	24.2622	25.6596	0	8
SRR19551733	Anser cygnoides	24086676	25.75	72.66	1.59	1.8	92.17	7.59	0.24	76.69	48173352	36944198	36057126	11229154	35766606	48173352	247202	0.00669123	1036746	7105941737	5461090656	5441294640	29387685	0.00540086	34.1	536	1130.9	17509885	499885	854	17939	74.2	25.7417	24.3487	24.3162	25.5941	0	8
SRR19551734	Anser cygnoides	23733132	24.34	74.07	1.58	1.95	91.66	8.09	0.25	78.12	47466264	37081218	36202550	10385046	35911734	47466264	237083	0.00639361	1013386	7000118675	5478238394	5458644190	30931468	0.00566651	34	542	1146	17591665	492081	514	17015	75.7	25.7712	24.3321	24.2962	25.6003	0	8
SRR21530935	Anser cygnoides	34363174	30.26	68.62	1.12	54.34	67.93	30.17	1.9	90.62	68726348	62276487	60705840	6449861	47929868	68726348	115722	0.0018582	1309422	9387722504	8509856192	8420862589	28539269	0.00338911	36.2	349.4	589.7	23557416	6328186	2054	465264	69.7	25.8916	23.9657	24.4762	25.6665	0.00283688	7
SRR21530936	Anser cygnoides	36623552	30.45	68.47	1.07	55.22	67.93	30.27	1.8	90.74	73247104	66462815	64791464	6784289	50941864	73247104	116340	0.00175045	1326551	9997773638	9075417617	8978742755	30287689	0.00337327	36.2	345.2	583.6	24944028	6938838	2204	510662	69.5	25.9569	23.8886	24.4288	25.7255	0.00276596	7
SRR21530937	Anser cygnoides	31972964	30.56	68.5	0.93	56.33	67.78	30.52	1.71	90.95	63945928	58161368	56747558	5784560	44402420	63945928	86026	0.00147909	1023472	8710285205	7924410713	7841366379	27016623	0.0034454	36.2	330.5	566.9	21805810	6165488	1702	400779	69.4	26.1673	23.7104	24.193	25.9292	0.00283688	7
SRR21530938	Anser cygnoides	35329372	34.55	64.6	0.85	60.19	68.91	29.58	1.51	90.52	70658744	63960789	62561000	6697955	46243114	70658744	86252	0.00134851	1053679	9511781470	8611027890	8511303523	29810841	0.0035025	36.3	328.4	556.6	22835770	8131348	1661	311721	65.4	26.1365	23.7751	24.1367	25.9521	0.00283688	7
SRR21530939	Anser cygnoides	40289177	34.95	64.19	0.86	59.09	68.15	30.33	1.51	90.26	80578354	72726722	71003332	7851632	52414700	80578354	102150	0.00140457	1256774	10899465512	9841382784	9727486071	34308488	0.00352696	36.2	323.3	539.4	26036164	8941007	2285	522210	65	26.3096	23.5998	23.977	26.1135	0.00212766	7
SRR21530940	Anser cygnoides	40001325	31.63	67.54	0.83	53.77	70.41	28.23	1.37	89.7	80002650	71765938	69952480	8236712	54697968	80002650	91235	0.00127129	1188015	10927092493	9804909446	9702744144	35885446	0.00369849	36.2	306.2	484.4	27135747	7327106	2358	511029	68.4	26.4692	23.4785	23.7818	26.2704	0.00283688	7
SRR21669566	Anser cygnoides	36578789	20.87	77.4	1.73	1.44	69.67	29.92	0.41	85.67	73157578	62675616	58239916	10481962	57892920	73157578	92060	0.00146883	1683126	10973636700	9401342400	9377660726	55824803	0.00595296	38.6	313	319.2	28924498	134598	1227	59635	79.1	25.8142	24.0733	24.0735	26.0385	0	8
SRR21669568	Anser cygnoides	37189428	25.24	73.09	1.66	2.05	71.1	28.54	0.36	82.42	74378856	61303237	56144458	13075619	55603964	74378856	98037	0.00159921	1594453	11156828400	9195485550	9165166665	55760592	0.00608397	38.4	310.2	355.5	27729587	283631	1045	57966	74.8	24.3542	25.4115	25.5795	24.6552	0	8
SRR21669569	Anser cygnoides	47019489	19.93	77.49	2.58	1.62	66.87	32.41	0.73	86.89	94038978	81706402	75790674	12332576	75293218	94038978	146830	0.00179704	3074559	14105846700	12255960300	12223410532	68196792	0.0055792	38.7	338	399.2	37620943	177015	1326	96053	80.1	25.1778	24.7365	24.6481	25.4376	0	8
SRR21669570	Anser cygnoides	34540855	19.05	79.21	1.74	1.24	68.11	31.38	0.51	87.19	69081710	60229557	56224690	8852153	55922278	69081710	102203	0.00169689	1583587	10362256500	9034433550	9013314407	58616931	0.00650337	38.3	323.3	294.1	27958665	82242	2051	69387	81	26.8586	23.1084	22.9937	27.039	0	8
SRR21669571	Anser cygnoides	30004426	17.51	80.23	2.26	1.34	66.26	32.86	0.88	88.55	60008852	53139564	49761332	6869288	49501700	60008852	98254	0.00184898	1740427	9001327800	7970934600	7952350874	50020511	0.00629003	38.3	335.7	329.7	24749589	69765	1141	60171	82.5	26.5218	23.4727	23.2762	26.7297	0	8
DRR084334	Arabidopsis thaliana	10811031	4.23	85.16	10.62	17.3	58.02	34.75	7.23	97.97	21622062	21183624	20952874	438438	20708268	21622062	43372	0.00204743	2520978	2183828262	2139546024	2135951325	3658865	0.00171299	38.9	247.5	100.8	10336597	58851	10825	70163	95.8	26.6877	22.9581	23.5585	26.7951	0.010099	5
DRR084335	Arabidopsis thaliana	11414565	3.86	91.61	4.52	22.1	60	36.93	3.06	98.19	22829130	22417006	22192536	412124	21947488	22829130	20544	0.000916447	1234312	2305742130	2264117606	2259602731	3706398	0.00164029	39	233.1	105.8	10953152	79033	8746	55336	96.1	27.0199	22.7902	22.9707	27.2202	0.01	5
DRR084336	Arabidopsis thaliana	10692573	3.67	92.91	3.41	19.05	57.75	39.81	2.44	98.28	21385146	21017956	20786066	367190	20599654	21385146	12207	0.000580789	894397	2159899746	2122813556	2119537174	3462346	0.00163354	38.9	270.1	115	10291254	43449	7808	50522	96.3	27.0382	22.8081	22.9529	27.2004	0.00990099	5
DRR084337	Arabidopsis thaliana	10642849	3.38	93.32	3.3	18.53	57.49	40.29	2.22	98.42	21285698	20948446	20731008	337252	20565684	21285698	10235	0.00048858	888662	2149855498	2115793046	2112644587	3376792	0.00159837	38.9	267.3	110.2	10278174	29437	7628	50265	96.6	27.0411	22.7862	22.983	27.1897	0.010099	5
DRR084338	Arabidopsis thaliana	9945969	3.32	92.38	4.29	19.47	56.91	40.06	3.04	98.48	19891938	19588950	19394664	302988	19230738	19891938	14032	0.000716322	1031870	2009085738	1978483950	1975188241	3190984	0.00161553	39	255.2	109.4	9607681	35999	6858	46794	96.7	26.9928	22.8277	23.0633	27.1158	0.00990099	5
DRR084339	Arabidopsis thaliana	9802590	3.42	93.16	3.42	19.93	61.59	36.17	2.24	98.31	19605180	19274554	19099754	330626	18934716	19605180	11547	0.00059908	837628	1980123180	1946729954	1943283411	3108569	0.00159965	39	246.7	109.1	9456431	45719	6353	41374	96.6	27.0628	22.7773	22.9134	27.2461	0.01	5
DRR084340	Arabidopsis thaliana	10930370	3.68	93.59	2.73	20.06	55.77	42.18	2.04	98.36	21860740	21502469	21255528	358271	21057156	21860740	9818	0.000456599	753624	2207934740	2171749369	2168436055	3734653	0.00172228	38.7	258.9	113.3	10522320	38256	8652	58536	96.3	26.9586	22.8931	23.0189	27.1297	0.01	5
DRR084341	Arabidopsis thaliana	10568995	3.19	93.78	3.03	17.82	56.79	41.01	2.2	98.51	21137990	20822854	20611756	315136	20462712	21137990	10115	0.000485764	799113	2134936990	2103108254	2100160313	3499080	0.0016661	38.8	254.8	103.4	10226672	30170	6131	42905	96.8	26.9807	22.8318	22.9916	27.1964	0.01	5
DRR084342	Arabidopsis thaliana	10887374	3.65	92.4	3.95	17.05	57.9	39.53	2.57	98.25	21774748	21393424	21154104	381324	20980816	21774748	16153	0.000755045	1015134	2199249548	2160735824	2156968632	3875872	0.00179691	38.7	253.1	108	10481258	42969	7024	45801	96.4	26.92	22.8973	23.0487	27.1332	0.010099	5
DRR084343	Arabidopsis thaliana	12017778	3.93	92.21	3.86	24.66	56.07	40.88	3.05	98.34	24035556	23636480	23386300	399076	23090964	24035556	17313	0.000732469	1124828	2427591156	2387284480	2383125142	4064921	0.00170571	38.9	234.4	100.2	11533554	60108	12093	87394	96.1	26.8444	23.0019	23.166	26.9879	0.00990099	5
DRR084344	Arabidopsis thaliana	12552450	3.6	92.9	3.5	21.57	59.19	38.43	2.39	98.33	25104900	24685541	24445244	419359	24201570	25104900	15244	0.000617527	1083051	2535594900	2493239641	2488749619	4145398	0.00166566	38.9	239.1	103.7	12085008	66030	9243	62341	96.4	26.9502	22.8998	23.0526	27.0975	0.01	5
DRR084345	Arabidopsis thaliana	11208054	3.6	93.86	2.53	23.47	57.06	41.04	1.9	98.43	22416108	22063423	21835888	352685	21608474	22416108	8674	0.000393139	754345	2264026908	2228405723	2225049964	3599017	0.0016175	38.8	252.9	112.9	10791934	58120	8699	59191	96.4	26.9542	22.911	23.0633	27.0714	0.010099	5
ERR1295143	Arabidopsis thaliana	18678371	7.52	90.64	1.84	10.58	63.76	34.82	1.42	95.71	37356742	35754812	34901490	1601930	34547148	37356742	32401	0.0009062	1163580	1905193842	1823495412	1815085229	3370049	0.00185669	36.5	169.9	53.4	17275089	31508	126784	17364	92.5	27.6167	22.2939	22.5488	27.5396	0.0072549	1
ERR1295144	Arabidopsis thaliana	22913979	6.87	56.58	36.56	5.47	55.34	22.01	22.66	96.41	45827958	44181942	43066638	1646016	42681288	45827958	815334	0.018454	18030777	2337225858	2253279042	2242881696	4810412	0.00214475	36.2	166.3	48.9	21342262	31518	100777	58762	93.1	26.1565	23.0004	25.5804	25.2637	0.0072549	1
SRR10574515	Arabidopsis thaliana	15645067	22.04	76.57	1.39	5.77	77.76	21.82	0.41	83.85	31290134	26235480	24909368	5054654	24392264	31290134	27898	0.00106337	657685	3481366134	2850693230	2836083612	10854041	0.00382712	33.4	212.3	85.5	12117332	334310	1311	1731	78	27.5272	22.609	22.7723	27.0921	0.277222	6
SRR10574516	Arabidopsis thaliana	17069594	19.51	78.69	1.8	4.72	55.43	43.62	0.96	89.7	34139188	30621545	27853724	3517643	27478150	34139188	31611	0.00103231	907997	3619690138	3186679095	3174920279	11134723	0.00350709	33.9	209.6	87.8	13674517	247822	1798	2725	80.5	27.386	22.7559	22.7633	27.0941	3.27389	6
SRR10574517	Arabidopsis thaliana	22024352	40.24	53.89	5.87	4.89	58.48	35.77	5.74	77.61	44048704	34188211	27715926	9860493	26322408	44048704	671512	0.0196416	3782272	5550136704	4307714586	4261687742	38348345	0.00899839	30.4	213.4	81.7	12876064	936272	7498	38129	59.8	27.1737	22.9733	23.3433	26.5112	0.515238	6
SRR10574518	Arabidopsis thaliana	19903190	16.5	81.65	1.85	5.92	55.86	43.18	0.96	91.33	39806380	36354141	33694796	3452239	33237542	39806380	32765	0.000901273	1046144	4176275330	3753121341	3740015771	11241888	0.00300584	34.2	206.5	84.8	16540930	301285	1945	3238	83.5	27.4602	22.6745	22.6976	27.1673	3.09317	6
SRR6377851	Arabidopsis thaliana	7549913	3.54	87.16	9.3	20.1	55.19	39.41	5.4	98.44	15099826	14864258	14716388	235568	14565588	15099826	19297	0.00129821	1544467	1525082426	1501290058	1498093833	1987346	0.00132658	36	213.3	79.3	7270418	50227	6777	30772	96.5	26.634	23.1535	23.7119	26.501	0.00217822	5
SRR6377852	Arabidopsis thaliana	7576792	3.52	87.13	9.35	20.34	55.63	38.88	5.49	98.44	15153584	14916988	14770660	236596	14619726	15153584	18593	0.00124643	1558762	1530511984	1506615788	1503448980	1725404	0.00114763	36.1	213.3	79.4	7297442	50047	6771	31070	96.5	26.6362	23.1523	23.7107	26.5007	0.00118812	5
SRR6377853	Arabidopsis thaliana	5717023	3.14	82.01	14.85	19.47	52.8	38.78	8.42	98.66	11434046	11281202	11180312	152844	11074616	11434046	21481	0.00190414	1802167	1154838646	1139401402	1136967144	1597399	0.00140496	35.9	217.1	84.9	5527339	36372	5221	21224	96.9	26.368	23.2863	24.0885	26.2569	0.00217822	5
SRR6377854	Arabidopsis thaliana	5735406	3.13	82.02	14.85	19.59	52.65	38.8	8.55	98.68	11470812	11318828	11218420	151984	11111786	11470812	20606	0.00182051	1807974	1158552012	1143201628	1140797692	1392686	0.0012208	36	217.3	85	5546227	36154	5407	21422	96.9	26.3768	23.288	24.0805	26.2539	0.00128713	5
SRR6377855	Arabidopsis thaliana	7352928	3.1	85.78	11.12	18.41	49.54	43.73	6.73	98.75	14705856	14521523	14381010	184333	14249846	14705856	14680	0.00101091	1747271	1485291456	1466673823	1464272597	2250087	0.00153666	35.8	271.9	103	7124685	17887	9336	38597	96.9	26.6162	23.1004	23.7172	26.5666	0.00217822	5
SRR6377856	Arabidopsis thaliana	7401481	3.08	85.79	11.13	18.69	49.57	43.57	6.85	98.76	14802962	14619406	14479774	183556	14347604	14802962	14223	0.000972885	1758882	1495099162	1476560006	1474179762	1978849	0.00134234	35.8	271.5	103.1	7173321	18209	9329	39027	96.9	26.6206	23.0994	23.7141	26.5666	0.00128713	5
SRR6377857	Arabidopsis thaliana	5574602	4.23	80.74	15.03	24.03	55.25	34.26	10.48	98.22	11149204	10951277	10846410	197927	10677696	11149204	37704	0.00344289	1799586	1126069604	1106078977	1102410213	1707957	0.00154929	35.7	202.3	81.6	5311015	85447	6066	20677	95.8	26.1624	23.4701	24.3534	26.0144	0.00217822	5
SRR6377858	Arabidopsis thaliana	5601682	4.2	80.76	15.04	24.21	55.39	33.94	10.66	98.24	11203364	11006015	10902276	197349	10733282	11203364	37530	0.00340995	1811181	1131539764	1111607515	1107969467	1504190	0.00135761	35.8	202.3	81.4	5338801	85501	6071	20765	95.8	26.1625	23.4717	24.3457	26.0197	0.00128713	5
SRR9099093	Arabidopsis thaliana	139647304	7	42.6	50.4	3.31	59.22	20.22	20.56	95.99	279294608	268104226	264060098	11190382	259751640	279294608	3143845	0.0117262	163122574	41894191200	40215633900	40122942587	74538864	0.00185776	38.8	250.6	56.3	128902832	2089100	647791	390325	93	24.5104	25.4326	26.6293	23.4284	0.0168	8
SRR9099094	Arabidopsis thaliana	113986917	8.37	43.55	48.07	4.11	57.94	21.54	20.52	95.35	227973834	217370539	213626894	10603295	208889218	227973834	3155714	0.0145177	130309277	34196075100	32605580850	32510802385	62829823	0.00193258	38.8	239.9	55.1	103492786	2181498	693799	445363	91.6	24.8433	25.259	26.1071	23.7903	0.0144	8
SRR9099097	Arabidopsis thaliana	82404589	11.66	41.66	46.68	3.17	63.7	18.71	17.58	92.81	164809178	152959479	148855974	11849699	145599558	164809178	2135781	0.0139631	88214406	24721376700	22943921850	22874064086	52325767	0.00228756	38.2	263.8	64	72165117	1536066	417366	309437	88.3	24.8551	25.2797	26.2278	23.6377	0.0146	8
SRR9099098	Arabidopsis thaliana	90646804	10.55	42.71	46.74	3.66	65.51	17.96	16.54	93.34	181293608	169222996	165771806	12070612	162166964	181293608	2438863	0.0144121	98831866	27194041200	25383449400	25306030777	50350778	0.00198968	38.7	264.9	65.9	80289912	1754907	475852	365231	89.4	24.7734	25.1918	26.2757	23.7591	0.0168667	8
ERR6844365	Astatotilapia calliptera	18179988	17.97	77.89	4.14	1.7	72.15	25.51	2.35	87.25	36359976	31725790	30088524	4634186	29825870	36359976	131134	0.00413336	2916905	5490356376	4790594290	4778660690	23244938	0.00486432	36.2	371.3	295	14903921	83532	5739	51070	82	26.7662	23.571	23.6533	26.0093	0.00523179	8
ERR6844366	Astatotilapia calliptera	16407886	19.66	75.74	4.6	1.92	72.88	24.79	2.32	85.95	32815772	28204186	26633122	4611586	26364466	32815772	139290	0.00493863	2824362	4955181572	4258832086	4247304303	21242415	0.00500139	36	366.9	307	13169952	96403	5715	44491	80.3	27.3444	23.0179	23.2356	26.4011	0.00523179	8
ERR6844367	Astatotilapia calliptera	16787529	22.42	69.7	7.88	1.79	78.09	19.69	2.22	82.81	33575058	27801828	26316496	5773230	26047464	33575058	180667	0.00649839	6930211	5069833758	4198076028	4186545995	20964467	0.00500758	36	389.3	490.5	13005662	112516	4378	35692	77.6	26.4585	23.8103	23.6528	26.0789	0.00503311	8
ERR6844368	Astatotilapia calliptera	16719189	20.09	76.16	3.75	2.12	78.21	20.28	1.51	84.62	33438378	28295385	26975390	5142993	26719672	33438378	93721	0.00331224	2711573	5049195078	4272603135	4261630745	19822602	0.00465141	36.4	357.2	269.2	13340563	109785	4233	33114	79.9	26.8476	23.3653	23.3099	26.4775	0.00536424	8
ERR6844369	Astatotilapia calliptera	17478179	19.76	77.36	2.88	1.38	74.01	24.08	1.91	85.58	34956358	29914529	28285258	5041829	28048964	34956358	92106	0.00307897	2125745	5278410058	4517093879	4506177102	22770810	0.00505324	35.9	356.4	220.6	14018805	68154	4813	50857	80.2	26.5103	23.6282	23.5189	26.343	0.00503311	8
ERR6844370	Astatotilapia calliptera	16537169	21.66	74.44	3.9	1.25	83.88	14.97	1.15	82.06	33074338	27139835	26089330	5934503	25910206	33074338	90479	0.00333381	2682669	4994225038	4098115085	4088327019	18339274	0.00448577	36.3	337	196.5	12950454	68913	3120	22178	78.3	25.2538	24.935	24.8772	24.9338	0.00509934	8
ERR6844371	Astatotilapia calliptera	21574472	23.2	73.54	3.26	1.16	80.71	18.05	1.24	81.49	43148944	35163124	33378346	7985820	33138274	43148944	107511	0.00305749	3132249	6515490544	5309631724	5296626716	25114463	0.0047416	36.1	342.1	194.6	16561896	87745	4160	35372	76.8	26.43	23.8417	23.6615	26.0658	0.00529801	8
ERR6844372	Astatotilapia calliptera	19942991	24.71	70.28	5	0.97	79.07	19.31	1.61	80.65	39885982	32167227	30246274	7718755	30028532	39885982	159370	0.00495442	4915480	6022783282	4857251277	4845080082	24993150	0.00515846	35.6	354.8	260.9	15010515	73803	3809	35010	75.3	26.0767	24.1972	24.0452	25.6826	0.00529801	8
ERR6844373	Astatotilapia calliptera	18344823	21.11	76.15	2.74	1.46	80.74	18.13	1.13	83.21	36689646	30527984	29166146	6161662	28945544	36689646	82380	0.00269851	2044514	5540136546	4609725584	4598099949	22534779	0.00490089	36.5	341.5	200.7	14461518	85177	3035	33343	78.9	27.2281	22.9791	22.9082	26.8847	0.00516556	8
ERR6844374	Astatotilapia calliptera	17515951	20.98	75.24	3.78	1.9	76.59	21.38	2.04	84.24	35031902	29510568	27986344	5521334	27682562	35031902	117882	0.00399457	3297108	5289817202	4456095768	4444148557	22182912	0.00499149	36.3	352.7	254.4	13824373	107496	5220	56083	79	27.5438	22.565	22.4669	27.424	0.00516556	8
ERR6844375	Astatotilapia calliptera	20883814	22.66	72.76	4.59	1.78	73.46	23.96	2.58	83.65	41767628	34939944	32703820	6827684	32305002	41767628	224352	0.00642108	4126983	6306911828	5275931544	5260094646	28538414	0.00542546	35.5	370.5	351.2	16133847	134100	14063	69900	77.3	27.544	22.797	22.9142	26.7449	0.00523179	8
ERR6844376	Astatotilapia calliptera	16920047	24.01	71.74	4.25	1.52	71.95	25.07	2.98	82.99	33840094	28083093	26048622	5757001	25714782	33840094	204729	0.00729012	3332269	5109854194	4240547043	4228312042	22998831	0.00543925	35.8	374.8	351.5	12850376	93382	8761	71792	76	27.6937	22.5219	22.6578	27.127	0.00509934	8
ERR6844377	Astatotilapia calliptera	23898107	24.06	71.43	4.5	2.18	72.66	24.55	2.79	82.9	47796214	39622094	36835462	8174120	36295898	47796214	281943	0.0071158	5116735	7217228314	5982936194	5963210168	32495413	0.00544931	36.1	355.4	339.1	18122679	191413	10059	93580	75.9	28.3234	21.8438	21.883	27.9509	0.00523179	8
ERR6844378	Astatotilapia calliptera	15877333	15.99	77.08	6.93	2.63	72.09	25.01	2.91	88.77	31754666	28190200	26970614	3564466	26676334	31754666	189228	0.00671255	4689638	4794954566	4256720200	4245429822	21614113	0.00509115	36.2	349	308.8	13311107	131292	5324	37584	84	26.7715	24.0654	23.6687	25.4942	0.00529801	8
ERR6844379	Astatotilapia calliptera	20218413	19.54	75.51	4.95	1.46	77.88	20.04	2.08	85.01	40436826	34374324	32816160	6062502	32536990	40436826	151952	0.00442051	4772652	6105960726	5190522924	5177523161	25200609	0.00486731	36.4	364.8	304.9	16257020	95887	7483	47690	80.5	26.6233	23.5601	23.4773	26.3387	0.00523179	8
ERR6844380	Astatotilapia calliptera	18256448	29.3	67	3.7	1.17	74.77	22.95	2.28	78.35	36512896	28606440	26126286	7906456	25814560	36512896	156364	0.00546604	3441653	5513447296	4319572440	4306779170	24424952	0.00567128	35.4	363.1	320.2	12901030	89231	7225	65657	70.7	27.7138	22.3225	22.311	27.6523	0.00509934	8
ERR6844381	Astatotilapia calliptera	21805395	23.63	72.6	3.77	2.6	70.79	26.48	2.73	83.71	43610790	36504490	33819044	7106300	33304338	43610790	235625	0.00645468	3530566	6585229290	5512177990	5492882616	34658544	0.00630972	35	353.3	316.7	16606200	220863	8835	73624	76.4	27.4684	22.9383	23.2099	26.3838	0.00860927	8
ERR6844382	Astatotilapia calliptera	21535932	28.14	63.43	8.43	2.25	82.28	15.33	2.39	77.37	43071864	33325012	31454020	9746852	30953280	43071864	340108	0.0102058	10103311	6503851464	5032076812	5013529712	29639022	0.00591181	34.8	357.7	396.8	15426139	245352	5959	49560	71.9	26.7375	24.0326	24.0029	25.228	0.00900662	8
ERR6844383	Astatotilapia calliptera	26394915	21.44	66.99	11.57	2.12	77.82	18.9	3.28	83.67	52789830	44169121	41953174	8620709	41471768	52789830	515630	0.011674	17827100	7971264330	6669537271	6649058186	39644059	0.00596236	35.1	344.7	313.3	20696489	233148	4616	42334	78.6	25.6585	24.6686	24.1705	25.5016	0.0089404	8
ERR6844384	Astatotilapia calliptera	30081190	27.71	68.84	3.45	2.18	83.19	15.48	1.33	77.45	60162380	46596043	44100808	13566337	43492654	60162380	193005	0.00414209	4452987	9084519380	7036002493	7012023004	39117522	0.00557864	35.2	315.4	189.9	21694226	298985	4948	52245	72.3	26.049	24.3687	24.2602	25.323	0.0086755	8
ERR6844385	Astatotilapia calliptera	28163466	25.26	68.86	5.88	2.32	77.56	20.16	2.28	80.86	56326932	45548486	42690236	10778446	42099374	56326932	360468	0.00791394	9146107	8505366732	6877821386	6853479922	44550587	0.00650043	34.7	338.3	303.4	20990942	290876	6993	56307	74.7	27.1178	23.2328	23.033	26.6162	0.00887417	8
ERR6844386	Astatotilapia calliptera	32115286	24.08	70.17	5.74	3.01	73.46	23.64	2.9	82.84	64230572	53209004	49631902	11021568	48761600	64230572	460772	0.00865966	9242673	9698816372	8034559604	8002670967	50106714	0.00626125	35.1	333.9	303.3	24297791	408274	14541	95345	75.9	28.3048	22.0348	22.0454	27.6146	0.00933775	8
ERR6844387	Astatotilapia calliptera	33763759	24.17	70.63	5.2	3.57	74.24	23.1	2.67	82.7	67527518	55846050	52271556	11681468	51208512	67527518	501021	0.00897147	8330381	10196655218	8432753550	8397364036	48912238	0.00582471	35.4	339.6	342.3	25489526	506755	20834	118663	75.8	28.7995	21.7911	21.9677	27.4414	0.00966887	8
ERR6844388	Astatotilapia calliptera	22629902	25.8	70.28	3.92	2.3	72.19	25.19	2.62	81.81	45259804	37025807	34134834	8233997	33584942	45259804	266596	0.00720027	3964310	6834230404	5590896857	5569822984	39095108	0.00701909	34.4	351.4	332.9	16746890	224576	9256	86695	74.2	27.7077	22.827	23.0609	26.4042	0.00860927	8
ERR6844389	Astatotilapia calliptera	25508907	15.12	76.38	8.51	4.43	70.27	25.9	3.83	89.85	51017814	45838432	43953520	5179382	43305264	51017814	389138	0.00848934	10036276	7703689914	6921603232	6899677567	39000540	0.00565252	35.5	360.4	412.7	21585999	322422	9648	58691	84.9	26.9575	23.6458	23.4623	25.9338	0.00860927	8
ERR6844390	Astatotilapia calliptera	22357032	25.18	68.66	6.16	2.49	72.37	24.33	3.3	82.23	44714064	36770131	34060686	7943933	33456690	44714064	351742	0.00956597	7309504	6751823664	5552289781	5531433851	36241712	0.00655196	34.7	363.6	387.9	16680689	244313	10096	95245	74.8	27.5796	22.7286	22.7966	26.8957	0.0084106	8
ERR6844391	Astatotilapia calliptera	21973144	24.53	68.6	6.87	3.35	75.42	22.11	2.47	82.12	43946288	36087616	33782406	7858672	33164472	43946288	463250	0.0128368	6444648	6635889488	5449230016	5425669283	43234229	0.00796846	33.5	356.8	417.6	16499719	349112	7911	34461	75.5	27.9287	23.3738	23.2777	25.4195	0.00927152	8
ERR6844392	Astatotilapia calliptera	21460553	26.27	69.3	4.42	2.64	66.94	29.35	3.71	82.88	42921106	35571909	32256306	7349197	31644744	42921106	294495	0.00827886	4898118	6481087006	5371358259	5350215540	35897136	0.00670948	34.7	357	340.5	15781288	236669	10006	100190	73.7	27.7411	22.3969	22.61	27.2518	0.00801325	8
ERR6869682	Astatotilapia calliptera	37453175	13.93	78.51	7.56	2.51	70.08	22.71	7.21	90.48	74906350	67778027	65503092	7128323	64472918	74906350	292975	0.00432257	16845787	7565541350	6845580727	6823120616	16884529	0.0024746	35.8	315.7	244.5	32226240	147052	18061	360193	86.1	27.6459	22.3415	22.923	27.0896	0.000297	5
ERR6869683	Astatotilapia calliptera	38631258	8.06	80.48	11.45	1.88	81.58	15.45	2.97	93.55	77262516	72276707	71357258	4985809	71033342	77262516	167286	0.00231452	23771977	7803514116	7299947407	7281604533	12122665	0.00166483	36.1	332.5	281.8	35504491	81373	10782	81983	91.9	26.094	24.2403	24.7456	24.9191	0.000297	5
ERR2576316	Astyanax mexicanus	8375948	9.04	81.69	9.27	2.01	71.36	26.91	1.72	93.68	16751896	15692922	15305808	1058974	15237534	16751896	222990	0.0142096	5403176	1567493211	1474589864	1450920822	7735740	0.00533161	37	399.4	751.5	6594630	1040647	327	17300	91	25.075	24.6739	23.5565	26.6947	0.0004	5
ERR2576317	Astyanax mexicanus	9352507	10.06	74.75	15.2	1.38	67.58	29.55	2.87	93.3	18705014	17451470	16912566	1253544	16824096	18705014	313997	0.0179926	10096443	1799685774	1683201063	1658359411	9023727	0.00544136	36.9	375.8	615.9	7844959	578716	448	32160	89.9	24.8642	24.9345	23.5497	26.6508	0.0004	5
ERR2576318	Astyanax mexicanus	10058350	10.13	84.5	5.37	1.6	67.82	30.31	1.87	93.24	20116700	18757025	18170550	1359675	18079160	20116700	152771	0.00814474	3483435	1926186178	1802158552	1775097785	9760188	0.00549839	37	432.6	751.9	8379415	676321	666	28873	89.9	25.6021	23.9913	23.2746	27.1323	0.0004	5
ERR2576319	Astyanax mexicanus	6804083	11.63	80.43	7.94	1.7	73.18	25.04	1.78	91.64	13608166	12469931	12092096	1138235	12025872	13608166	167453	0.0134285	3707990	1256009136	1157421484	1140008661	6691887	0.00587003	37	406.1	748.5	5145715	881363	300	18670	88.4	25.6689	23.9956	23.2761	27.0596	0.0004	5
ERR2576320	Astyanax mexicanus	9553155	11.13	85.38	3.5	1.95	72.94	25.52	1.54	92.04	19106310	17585937	17073094	1520373	16980438	19106310	142054	0.0080777	1931203	1767858933	1636818185	1609225635	9144405	0.00568249	37.1	414.9	800.5	7277057	1235713	552	23225	88.9	25.9287	23.6951	23.2409	27.1348	0.0004	5
ERR2576321	Astyanax mexicanus	17278532	13	83.25	3.75	1.57	71.62	26.23	2.15	90.83	34557064	31389286	30278084	3167778	30063466	34557064	286297	0.00912085	3808536	3242793368	2960162377	2913462708	17457006	0.00599184	37.1	418.2	798.4	13370284	1700336	1188	67234	87	25.959	23.6911	23.2161	27.1344	0.0004	5
ERR2576322	Astyanax mexicanus	6038433	9.75	81.54	8.71	1.95	71.92	26.36	1.73	93.13	12076866	11246609	10951658	830257	10899440	12076866	152678	0.0135755	3616282	1125329128	1053166423	1035680953	5642911	0.0054485	37	511.1	1158	4728305	733937	256	13331	90.3	25.2171	24.4269	23.5328	26.8225	0.0004	5
ERR2576323	Astyanax mexicanus	8396033	11.4	81.29	7.31	1.69	74.08	24.21	1.71	91.7	16792066	15397613	14954834	1394453	14877264	16792066	200709	0.0130351	4136150	1552848110	1432544200	1409468045	8109200	0.00575338	37.1	395.2	759.1	6369561	1087174	441	20241	88.6	25.5755	24.078	23.4886	26.8577	0.0004	5
ERR2576324	Astyanax mexicanus	7417692	9.76	84.4	5.84	1.66	65.95	32.16	1.89	93.67	14835384	13896187	13452660	939197	13387334	14835384	97650	0.00702711	2758137	1434180329	1346742737	1326574750	7023366	0.00529436	36.8	438.7	727.6	6393814	311110	566	20840	90.2	25.5893	23.9994	23.3563	27.0553	0.0002	5
ERR2576325	Astyanax mexicanus	10674065	11.3	78.58	10.12	1.6	68.2	29.62	2.18	92.42	21348130	19728897	19046362	1619233	18935230	21348130	260085	0.0131829	7591969	2033125204	1885799707	1857719215	10548757	0.00567834	36.8	417.4	725.9	8761041	725699	751	35690	88.7	25.6793	24.1195	23.3034	26.8976	0.0002	5
ERR2576326	Astyanax mexicanus	9066164	11	84.66	4.34	1.95	69.1	29.08	1.81	92.55	18132328	16781239	16233342	1351089	16138362	18132328	133718	0.0079683	2456501	1728914297	1606314565	1581078868	8920999	0.00564235	36.8	525.3	1128.4	7457324	631907	594	26846	89	25.5652	24.0268	23.5696	26.8378	0.0002	5
ERR2576327	Astyanax mexicanus	8405472	11.96	77.61	10.43	1.59	68.1	29.56	2.34	91.99	16810944	15463620	14897914	1347324	14800640	16810944	201296	0.0130174	6307716	1607887921	1483987054	1461580786	8317848	0.00569099	36.8	509.7	1079.5	6878822	537190	641	32304	88	25.5857	24.1847	23.3404	26.8888	0.0002	5
ERR2576328	Astyanax mexicanus	9457442	9.68	77.92	12.4	1.7	67.2	30.76	2.04	93.61	18914884	17705909	17169016	1208975	17084652	18914884	228362	0.0128975	8485414	1815663261	1704175513	1679529660	8839337	0.00526298	36.8	458.4	783.7	7996042	561729	618	26119	90.3	25.215	24.6274	23.4693	26.6886	0.0002	5
ERR2576329	Astyanax mexicanus	10849611	11.12	77.23	11.65	1.62	66.99	30.52	2.49	92.67	21699222	20108949	19406396	1590273	19286384	21699222	261356	0.012997	8986217	2084207373	1936956650	1908194203	10619497	0.00556521	36.7	437.4	732.8	9086059	575765	771	40603	88.9	25.1546	24.6293	23.6912	26.5244	0.0002	5
ERR2576330	Astyanax mexicanus	9523757	9.48	82.38	8.14	1.77	67.68	30.46	1.85	93.69	19047514	17846494	17323810	1201020	17241130	19047514	174739	0.00979122	5427084	1831846689	1720862739	1695714204	9237384	0.00544749	36.8	424.8	759.5	8033115	603992	469	24329	90.5	25.3897	24.3479	23.3957	26.8667	0.0002	5
ERR2576331	Astyanax mexicanus	20165078	10.52	71.38	18.1	1.51	67.89	29.38	2.73	92.97	40330156	37493958	36300192	2836198	36088572	40330156	718352	0.0191591	26085307	3861003776	3598386727	3545712819	19199422	0.00541483	36.7	385.9	649	16748624	1327893	1300	72279	89.5	25.0564	24.9875	23.5068	26.4492	0.0002	5
ERR2576332	Astyanax mexicanus	6858630	8.3	71.05	20.66	2.13	65.75	31.61	2.65	94.66	13717260	12985010	12644006	732250	12579240	13717260	247238	0.0190403	10337659	1313622754	1246132025	1228653867	6303504	0.00513042	36.7	418.7	715.6	5855685	446837	364	19117	91.7	24.2769	25.738	23.8239	26.1608	0.0002	5
ERR2576333	Astyanax mexicanus	9714117	9.51	59.6	30.89	1.6	66.44	30.1	3.46	93.78	19428234	18220129	17682888	1208105	17580228	19428234	474139	0.0260228	21471725	1853425900	1741586130	1717574448	8760928	0.00510076	36.7	473.3	1065	8128426	677384	677	34957	90.5	24.3921	26.0705	23.65	25.8877	0.0002	5
ERR2576334	Astyanax mexicanus	7720671	9.19	76.91	13.9	2.17	65.64	32.12	2.24	94.1	15441342	14530349	14098616	910993	14022680	15441342	195464	0.0134521	7678187	1484520496	1400276134	1380096857	7340180	0.0053186	36.8	467.5	819.4	6589009	438084	395	21820	90.8	24.8112	24.9408	23.6192	26.6287	0.0002	5
ERR2576335	Astyanax mexicanus	8751408	10.96	69.8	19.24	1.84	67.11	29.68	3.21	92.78	17502816	16239361	15691586	1263455	15585062	17502816	351188	0.0216257	11833657	1676585098	1559559777	1537046086	8507163	0.00553475	36.8	421	727.4	7237439	572691	566	35097	89	24.7801	25.2479	23.6409	26.3306	0.0002	5
ERR2576336	Astyanax mexicanus	9130787	9.41	79.63	10.97	2.02	65.08	32.76	2.16	94	18261574	17166255	16633190	1095319	16544014	18261574	178731	0.0104118	7037043	1765257350	1662897534	1639175015	8774893	0.00535324	36.8	456.3	793.6	7867470	421468	594	27063	90.6	25.0724	24.6471	23.4892	26.7915	0.0003	5
ERR2576337	Astyanax mexicanus	5679112	10.67	74.61	14.72	1.45	67.92	29.25	2.83	92.86	11358224	10546856	10206152	811368	10145982	11358224	169648	0.0160852	6043901	1090951663	1015415110	1000635615	5144062	0.00514079	36.9	436.1	779	4696099	384436	334	22207	89.3	25.2774	24.6451	23.3611	26.7176	0.0005	5
ERR2576338	Astyanax mexicanus	9563194	10.02	83.49	6.49	1.76	64.4	33.59	2.01	93.66	19126388	17913619	17302558	1212769	17209514	19126388	129037	0.00720329	4131216	1855599395	1741869963	1716820420	9568962	0.00557365	36.9	459.9	764.5	8289095	331679	583	29922	90	25.5892	23.9978	23.2669	27.1461	0.0003	5
ERR2576339	Astyanax mexicanus	8295216	12.86	76.49	10.64	1.75	68.1	29.37	2.53	91.39	16590432	15162523	14568472	1427909	14456174	16590432	214200	0.0141269	6338500	1598999794	1465589548	1443413841	8540594	0.00591694	36.9	496.3	1092.2	6843958	403099	662	36517	87.1	25.6522	24.1758	23.309	26.8632	0.0003	5
SRR11035213	Astyanax mexicanus	114959440	18.29	77.02	4.7	3.07	74.92	21.96	3.13	86.72	229918880	199388131	190714468	30530749	187872454	229918880	1704829	0.0085503	25825637	17615233336	15292262341	15241817094	70193845	0.00460535	38	223.4	324.7	93759337	763150	23306	811439	81.7	25.4303	24.5759	24.4966	25.4969	0.02312	6
SRR11035214	Astyanax mexicanus	122380410	15.8	78.66	5.55	3.36	75.04	21.56	3.39	88.55	244760820	216723629	208893562	28037191	206100052	244760820	1635103	0.00754465	27883787	18293875019	16220723363	16176490724	60201558	0.00372155	38	214.3	314.6	102899971	658174	25365	863270	84.2	25.5505	24.4236	24.334	25.6935	0.0508	3
SRR11035215	Astyanax mexicanus	149982204	16.83	76.69	6.48	4.01	73.86	22.68	3.46	88.06	299964408	264163010	253678856	35801398	249467442	299964408	2320430	0.00878408	38254459	22379132388	19747800763	19677810797	73932370	0.00375714	37.7	203.4	274.2	124594396	811249	38024	1395758	83.2	25.8735	24.0849	24.0008	26.04	0.0064	3
SRR11035216	Astyanax mexicanus	154299841	18.73	76.23	5.04	3.08	73.29	23.32	3.39	86.7	308599682	267545335	255072912	41054347	250806774	308599682	2504021	0.00935924	35670562	23031193471	20004687251	19925917374	92188740	0.00462657	37.7	214.2	310.3	125300673	755042	37100	1443641	81.3	25.4155	24.5017	24.492	25.5908	0.00146667	3
SRR6349257	Astyanax mexicanus	16025467	10.19	84.26	5.55	2.37	84.81	13.9	1.29	91.56	32050934	29347235	28940456	2703699	28785748	32050934	122120	0.00416121	3370477	3989317051	3659577241	3650860460	11344210	0.00310727	36.4	459.5	719.7	14275445	173125	3253	18405	89.8	24.7908	25.0675	24.9354	25.2065	0.00253968	6
SRR6349258	Astyanax mexicanus	18148390	11.12	83.67	5.21	1.81	83.38	15.44	1.18	90.9	36296780	32992389	32419788	3304391	32260690	36296780	156117	0.00473191	3423847	4501451152	4100177287	4089481516	15711230	0.00384186	36.4	424.8	633	15956612	229943	914	22425	88.9	24.8226	25.1042	24.958	25.1145	0.00484127	6
SRR18099019	Betta splendens	23679155	19.25	76.65	4.1	4.7	82.6	15.76	1.64	84.85	47358310	40181914	38971154	7176396	38241846	47358310	191306	0.004761	4206326	7103746500	6027287100	6001400695	20497662	0.00341548	36.1	365.9	827.6	19054438	313873	20681	96585	80.8	26.701	23.3081	23.5197	26.4715	0.00773333	8
SRR18099020	Betta splendens	22658044	13.77	81.4	4.84	5.26	76.2	21.67	2.12	90.06	45316088	40812159	39669242	4503929	39077546	45316088	173659	0.00425508	4603134	6797413200	6121823850	6101154401	19297410	0.00316291	36.1	384.9	849.5	19499347	229178	18334	87762	86.2	25.5749	24.2269	24.5337	25.6643	0.00793333	8
SRR18099021	Betta splendens	22255973	14.7	81.26	4.04	4.93	75.01	23.13	1.86	89.51	44511946	39844615	38531946	4667331	37966522	44511946	170702	0.00428419	3624644	6676791900	5976692250	5954521450	20552324	0.00345155	36	288.5	219.5	18936076	225343	16693	87861	85.3	25.6574	24.1861	24.3388	25.8177	0.0082	8
SRR18099022	Betta splendens	23004701	16.63	79.3	4.07	5.13	78.21	20.08	1.72	87.66	46009402	40333004	39024068	5676398	38358898	46009402	183930	0.00456028	3923340	6901410300	6049950600	6024584509	22153432	0.00367717	36.1	277	182.6	19116432	289901	14461	91240	83.4	26.1474	23.7911	23.9407	26.1209	0.0078	8
SRR18099023	Betta splendens	20731596	75.79	22.78	1.43	0.33	98.38	1.46	0.16	25.68	41463192	10648209	10245448	30814983	10038818	41463192	63765	0.00598833	1425816	6219478800	1597231350	1590056022	6207214	0.00390377	35.9	373.3	889.3	5004280	78612	5509	34323	24.2	27.4334	22.6834	22.7419	27.1417	0.00593333	8
SRR18099024	Betta splendens	21879153	21.84	73.67	4.49	1.55	90.52	8.75	0.73	80.53	43758306	35240442	34484586	8517864	34200810	43758306	119908	0.00340257	3625967	6563745900	5286066300	5274665209	16148226	0.00306147	36	302.3	164.7	17089866	107048	8525	36854	78.2	24.9536	24.9751	25.0109	25.0599	0.001	8
SRR18099025	Betta splendens	23538359	20.9	75.41	3.7	2.21	90.23	9.15	0.62	81.56	47076718	38396997	37596772	8679721	37239498	47076718	107438	0.00279808	2967141	7061507700	5759549550	5745061144	17005589	0.00296004	36.1	303.5	140.2	18587297	149049	9826	52214	79.1	24.5317	25.3358	25.5039	24.6284	0.001	8
SRR18099026	Betta splendens	20066874	45.26	52.15	2.59	0.33	74.05	24.86	1.09	66.6	40133748	26727473	22221506	13406275	21969216	40133748	485186	0.0181531	2418164	6020062200	4009120950	3983434640	59404805	0.014913	35.9	392.5	838.6	10989102	42823	8760	70068	54.7	26.287	23.8003	23.7891	26.1237	0.000933	8
SRR18099027	Betta splendens	19315390	18.46	78.26	3.28	1.66	71.18	27.14	1.68	87.08	38630780	33639150	31806104	4991630	31499650	38630780	276646	0.00822393	2399307	5794617000	5045872500	5027299603	39021839	0.00776199	36	294.6	187.1	15752849	45882	10664	93657	81.5	25.4668	24.4091	24.4641	25.6602	0.000933	8
SRR18099028	Betta splendens	22803005	15.43	79.19	5.38	8.1	79.36	18.58	2.07	88.75	45606010	40473575	39435438	5132435	38568934	45606010	233405	0.00576685	5423328	6840901500	6071036250	6042475804	21657379	0.00358419	36	412.5	970.8	19180211	453812	14523	69173	84.6	26.0404	23.8023	24.1478	26.0099	0.00446667	8
SRR18099029	Betta splendens	21697301	14.62	81.31	4.07	8.7	81.89	16.59	1.52	89.07	43394602	38651571	37822430	4743031	37050630	43394602	164738	0.00426213	3589394	6509190300	5797735650	5771552920	18102976	0.00313659	36	391.7	902.9	18417460	442458	9744	41553	85.4	26.0339	23.9084	24.164	25.8937	0.0046	8
SRR18099030	Betta splendens	22050498	13.12	82.25	4.64	7.25	76.82	21.12	2.06	90.65	44100996	39978901	38969796	4122095	38316066	44100996	198549	0.00496634	4274427	6615149400	5996835150	5973568262	22201544	0.00371663	35.9	396.4	896	19084032	331375	10629	58862	86.9	25.685	24.2701	24.5447	25.5005	0.00453333	8
SRR18099031	Betta splendens	23572704	14.24	83.04	2.72	8.75	74.7	23.89	1.4	90.29	47145408	42567500	41251952	4577908	40429712	47145408	104280	0.00244976	2458954	7071811200	6385125000	6359496747	20046911	0.00315228	36	307.6	302.6	20145856	287514	15499	177107	85.8	25.2823	24.7542	24.8613	25.1021	0.0072	8
SRR18099032	Betta splendens	23617599	13.47	80.85	5.68	7.39	77.33	20.26	2.41	90.36	47235198	42679658	41617742	4555540	40874020	47235198	235945	0.00552828	6122293	7085279700	6401948700	6376293301	22436640	0.00351876	35.9	394.5	907.3	20351299	372220	13056	72296	86.5	25.6753	24.3305	24.4953	25.4992	0.00406667	8
SRR18099033	Betta splendens	23631800	15.89	79.99	4.12	6.81	82.59	16.04	1.36	87.77	47263600	41482941	40491012	5780659	39753374	47263600	168249	0.00405586	4062248	7089540000	6222441150	6196279706	21364332	0.00344793	35.9	373.8	853.8	19791594	391740	10165	52007	84.1	26.3817	23.5799	23.8342	26.2046	0.00426667	8
SRR18099034	Betta splendens	24672252	39.89	57.5	2.61	1.82	93.75	5.8	0.45	63.29	49344504	31227814	30247408	18116690	29662892	49344504	112947	0.00361687	2780334	7401675600	4684172100	4663654641	15693958	0.00336516	36	271.5	184.6	14778879	262485	8785	73555	60.1	26.7295	23.3833	23.5319	26.3555	0.00766667	8
SRR18099035	Betta splendens	23503860	16.74	79.09	4.18	6.09	77.23	20.35	2.42	87.86	47007720	41301450	40022674	5706270	39139650	47007720	252242	0.00610734	4278309	7051158000	6195217500	6167033397	21172999	0.00343326	36	364.5	850.8	19495787	367487	18754	129309	83.3	26.6139	23.4336	23.5646	26.3876	0.00833333	8
SRR18099036	Betta splendens	20938966	23.4	72.78	3.81	3.55	84.2	13.9	1.89	80.99	41877932	33918462	32772738	7959470	32077486	41877932	237967	0.00701585	3631293	6281689800	5087769300	5065204373	18250981	0.00360321	36	368.9	901	15992324	269181	14512	110352	76.6	27.4653	22.6061	22.6795	27.2495	0.0084	8
SRR18099037	Betta splendens	24582603	42.38	53.14	4.49	1.67	93.55	5.64	0.8	61.02	49165206	29998812	28956480	19166394	28329864	49165206	205727	0.00685784	5445911	7374780900	4499821800	4477249825	15903640	0.0035521	35.9	377.3	919.4	14103904	274090	14649	85597	57.6	27.6913	22.3171	22.4124	27.5789	0.00773333	8
SRR18099038	Betta splendens	23316545	24.65	71.27	4.08	3.24	86.32	12.19	1.49	79.41	46633090	37031846	35827814	9601244	35137342	46633090	239299	0.00646198	4359708	6994963500	5554776900	5530561081	19900776	0.00359833	36	366.5	869.6	17507864	284590	19655	101798	75.3	27.0504	22.9645	23.0571	26.928	0.00853333	8
SRR18099039	Betta splendens	23030157	14.6	78.53	6.87	8.17	74.15	23.28	2.56	90.06	46060314	41482025	40265732	4578289	39337296	46060314	257811	0.00621501	6741436	6909047100	6222303750	6193876285	17263990	0.00278727	36.1	291.5	188	19599924	330503	25059	177380	85.4	23.3804	26.1198	26.0719	24.4275	0.00886667	8
SRR18099040	Betta splendens	22626720	16.44	76.97	6.59	6.12	79.65	18.79	1.56	87.71	45253440	39689653	38541398	5563787	37813024	45253440	130555	0.0032894	6152182	6788016000	5953447950	5928241950	15830884	0.00267042	36.1	286.6	146	18838327	273940	23241	135191	83.6	23.7416	25.8166	25.6793	24.7628	0.00886667	8
SRR18099041	Betta splendens	23438651	16.43	77.44	6.14	7.04	77.72	20.2	2.08	88.13	46877302	41314135	40064106	5563167	39177422	46877302	215124	0.00520703	6286903	7031595300	6197120250	6169540881	18488530	0.00299674	36.1	288	178.7	19523815	329941	22107	156190	83.6	24.2583	25.3406	25.3671	25.034	0.00733333	8
SRR18099042	Betta splendens	21733789	14.68	82.58	2.74	7.46	76.02	22.74	1.24	89.67	43467578	38978784	37753196	4488794	37086594	43467578	86734	0.00222516	2336954	6520136700	5846817600	5823730622	19395212	0.00333038	36	308.5	322.5	18479718	256815	13042	127023	85.3	25.2556	24.7813	24.8823	25.0811	0.0084	8
SRR18099043	Betta splendens	22705133	15.88	78.59	5.52	6.53	79.17	19.03	1.8	88.25	45410266	40072407	38984066	5337859	38197116	45410266	190372	0.0047507	5197600	6811539900	6010861050	5985925304	17237871	0.00287973	36.1	292.1	186.9	19043139	293902	18670	136322	84.1	23.8383	25.7306	25.9207	24.5103	0.00846667	8
SRR18099044	Betta splendens	23205673	19.79	76.12	4.09	4.26	83.49	15.43	1.08	84.18	46411346	39069477	37841130	7341869	37226244	46411346	121447	0.00310849	3777282	6961701900	5860421550	5838871109	19201788	0.00328861	36	294.6	187.7	18570752	200921	18140	130752	80.2	25.04	24.8109	24.9487	25.2001	0.00753333	8
SRR18099045	Betta splendens	22817734	15.15	82.32	2.53	6.79	78.12	20.85	1.03	88.97	45635468	40600824	39361078	5034644	38721798	45635468	87810	0.00216276	2218849	6845320200	6090123600	6064660161	19489848	0.00321368	36	292.8	241.5	19281463	296747	15445	86884	84.9	25.7505	24.2805	24.3866	25.583	0.00726667	8
SRR18099046	Betta splendens	22970886	16.13	81.26	2.62	6.3	77.86	21.06	1.08	88.23	45941772	40535815	39188882	5405957	38532182	45941772	93664	0.00231065	2421620	6891265800	6080372250	6054332502	20884814	0.00344956	36	286.8	221.5	19192214	291057	15450	95720	83.9	25.9318	24.0997	24.2094	25.7592	0.00733333	8
SRR18099047	Betta splendens	21503465	15.3	81.82	2.89	6.78	78.31	20.58	1.11	88.83	43006930	38204563	37041324	4802367	36428198	43006930	89805	0.00235063	2523205	6451039500	5730684450	5706441783	18256032	0.0031992	36	296.3	272.1	18135339	289603	14627	81093	84.7	25.6213	24.4031	24.5197	25.4555	0.00833333	8
SRR18935860	Betta splendens	294958979	16.81	77.83	5.36	10.83	66.57	30.13	3.3	90.02	589917958	531042619	509834392	58875339	490735468	589917958	2742900	0.00516512	62556452	88089107384	79299977273	79028704496	266651546	0.00337411	35.8	315.4	142.9	241955585	5470919	330803	7159889	83.2	25.2216	24.6005	24.8289	25.3495	0.000467	8
SRR20334283	Bos grunniens	23176389	7.79	80.27	11.94	21.56	79.28	17.44	3.28	95.16	46352778	44107151	43792656	2245627	42741858	46352778	214063	0.00485325	11490428	6496463358	6185092991	6163481774	16324271	0.00264855	36.1	991.4	1802	18391834	3480858	2244	21392	92.2	24.6517	25.3543	25.4963	24.4983	0.000333	8
SRR20334284	Bos grunniens	22778176	7.87	80.02	12.11	21.14	79.41	17.34	3.25	95.07	45556352	43311269	42994890	2245083	41971244	45556352	209042	0.0048265	11480397	6382142783	6070596393	6049659623	15862792	0.0026221	36.1	1009.5	1816.4	18053504	3419837	2479	21625	92.1	24.4839	25.5047	25.6643	24.3469	0.000333	8
SRR20334285	Bos grunniens	23337965	7.85	80.19	11.95	20.96	79.81	16.95	3.24	95.05	46675930	44363410	44042068	2312520	43010148	46675930	212497	0.00478992	11548950	6537350157	6216538246	6195673637	15746582	0.00254155	36.1	991.9	1802.1	18559738	3435901	2418	22977	92.1	24.6884	25.2881	25.4605	24.5629	0.000333	8
SRR20334286	Bos grunniens	22510756	9.64	79.07	11.29	15.05	80.83	16.7	2.47	93.38	45021512	42041706	41619296	2979806	40681770	45021512	364612	0.00867263	10483444	6348791489	5933294217	5909591492	25374728	0.00429382	36.1	866.6	1643.7	17870134	2900632	1833	37049	90.4	25.2729	24.4451	25.0048	25.2777	0.000333	8
SRR20334287	Bos grunniens	23033860	10.34	78.97	10.69	14.22	81.49	16.23	2.28	92.78	46067720	42739709	42276226	3328011	41306342	46067720	369019	0.0086341	10165715	6477907536	6014638141	5990582272	27115561	0.00452637	36.1	822.7	1601.9	18105489	2989721	1776	41127	89.7	25.2491	24.4192	25.0458	25.2859	0.000333	8
SRR20334288	Bos grunniens	23247702	9.81	79.05	11.13	15.5	81.65	15.94	2.41	93.23	46495404	43347335	42923072	3148069	41932510	46495404	365817	0.0084392	10687548	6536795588	6098802962	6074514479	25498582	0.00419763	36.1	861.1	1638.8	18308151	3119101	1936	32348	90.2	25.2356	24.4681	25.0359	25.26	0.000333	8
SRR20339273	Bos grunniens	22435008	11.49	74.79	13.72	4.62	78.6	18.76	2.64	91.38	44870016	41003294	40180172	3866722	39712616	44870016	197206	0.00480952	10334317	6730502400	6150494100	6130421481	16419100	0.0026783	35.9	421.4	447.2	19819729	163679	3951	102727	88.5	25.0045	25.046	25.2529	24.6968	0.0008	8
SRR20339274	Bos grunniens	22519357	10.78	74.64	14.58	4.9	76.77	20.23	3	92.13	45038714	41495107	40685238	3543607	40185226	45038714	210684	0.00507732	11129924	6755807100	6224266050	6204471444	16980575	0.00273683	35.9	423.4	435.6	20061335	153377	4222	123685	89.2	24.9239	25.1167	25.3787	24.5803	0.0008	8
SRR20339275	Bos grunniens	25183202	11.03	74.51	14.46	4.92	76.37	20.57	3.06	91.99	50366404	46331167	45379036	4035237	44809106	50366404	240351	0.00518767	12422902	7554960600	6949675050	6926808827	19140866	0.0027633	35.9	423.5	451.3	22363736	185685	4316	135781	89	24.9929	25.0406	25.3232	24.6431	0.0008	8
SRR20339276	Bos grunniens	23506262	10.5	74.49	15.01	4.09	75.97	20.98	3.05	92.35	47012524	43416301	42533648	3596223	42076722	47012524	223051	0.00513749	12221342	7051878600	6512445150	6492542586	17781219	0.00273871	35.9	419.9	459.7	21010399	145299	3573	107553	89.5	24.5982	25.4363	25.7206	24.2449	0.0008	8
SRR20339281	Bos grunniens	22653605	11.53	74.79	13.68	4.14	79.61	17.98	2.41	91.2	45307210	41321514	40509314	3985696	40084108	45307210	195549	0.00473238	10595360	6796081500	6198227100	6178147143	16354868	0.00264721	35.9	421.4	485.5	20004606	164326	3459	82266	88.5	24.8794	25.1791	25.3922	24.5483	0.000867	8
SRR20339282	Bos grunniens	21588332	11.52	74.72	13.76	4.55	79.25	18.19	2.56	91.28	43176664	39413188	38643402	3763476	38201606	43176664	187088	0.00474684	9989618	6476499600	5911978200	5891985067	15692313	0.00266333	35.9	422.8	460.6	19058793	171294	3350	88264	88.5	24.9511	25.0797	25.3308	24.6381	0.000733	8
SRR21537967	Bos grunniens	44643736	13.44	67.14	19.42	1.09	79.9	16.46	3.65	89.38	89287472	79801622	77590472	9485850	77284414	89287472	1281090	0.0160534	41616645	11568636402	10337135830	10303389521	42398667	0.00411502	35.8	647.4	1508	29151028	9602739	2201	39268	86.6	19.8207	30.4005	29.3568	20.4217	0.0004	8
SRR21537968	Bos grunniens	42481485	10.11	77.24	12.64	1.66	78.82	17.99	3.19	92.16	84962970	78304793	76719442	6658177	76373014	84962970	1146900	0.0146466	22875204	11577481521	10671212858	10638904236	49148740	0.00461972	36	600.5	1279	30639553	7659092	2343	58733	89.9	21.3015	28.7926	28.3736	21.5325	0.000133	8
SRR21537969	Bos grunniens	45149147	13.79	69.05	17.16	1.13	80.08	16.17	3.75	89.08	90298294	80436071	78183268	9862223	77842320	90298294	1269842	0.015787	36835385	11757836497	10477689442	10443052034	44611317	0.00427187	35.8	631.3	1468.7	29646795	9386248	2569	56022	86.2	20.137	30.0828	29.0741	20.7066	0.000467	8
SRR21537970	Bos grunniens	43576655	10.73	77.12	12.15	1.68	78.78	18.12	3.09	91.69	87153310	79911875	78218614	7241435	77804440	87153310	1138805	0.0142508	22037203	11961484728	10968832895	10934430457	51615681	0.00472047	36	589.4	1245	31776066	7247935	2711	82595	89.3	21.8841	28.1927	27.847	22.0765	0.000133	8
SRR21537971	Bos grunniens	43046932	13.1	61.25	25.64	1.04	81.59	15.15	3.26	89.42	86093864	76984962	75087534	9108902	74812620	86093864	1053691	0.013687	56545436	10951461786	9785442184	9755099455	34050763	0.00349056	35.9	732.5	1734.3	28291960	9213769	2860	35178	86.9	19.5737	30.9249	29.3499	20.1516	0.000467	8
SRR21537972	Bos grunniens	41843390	14.91	72.94	12.15	1.19	84.8	13.21	1.99	87.51	83686780	73232005	71595688	10454775	71210152	83686780	1057128	0.0144353	20838781	11606455602	10154173580	10122586119	45981434	0.00454246	36	600.4	1253.6	29441234	6286521	2300	67789	85.1	22.3558	27.8521	27.5122	22.2797	0.000133	8
SRR21537973	Bos grunniens	44281566	13.06	66.67	20.27	1.06	79.92	16.57	3.51	89.67	88563132	79414706	77284114	9148426	76993428	88563132	1184644	0.0149172	43800828	11344359015	10165649397	10131271370	39814630	0.00392988	35.8	639.3	1508.7	28644062	9959019	2495	36481	86.9	19.7961	30.6207	29.3507	20.2323	0.0004	8
SRR21537974	Bos grunniens	39762019	10.79	76.32	12.89	1.47	78.05	18.63	3.32	91.7	79524038	72923369	71271918	6600669	70940794	79524038	1042347	0.0142937	21341242	10874951492	9971720736	9938523667	46496299	0.00467839	36	608.9	1260.9	28166701	7410857	1824	56577	89.2	21.5247	28.7603	28.4314	21.2835	0.000133	8
SRR21537975	Bos grunniens	46390639	12.61	67.67	19.72	1.18	79.3	16.61	4.09	90.12	92781278	83615388	81414838	9165890	81085570	92781278	1269753	0.0151856	44112011	12013861606	10826213487	10792376838	41768348	0.00387017	35.9	644.4	1492.2	30701412	9956220	2301	47486	87.4	20.0225	30.3179	29.0245	20.6352	0.000467	8
SRR21537976	Bos grunniens	40366959	9.85	76.38	13.78	1.72	78.38	18.06	3.56	92.42	80733918	74611576	73133012	6122342	72785628	80733918	1156054	0.0154943	23662285	10949636628	10119782368	10088878639	44910938	0.00445153	36	603.6	1261.3	28753756	7751185	2035	59530	90.2	21.4179	28.8151	28.28	21.4867	0.000133	8
SRR21537977	Bos grunniens	46211410	13.77	65.69	20.55	1.09	79.48	16.61	3.92	89.18	92422820	82420609	80015736	10002211	79699338	92422820	1243069	0.015082	47006088	11620003821	10358305453	10323316245	40509834	0.00392411	35.8	654.4	1567.5	28783692	11184256	2163	37757	86.2	19.6357	30.7212	29.5909	20.0521	0.000467	8
SRR21537978	Bos grunniens	42427108	10.82	76.23	12.95	1.64	77.43	19.49	3.08	91.76	84854216	77863250	76081948	6990966	75675034	84854216	1044743	0.0134177	22921366	11627570768	10670505462	10635888805	49584028	0.00466195	36	583.8	1228	30330636	7635756	2281	72301	89.2	21.9433	28.3482	28.1147	21.5941	0.000133	8
SRR22012587	Bos grunniens	25279032	10.07	68.73	21.2	12.43	81.13	14.57	4.3	92.85	50558064	46941370	46450362	3616694	45467520	50558064	428343	0.00912506	26414962	7072613207	6572574099	6545980748	17757177	0.00271268	36	656.4	1323.8	19378066	3811694	556	34865	89.9	23.7785	26.0819	26.8853	23.255	0.0014	8
SRR22012588	Bos grunniens	27699063	9.66	69	21.34	13.12	80.05	15.59	4.36	93.28	55398126	51675750	51155082	3722376	50046008	55398126	439499	0.00850494	28933426	7759681505	7243127059	7212984465	18990193	0.00263278	36.1	643.9	1313.2	21714435	3819970	589	42547	90.3	23.9539	25.7739	26.5089	23.7631	0.00146667	8
SRR22012589	Bos grunniens	25317997	10.35	76.64	13.01	14.22	81.96	14.93	3.11	92.73	50635994	46953390	46470164	3682604	45397634	50635994	366822	0.00781247	13698433	7096775593	6584835013	6556101325	18562314	0.0028313	36.1	767.8	1483.8	19591585	3619048	567	23882	89.7	24.2232	26.0197	26.0803	23.676	0.00133333	8
SRR22012590	Bos grunniens	24218619	10.71	76.71	12.58	13.54	82.71	14.5	2.79	92.34	48437238	44727588	44263406	3709650	43249918	48437238	305747	0.00683576	12509091	6826683947	6307366675	6281580609	17444730	0.00277712	36.1	767.8	1489.6	19035848	3060896	688	34270	89.3	24.2805	25.6367	25.9763	24.107	0.00133333	8
SRR22012591	Bos grunniens	24490493	10.29	77.6	12.11	14.28	81.83	15.4	2.77	92.78	48980986	45445365	44968258	3535621	43940578	48980986	312822	0.00688347	12129564	6893422589	6399405574	6373103450	18059670	0.00283373	36	769.3	1499	19347558	3099707	727	36137	89.7	24.4028	25.4158	25.8533	24.3285	0.00146667	8
SRR22012592	Bos grunniens	26462781	13.16	74.88	11.96	10.23	85.32	12.57	2.11	89.92	52925562	47588799	46949920	5336763	45958150	52925562	353040	0.00741855	12998846	7497582110	6745096340	6718640493	19549173	0.00290969	36.1	802.2	1525.8	20428159	3017452	933	28416	86.8	24.0502	25.983	25.7999	24.1671	0.0014	8
SRR13285864	Bos mutus	24048553	10.68	85.69	3.63	23.98	79.01	19.07	1.92	93.58	48097106	45010819	44531106	3086287	42958380	48097106	203896	0.00452993	2871900	6212225946	5813489652	5777932131	17763957	0.00307445	35.9	696.9	1475.4	14879083	7357704	208	28558	89.3	24.4977	25.9388	25.4497	24.114	0.0018	8
SRR13285865	Bos mutus	22276095	10.74	85.42	3.84	23.31	78.15	19.83	2.02	93.56	44552190	41683896	41219870	2868294	39766430	44552190	193718	0.00464731	2860723	5854071003	5477510301	5444538351	17383794	0.00319289	35.9	694.9	1461.9	14482766	6092703	210	34256	89.3	24.4436	25.8835	25.4906	24.1835	0.0016	8
SRR14847984	Bos mutus	22266671	10.27	86.67	3.06	7.37	64.63	32.72	2.66	93.85	44533342	41794853	40621426	2738489	39958864	44533342	119782	0.00286595	1958981	6680001300	6269227950	6244165340	20162673	0.00322904	35.9	354.6	307.7	19917798	194697	7006	191212	89.7	24.6531	25.5871	25.3118	24.4485	0	8
SRR14847985	Bos mutus	23102856	9.83	87.06	3.11	8.22	63.81	33.29	2.9	94.25	46205712	43546731	42399786	2658981	41665224	46205712	133160	0.00305786	2053671	6930856800	6532009650	6504831558	20932136	0.00321794	35.9	369.7	389.6	20760249	230488	7807	201349	90.2	25.1332	25.1028	24.8003	24.9631	6.67e-05	8
SRR14847986	Bos mutus	22175933	10.43	86.45	3.12	8.34	66.35	31.27	2.39	93.66	44351866	41539691	40409846	2812175	39727664	44351866	132365	0.00318647	1944566	6652779900	6230953650	6203658671	20410643	0.0032901	35.8	380.2	466.2	19779181	260403	6925	158414	89.6	24.4861	25.7206	25.4958	24.298	0	8
SRR14847987	Bos mutus	27308695	11.06	85.86	3.08	7.49	67.88	29.46	2.66	93.06	54617390	50825441	49444512	3791949	48579310	54617390	161426	0.00317609	2408909	8192608500	7623816150	7591684314	24031057	0.00316544	35.9	368.3	386.3	24199762	282418	9259	230817	88.9	24.9377	25.2962	25.0109	24.7557	0.0002	8
SRR14847988	Bos mutus	22895100	10.14	86.81	3.05	7.78	65.42	31.86	2.71	93.88	45790200	42988559	41846280	2801641	41146376	45790200	127748	0.00297167	1978853	6868530000	6448283850	6422656655	19739887	0.00307348	35.9	368.5	381.8	20505943	215880	6915	194402	89.9	25.1212	25.1348	24.7984	24.9451	6.67e-05	8
SRR14847989	Bos mutus	22252874	9.88	87.12	3	7.86	64.27	33.01	2.72	94.15	44505748	41902581	40778462	2603167	40109804	44505748	118324	0.00282379	1876407	6675862200	6285387150	6260774412	19587973	0.00312868	35.9	371.5	389.9	19994354	203224	6695	184958	90.1	25.1451	25.0921	24.7533	25.0093	6.67e-05	8
SRR14860520	Bos mutus	22588196	9.81	87.1	3.08	9.02	65.64	31.81	2.54	94.14	45176392	42529144	41466720	2647248	40743648	45176392	130236	0.00306228	1968210	6776458800	6379371600	6352088070	19835599	0.00312269	35.9	386.3	479.7	20289470	265358	7133	171399	90.2	24.7111	25.4989	25.2003	24.5891	0	8
SRR14860521	Bos mutus	22397132	10.79	86.26	2.95	7.93	66.29	31.24	2.47	93.41	44794264	41843751	40650278	2950513	39960446	44794264	120031	0.00286855	1879723	6719139600	6276562650	6249774359	19488224	0.00311823	35.9	369.7	372.5	19903400	240278	7467	173994	89.2	24.6573	25.5862	25.2555	24.5017	6.67e-05	8
SRR14860522	Bos mutus	21361267	10.1	86.9	3	8.1	64.57	32.72	2.71	94.01	42722534	40163072	39073244	2559462	38409250	42722534	122023	0.00303819	1822687	6408380100	6024460800	5999956499	19857396	0.00330959	35.8	374.9	403.3	19140655	211223	6532	178212	89.9	25.2377	24.9758	24.6728	25.1136	0	8
SRR14860523	Bos mutus	23034885	10.44	86.46	3.1	7.62	65.54	31.76	2.7	93.68	46069770	43158522	41975332	2911248	41261388	46069770	132329	0.00306611	2018122	6910465500	6473778300	6446033056	20460409	0.00317411	35.9	371.6	396.6	20554231	236734	7436	189265	89.6	24.6885	25.5386	25.2557	24.5175	6.67e-05	8
SRR14860524	Bos mutus	22615617	9.88	87.09	3.03	7.74	64.4	32.92	2.68	94.13	45231234	42575577	41441212	2655657	40761226	45231234	121302	0.0028491	1932992	6784685100	6386336550	6360690702	19298403	0.00303401	36	378	410.4	20313441	211974	7118	188073	90.1	24.9909	25.2574	24.8975	24.8536	6.67e-05	8
SRR14860525	Bos mutus	22513910	10.24	86.65	3.11	7.93	66.21	31.23	2.57	93.76	45027820	42217610	41108790	2810210	40417752	45027820	120731	0.00285973	1971731	6754173000	6332641500	6306466423	19572999	0.00310364	35.9	371.8	392	20137207	227406	6596	183186	89.8	24.8456	25.4016	25.0684	24.6842	6.67e-05	8
SRR19261867	Bos mutus	37137810	16.43	80.11	3.45	8.45	66.61	31.2	2.19	89.98	74275620	66833215	63742848	7442405	62071434	74275620	234847	0.00351393	4361465	11141343000	10024982250	9981178209	27571409	0.00276234	36	355.9	354	30946529	361954	19443	543498	83.6	23.4885	26.9467	26.4959	23.0685	0.00106667	8
SRR19261868	Bos mutus	36803776	14.81	81.75	3.44	7.09	66	31.98	2.02	90.92	73607552	66922831	63935562	6684721	62706368	73607552	222043	0.0033179	3778134	11041132800	10038424650	9996976901	27495910	0.00275042	35.9	371.6	451.7	31249720	411893	13681	292487	85.2	23.7617	26.6968	26.2125	23.3279	0.00126667	8
SRR19261869	Bos mutus	34883815	15.79	80.83	3.38	8.39	66.55	31.36	2.09	90.38	69767630	63053316	60201568	6714314	58754148	69767630	221126	0.00350697	3531738	10465144500	9457997400	9414502566	26727175	0.00283894	35.9	372.1	455	29259679	465960	13822	361323	84.2	23.9307	26.657	26.1765	23.2375	0.0014	8
SRR19261870	Bos mutus	36068785	18.05	79.26	2.69	7.06	70.97	27.16	1.87	88.1	72137570	63550777	60557050	8586793	59118960	72137570	213040	0.00335228	3140260	10820635500	9532616550	9488516853	28105771	0.00296208	35.9	374	449.2	29440211	448893	15051	374370	82	24.0501	26.3368	25.8603	23.7525	0.00153333	8
SRR19261871	Bos mutus	35635978	16.96	79.75	3.29	7.5	66.62	31.44	1.94	89.55	71271956	63822882	60671450	7449074	59183348	71271956	341010	0.00534307	3515572	10690793400	9573432300	9526111912	48017473	0.00504062	35.9	372.6	455.8	29478007	455149	11439	391130	83	23.9755	26.634	25.9969	23.394	0.0014	8
SRR19261872	Bos mutus	35233143	16.59	80.17	3.24	8.95	64.16	33.73	2.12	90.31	70466286	63637072	60492060	6829214	58775416	70466286	200728	0.00315426	3264449	10569942900	9545560800	9502217685	27607842	0.00290541	35.8	357.7	345.1	29280852	398474	18981	547723	83.4	23.412	27.0819	26.5133	22.9929	0.00133333	8
SRR19261873	Bos mutus	37205064	15.5	81.09	3.4	9.01	63.72	33.99	2.29	91.01	74410128	67722613	64566036	6687515	62874488	74410128	219012	0.00323396	3816890	11161519200	10158391950	10115545671	27842777	0.00275247	35.9	361.6	359.2	31343290	391276	19173	529279	84.5	23.7739	26.7891	26.1185	23.3193	0.00126667	8
SRR19261874	Bos mutus	36720004	14.17	82.72	3.11	6.8	64.51	33.39	2.1	91.48	73440008	67181631	64201572	6258377	63031268	73440008	198634	0.00295667	3288211	11016001200	10077244650	10039865773	28098159	0.00279866	35.9	365.4	397.3	31445564	307499	17947	329776	85.8	23.9292	26.659	25.8529	23.5583	0.0012	8
SRR19261875	Bos mutus	38644646	15.63	81.13	3.25	8.29	64.62	33.28	2.1	90.74	77289292	70132097	66824596	7157195	65212586	77289292	220456	0.00314344	3783112	11593393800	10519814550	10475540888	29337912	0.00280061	35.9	357.5	371.9	32509988	404235	16378	481697	84.4	23.7793	26.7465	26.0971	23.3775	0.0012	8
SRR19261876	Bos mutus	34770845	14.58	82.06	3.36	10.53	62.58	34.93	2.48	91.84	69541690	63866178	61115584	5675512	59405910	69541690	202014	0.00316308	3423233	10431253500	9579926700	9540411104	24601988	0.00257871	36	360	371.4	29625084	358523	17573	556612	85.4	23.8903	26.4849	26.0608	23.564	0.00106667	8
SRR19851421	Bos mutus	24807173	16.01	81.16	2.82	6.4	74.89	23.77	1.34	88.77	49614346	44044793	42438338	5569553	41668980	49614346	133993	0.0030422	1968710	7442151900	6606718950	6578274789	20652966	0.00313957	35.7	445.8	698.9	20737230	304328	8193	169418	84	22.6793	27.3677	27.1858	22.7671	0.000467	8
SRR19851422	Bos mutus	23284825	16.66	80.74	2.6	5.73	75.16	23.53	1.31	88.2	46569650	41073499	39502884	5496151	38812648	46569650	107590	0.00261945	1715814	6985447500	6161024850	6137707567	17443714	0.00284206	35.9	415.7	589.4	19339383	214143	10301	187615	83.3	22.6385	27.4905	27.1975	22.674	0.0066	8
SRR19851423	Bos mutus	25942551	21.29	76.09	2.62	5.59	83.85	15.11	1.04	83.14	51885102	43138525	41758570	8746577	40836530	51885102	131253	0.00304259	1928226	7782765300	6470778750	6440362387	19601220	0.0030435	35.7	406.9	584.7	20296924	378762	7943	195656	78.7	23.6287	26.6355	26.3693	23.3664	0.000467	8
SRR19851424	Bos mutus	21192638	22.01	75.56	2.43	4.41	83.35	15.79	0.86	82.47	42385276	34953576	33674988	7431700	33058182	42385276	89480	0.00255997	1471061	6357791400	5243036400	5221286974	14377108	0.00275356	35.9	433.1	664.4	16460246	228223	6898	142127	78	22.8003	27.2919	27.1673	22.7401	0.00746667	8
SRR19851425	Bos mutus	23857016	18.49	78.93	2.58	4.86	79.99	18.98	1.03	85.93	47714032	40999208	39541672	6714824	38890312	47714032	111521	0.00272008	1715566	7157104800	6149881200	6123800794	19025240	0.00310677	35.7	438.5	676.4	19376203	255892	7482	131259	81.5	22.9351	27.1285	27.0151	22.9211	0.000467	8
SRR19851426	Bos mutus	23396929	14.97	82.33	2.69	8.06	76.18	22.52	1.3	89.51	46793858	41886713	40587762	4907145	39787964	46793858	123155	0.00294019	1768416	7019078700	6283006950	6252543112	19272287	0.00308231	35.7	576.3	1157.8	19778524	388481	4646	122230	85	23.1949	26.9436	26.6614	23.1997	0.000467	8
ERR3625179	Bos taurus	5238437	32.46	65.84	1.7	8.83	81.86	17.42	0.72	75.78	10476874	7938930	7451290	2537944	7076368	10476874	40832	0.00514326	364522	1582007974	1198778430	1184871836	7721079	0.00651638	35.7	685.1	1466.1	3405893	309525	480	9747	67.5	25.3399	25.0879	25.1565	24.416	0.00410596	8
ERR3625180	Bos taurus	5146930	32.13	66.14	1.73	8.93	80.95	18.3	0.75	76.31	10293860	7855667	7356564	2438193	6986576	10293860	40578	0.00516544	361460	1554372860	1186205717	1172499927	7550637	0.00643978	35.8	684.3	1465.1	3359623	308936	414	9309	67.9	25.359	25.0652	25.145	24.4312	0.00966887	8
ERR3625181	Bos taurus	5272728	32.6	65.69	1.72	9.05	82.3	16.99	0.71	75.6	10545456	7972350	7495208	2573106	7107784	10545456	41587	0.0052164	367422	1592363856	1203824850	1189556645	7727536	0.00649615	35.9	685.7	1466.1	3417913	319713	452	9526	67.4	25.322	25.1219	25.1896	24.3667	0.00403974	8
ERR3625182	Bos taurus	5542735	31.64	66.63	1.73	8.81	82.28	16.98	0.74	76.26	11085470	8454096	7949894	2631374	7578392	11085470	39117	0.00462699	388139	1673905970	1276568496	1264455882	6912873	0.00546707	37.1	675.7	1442.9	3652275	312103	453	10116	68.4	25.3875	25.0434	25.1595	24.4103	0.00423841	8
ERR3625183	Bos taurus	5648589	29.77	68.45	1.79	9.65	84.68	14.63	0.69	77.23	11297178	8724301	8320900	2572877	7934160	11297178	38605	0.004425	402141	1705873878	1317369451	1305047312	6647275	0.00509351	37.5	676.9	1443.2	3823955	325586	454	10455	70.2	25.3318	25.074	25.1795	24.4154	0.00496689	8
ERR3625184	Bos taurus	5039686	35.4	62.92	1.68	9.02	82.39	16.93	0.68	73.46	10079372	7404676	6911588	2674696	6511010	10079372	42396	0.00572557	351773	1521985172	1118106076	1102932518	7319286	0.00663621	35.8	706.4	1511.1	3109920	337629	367	7878	64.6	25.2605	25.1992	25.3083	24.2319	0.00807947	8
ERR3625185	Bos taurus	5395848	24.95	73.55	1.5	15.84	86.67	12.81	0.51	81.8	10791696	8827902	8613328	1963794	8099382	10791696	24335	0.0027566	261578	1629546096	1333013202	1320706589	5031459	0.00380967	37.7	759.3	1578.6	3953899	344719	351	7695	75.1	25.9863	24.7901	24.1556	25.0687	0.0100662	8
ERR3625186	Bos taurus	5107194	26.07	72.54	1.39	14.55	83.28	16.17	0.55	81.45	10214388	8319545	8022104	1894843	7551676	10214388	22763	0.00273609	231285	1542372588	1256251295	1243544040	5829293	0.00468764	36.6	752	1564.8	3690968	311535	343	8206	73.9	25.8728	24.8876	24.2566	24.9835	0.00503311	8
ERR3625187	Bos taurus	4881391	26.77	71.84	1.39	14.17	81.53	17.91	0.56	81.27	9762782	7933869	7605028	1828913	7149380	9762782	22730	0.00286493	221039	1474180082	1198014219	1185494384	5917255	0.00499138	36.3	754.5	1573.3	3491736	303105	316	7357	73.2	25.9028	24.8664	24.221	25.0091	0.00927152	8
ERR3625188	Bos taurus	5023960	27.25	71.34	1.41	14.17	82.83	16.64	0.53	80.62	10047920	8101089	7784556	1946831	7309510	10047920	23316	0.00287813	230811	1517235920	1223264439	1210213408	6133363	0.005068	36.3	756.4	1573.8	3570306	314044	351	7577	72.7	25.8682	24.9165	24.267	24.9486	0.00377483	8
ERR3625189	Bos taurus	4950529	27.12	71.49	1.39	13.95	82.52	16.93	0.54	80.74	9901058	7994388	7674362	1906670	7216022	9901058	22873	0.00286113	225823	1495059758	1207152588	1194477397	6058320	0.00507194	36.2	753.3	1571.6	3526406	302772	306	7697	72.9	25.892	24.8752	24.2342	24.9986	0.00390728	8
ERR3625190	Bos taurus	5304829	24.92	73.63	1.45	15.38	86.35	13.15	0.5	81.79	10609658	8678153	8441864	1931505	7966136	10609658	20855	0.00240316	247323	1602058358	1310401103	1299292301	4744015	0.00365123	38	751.4	1563.7	3892409	320053	310	8160	75.1	25.8891	24.8636	24.2748	24.9734	0.00496689	8
ERR3625191	Bos taurus	5190207	26.38	72.2	1.42	14.26	83.93	15.55	0.52	81.02	10380414	8409784	8102010	1970630	7641996	10380414	20781	0.00247105	239429	1567442514	1269877384	1258931756	5029790	0.00399528	37.6	750.1	1561.8	3734549	308353	323	7780	73.6	25.9181	24.8401	24.2709	24.9709	0.00410596	8
ERR3625192	Bos taurus	4933042	29.78	68.88	1.34	13.75	81.78	17.67	0.54	78.99	9866084	7793661	7424334	2072423	6927962	9866084	24270	0.00311407	218903	1489778684	1176842811	1162735179	6148388	0.00528787	36.1	771.8	1601.3	3373088	332078	275	6726	70.2	25.7904	25.0154	24.3928	24.8008	0.00794702	8
ERR3625193	Bos taurus	1261601	30.91	67.66	1.43	15.43	88.43	11.09	0.48	76.89	2523202	1939996	1887856	583206	1743332	2523202	7065	0.00364176	67121	381003502	292939396	289501876	1102167	0.00380711	37.9	843.2	1677.2	844160	97711	126	1931	69.1	25.4336	24.8307	24.9692	24.7666	0.00993378	8
ERR3625194	Bos taurus	4358708	32.19	66.25	1.56	14.3	84.5	14.92	0.58	76.69	8717416	6685204	6406988	2032212	5911078	8717416	29814	0.0044597	254057	1316329816	1009465804	996250042	4780834	0.00479883	36.6	838.6	1667	2862287	333763	496	6948	67.8	25.3225	24.9486	25.0625	24.6662	0.00933775	8
ERR3625195	Bos taurus	4507457	32.75	65.71	1.54	14.17	85.34	14.08	0.58	76.01	9014914	6852126	6577394	2162788	6062342	9014914	31603	0.00461214	263048	1361252014	1034671026	1020880109	5016030	0.00491344	36.6	839.4	1666.8	2936740	344108	474	7375	67.2	25.2841	24.9979	25.1148	24.6036	0.00410596	8
ERR3625196	Bos taurus	4455264	31.86	66.59	1.55	14.54	85.83	13.59	0.58	76.63	8910528	6828362	6575722	2082166	6071970	8910528	29703	0.00434995	256930	1345489728	1031082662	1017886336	4623758	0.00454251	36.9	837.2	1665.6	2943135	336579	517	7630	68.1	25.2756	24.9945	25.1104	24.6199	0.00509934	8
ERR3625197	Bos taurus	4408645	32.69	65.76	1.55	14.02	85.2	14.23	0.58	76.05	8817290	6705697	6431104	2111593	5934868	8817290	30819	0.00459594	259921	1331410790	1012560247	999216765	4904248	0.00490809	36.5	839.5	1669.4	2875961	331715	497	7379	67.3	25.3087	24.9602	25.0844	24.6464	0.00390728	8
ERR3625198	Bos taurus	4537421	32.35	66.07	1.58	14.23	86.53	12.92	0.55	75.99	9074842	6896047	6634422	2178795	6138954	9074842	28513	0.00413469	268783	1370301142	1041303097	1029782751	4093952	0.00397555	37.9	842.3	1672.3	2974266	335379	464	7102	67.6	25.3425	24.9366	25.1003	24.621	0.00443709	8
ERR3625199	Bos taurus	4642113	30.98	67.4	1.62	15.13	88.51	10.96	0.53	76.73	9284226	7123560	6920412	2160666	6407734	9284226	28786	0.00404096	278379	1401918126	1075657560	1063952990	3875252	0.00364232	38.2	843.6	1673.6	3103942	348539	442	7283	69	25.3032	24.9648	25.1091	24.6223	0.00476821	8
ERR3625200	Bos taurus	4513728	34.99	63.51	1.5	13.78	84.4	15.02	0.58	74.53	9027456	6728584	6406908	2298872	5868356	9027456	32592	0.00484381	258673	1363145856	1016016184	1001165133	5084700	0.00507878	36.4	850.1	1683.8	2832925	363760	417	6352	65	25.2174	25.0776	25.2121	24.493	0.00821192	8
ERR3625201	Bos taurus	1701069	27.4	71.17	1.43	15.58	87.59	11.92	0.49	79.74	3402138	2712952	2645800	689186	2470118	3402138	6987	0.00257542	88964	513722838	409655752	405438853	1585706	0.00391108	37.8	766.1	1562.5	1201538	118737	151	2474	72.6	25.2552	25.1452	24.9515	24.6479	0.0101324	8
ERR3625202	Bos taurus	5014380	28.45	70.04	1.51	14.19	84.33	15.11	0.56	79.41	10028760	7963793	7671266	2064967	7175170	10028760	25111	0.00315315	275605	1514342760	1202532743	1189196926	5706890	0.00479894	36.7	754.1	1540.7	3496757	330699	503	7674	71.5	25.1182	25.2776	25.057	24.547	0.00490066	8
ERR3625203	Bos taurus	4943182	29.72	68.8	1.48	13.79	83.89	15.55	0.56	78.51	9886364	7761636	7449472	2124728	6948344	9886364	25873	0.00333345	269348	1492840964	1172007036	1158239209	5985825	0.00516804	36.4	760.5	1552	3382708	334013	461	7554	70.3	25.1247	25.2884	25.0691	24.5177	0.00377483	8
ERR3625204	Bos taurus	4884748	29.58	68.94	1.48	13.64	83.61	15.84	0.55	78.64	9769496	7682747	7366574	2086749	6879612	9769496	24900	0.00324103	265453	1475193896	1160094797	1146714925	5927810	0.00516938	36.3	759.1	1550.5	3352141	323280	473	7393	70.4	25.1468	25.249	25.0405	24.5639	0.00410596	8
ERR3625205	Bos taurus	4817799	29.2	69.32	1.48	13.85	82.7	16.72	0.59	79.2	9635598	7631064	7306290	2004534	6821952	9635598	24497	0.00321017	262377	1454975298	1152290664	1139014411	5795887	0.00508851	36.4	759.8	1550.7	3320635	324907	452	7151	70.8	25.1587	25.2424	25.0238	24.5746	0.00933775	8
ERR3625206	Bos taurus	5201724	27.22	71.25	1.53	15.07	87.56	11.93	0.51	79.76	10403448	8297551	8075898	2105897	7571768	10403448	22424	0.00270248	281756	1570920648	1252930201	1241274481	4625598	0.00372649	38.1	756.1	1542.2	3688401	341801	453	7294	72.8	25.1289	25.2598	25.0799	24.5312	0.00483444	8
ERR3625207	Bos taurus	5098128	28.42	70.07	1.52	14.09	85.56	13.9	0.54	79.11	10196256	8066569	7783938	2129687	7298938	10196256	22396	0.0027764	278764	1539634656	1218051919	1206551957	4913104	0.00407202	37.8	754.1	1539.7	3556451	328121	400	6997	71.6	25.1772	25.2184	25.0642	24.5402	0.00403974	8
ERR3625208	Bos taurus	4829157	32.42	66.15	1.43	13.5	82.94	16.5	0.56	76.74	9658314	7411769	7051586	2246545	6526782	9658314	26422	0.00356487	258070	1458405414	1119177119	1104391987	5946981	0.00538485	36.1	779.5	1581.4	3166214	352583	367	6629	67.6	25.0572	25.3656	25.1734	24.404	0.00788079	8
ERR1331722	Callithrix jacchus	36550692	37.18	58.47	4.36	8.09	88.1	10.19	1.71	69.9	73101384	51095122	48962156	22006262	45922968	73101384	646104	0.0126451	7355707	9137673000	6386890250	6289379524	17249728	0.00274268	35.2	487.8	1130.7	22277132	2053475	83777	66693	62.8	23.1145	26.8156	27.1494	22.921	0.04864	6
ERR1331723	Callithrix jacchus	18558961	23.11	72.26	4.64	8.39	78.94	18.31	2.75	83.29	37117922	30915429	29576328	6202493	28541262	37117922	248045	0.00802334	3825186	4639740250	3864428625	3827108878	10227693	0.00267243	35.7	457.9	1056.4	14043422	648402	60344	35995	76.9	24.2248	25.7162	25.9009	24.1579	0.04888	6
ERR2851716	Callithrix jacchus	4052421	27.49	68.55	3.96	4.53	79.48	19.08	1.43	79.14	8104842	6414311	6024706	1690531	5876908	8104842	58370	0.00909996	716717	992843145	786127680	775752081	3282900	0.00423189	34	815.7	1661.7	2867052	135063	2278	7960	72.5	26.99	22.8075	22.5468	27.6561	0.12848	6
ERR2851717	Callithrix jacchus	3883562	25.68	70.56	3.76	4.87	80.28	18.45	1.27	80.38	7767124	6243569	5912490	1523555	5772220	7767124	50678	0.00811683	632116	951472690	765084770	755285756	2867472	0.00379654	34.5	786.5	1617.2	2815850	130350	2093	7952	74.3	27.2793	22.4895	22.3394	27.8913	0.1324	6
ERR2851718	Callithrix jacchus	563196	41.31	56.25	2.44	2.9	69.16	28.91	1.92	72.26	1126392	813876	681442	312516	661030	1126392	6653	0.00817446	70316	137983020	99976535	98703238	575888	0.00583454	32.1	804.1	1684.4	321339	17725	378	1279	58.7	27.5166	22.6727	21.9898	27.8218	0.10792	6
ERR2851719	Callithrix jacchus	5421183	33.42	62.12	4.45	3.5	84.9	13.96	1.14	72.62	10842366	7873276	7408448	2969090	7218318	10842366	94238	0.0119694	1106246	1355295750	984159500	970083574	3840454	0.00395889	34.2	743.5	1546.7	3526358	163054	3235	11577	66.6	26.8384	23.1123	22.5951	27.4534	0.05	6
ERR2851720	Callithrix jacchus	7006239	29.14	66.59	4.28	4.16	80.88	17.75	1.37	77.42	14012478	10847761	10182738	3164717	9929788	14012478	103856	0.00957396	1349835	1751559750	1355970125	1339050404	5204241	0.00388652	34.2	761.7	1549.8	4860467	210927	4244	15731	70.9	26.6854	23.32	22.8206	27.1732	0.0508	6
ERR2851721	Callithrix jacchus	9814960	29.66	65.8	4.53	4.28	84.74	14.08	1.17	75.94	19629920	14906610	14172726	4723310	13807266	19629920	144315	0.00968128	2013614	2453740000	1863326250	1839245463	6864220	0.00373209	34.4	759	1565.2	6746042	315352	5574	19395	70.3	26.7367	23.2909	22.7998	27.1725	0.05048	6
ERR2851722	Callithrix jacchus	7393221	29.16	66.21	4.62	3.97	82.24	16.43	1.32	76.97	14786442	11380617	10732784	3405825	10474058	14786442	112802	0.00991176	1550513	1848305250	1422577125	1404763146	5467480	0.0038921	34.3	777.7	1580.3	5127418	218560	4447	15967	70.8	26.8359	23.119	22.6346	27.4098	0.05024	6
ERR2851723	Callithrix jacchus	11627819	22.28	70.88	6.84	4.53	82.66	15.51	1.83	82.42	23255638	19167276	18450500	4088362	18074994	23255638	199148	0.01039	3614850	2906954750	2395909500	2372867041	7501825	0.0031615	35.1	695.2	1399.2	8889721	295503	7639	32387	77.7	26.8025	23.0809	23.0081	27.1082	0.008	6
ERR2851724	Callithrix jacchus	6632080	24.23	69.62	6.15	3.92	81.05	17.09	1.86	81.14	13264160	10762014	10264140	2502146	10050800	13264160	107492	0.00998809	1752243	1658020000	1345251750	1331916493	4422345	0.00332029	34.9	711.9	1402.5	4946235	157959	4554	23322	75.8	26.9348	22.9136	22.815	27.337	0.00816	6
ERR2851725	Callithrix jacchus	5626854	23.92	70.27	5.81	4.15	81.05	16.57	2.38	81.42	11253708	9162317	8798098	2091391	8561602	11253708	100296	0.0109466	1438507	1406713500	1145289625	1132389501	3546119	0.00313154	35.1	707.8	1407.2	4208300	144651	4237	41861	76.1	26.5835	23.2568	23.1295	27.0303	0.00792	6
ERR2851726	Callithrix jacchus	5684403	25.86	68.12	6.01	4.04	83.44	14.99	1.57	79.29	11368806	9014871	8616304	2353935	8428792	11368806	89213	0.0098962	1485763	1421100750	1126858875	1114880068	3678165	0.00329916	34.8	744.4	1461.1	4140323	149180	2890	15759	74.1	27.2098	22.6554	22.5386	27.5963	0.00768	6
ERR2851727	Callithrix jacchus	6558336	23.6	70.79	5.61	4.6	81.09	17.24	1.67	81.74	13116672	10721567	10240364	2395105	10020678	13116672	89779	0.00837368	1523686	1639584000	1340195875	1327248216	4356592	0.00328242	34.8	746.4	1448.7	4925193	174770	3510	16709	76.4	26.7886	23.1094	23.007	27.0949	0.00768	6
ERR2851728	Callithrix jacchus	7435205	23.65	70.67	5.67	4.4	83.31	15.21	1.48	81.16	14870410	12068842	11593760	2801568	11352896	14870410	107227	0.00888461	1825688	1858801250	1508605250	1493816455	4857717	0.00325188	35	740.2	1454.2	5578941	194993	3845	19101	76.3	27.2874	22.6119	22.5319	27.5687	0.00736	6
ERR2851730	Callithrix jacchus	6549741	20.73	73.3	5.97	5.33	81.83	16.52	1.64	83.94	13099482	10995844	10608406	2103638	10384224	13099482	89205	0.00811261	1638432	1637435250	1374480500	1361475079	4187799	0.00307593	35.1	732.3	1435.5	5105789	176432	4023	17959	79.3	26.7742	23.1143	22.9678	27.1434	0.00792	6
ERR2851731	Callithrix jacchus	7132612	22.85	72.11	5.04	4.57	81.17	17.25	1.58	82.3	14265224	11740283	11235744	2524941	11005302	14265224	88718	0.00755672	1488038	1783153000	1467535375	1453746185	4846671	0.00333392	34.8	738.5	1446	5412717	181956	3504	19695	77.1	27.1049	22.7647	22.6458	27.4854	0.00768	6
ERR2851732	Callithrix jacchus	5353806	24.4	69.7	5.9	4.5	77.94	20.04	2.02	81.84	10707612	8763028	8277430	1944584	8095090	10707612	83857	0.00956941	1394530	1338451500	1095378500	1083903872	3663817	0.0033802	34.6	694	1403.7	3974272	146128	3311	15004	75.6	26.9211	23.0596	22.7746	27.2439	0.00704	6
ERR2851733	Callithrix jacchus	8450019	25.59	69	5.41	4.49	79.48	18.65	1.87	80.58	16900038	13617260	12880002	3282778	12575624	16900038	123318	0.00905601	1965782	2112504750	1702157500	1684369674	5595240	0.00332186	34.6	678.8	1382.3	6164058	248331	4286	23326	74.4	26.9422	23.0684	22.7221	27.268	0.00712	6
ERR2851734	Callithrix jacchus	7274759	24.11	70.46	5.43	4.36	79.49	18.8	1.71	81.67	14549518	11882771	11274268	2666747	11041640	14549518	100801	0.00848295	1694396	1818689750	1485346375	1470956261	5029679	0.00341933	34.7	720.6	1430.3	5422153	193637	3567	17777	75.9	27.1914	22.7824	22.536	27.4891	0.00728	6
ERR2851735	Callithrix jacchus	10453006	23.92	71.58	4.51	4.87	79.8	18.54	1.66	81.84	20906012	17110422	16274038	3795590	15906138	20906012	123890	0.00724062	1897025	2613251500	2138802750	2117711142	6807703	0.00321465	34.7	693.7	1401.5	7798292	307811	4615	26301	76.1	26.9546	23.0777	22.7051	27.2615	0.00784	6
ERR2851736	Callithrix jacchus	9808199	23.21	71.99	4.81	5.06	81.69	16.84	1.47	82	19616398	16085765	15406924	3530633	15064132	19616398	118244	0.00735085	1919610	2452049750	2010720625	1990992732	6260498	0.00314441	35	697.3	1401.5	7385507	291126	4318	22511	76.8	26.9784	23.0302	22.7016	27.2904	0.00712	6
ERR2851737	Callithrix jacchus	6749439	24.25	71	4.75	4.44	78.03	20.14	1.83	81.92	13498878	11058262	10456292	2440616	10225818	13498878	83560	0.00755634	1303744	1687359750	1382282750	1369125795	4651604	0.0033975	34.6	686.7	1375	5022515	182141	3506	19984	75.8	27.1094	22.8318	22.6147	27.4443	0.00736	6
ERR2851738	Callithrix jacchus	6709735	41.52	48.97	9.5	2.28	88.77	9.68	1.54	63.98	13419470	8585699	8097994	4833771	7847426	13419470	174224	0.0202923	3093268	1677433750	1073212375	1057846501	4792886	0.00453079	34.3	663.8	1398.9	3822381	195050	3561	28005	58.5	26.4688	23.3799	22.671	27.4803	0.10192	6
ERR2851739	Callithrix jacchus	8564554	39.36	50.61	10.03	2.31	86.96	11.27	1.77	66.57	17129108	11402068	10697392	5727040	10387892	17129108	232450	0.0203867	4230688	2141138500	1425258500	1405601942	6643656	0.00472656	34.5	629.2	1298.2	5069081	239026	4570	36019	60.6	26.2194	23.4931	22.9258	27.3618	0.10352	6
ERR2851740	Callithrix jacchus	7879063	34.01	56.66	9.33	2.93	86.13	12.01	1.86	71.56	15758126	11277018	10703056	4481108	10398568	15758126	181700	0.0161124	3508294	1969765750	1409627250	1392209769	5645999	0.00405542	34.6	692	1396.3	5085527	227591	3973	34437	66	26.1662	23.6253	23.0697	27.1381	0.10176	6
SRR8950097	Callithrix jacchus	51363829	20.48	73.53	5.99	7.34	86.11	11.83	2.06	83.66	102727658	85937926	84184604	16789732	81686314	102727658	298950	0.00347867	13762903	10326822924	8638729260	8614987349	21358605	0.00247924	38.6	442.3	1090.7	40616323	772255	29615	674109	79.5	26.4313	23.5157	23.617	26.4353	0.00821782	5
SRR8950098	Callithrix jacchus	48114757	22.7	71.96	5.34	5.87	88.97	9.5	1.53	80.99	96229514	77939734	76374924	18289780	74389252	96229514	274268	0.00351898	11250449	9673936718	7834960681	7811969943	19837682	0.0025394	38.6	441.5	1088	36956293	767915	22578	440676	77.3	26.5779	23.3641	23.4872	26.5717	0.00821782	5
SRR8998280	Callithrix jacchus	33036974	5.54	89.83	4.63	7.52	68.34	28.95	2.71	96.5	66073948	63759201	62868464	2314747	62411438	66073948	95404	0.00149632	5155537	9911092200	9563880150	9542644273	16655995	0.00174543	36.2	391.3	490.1	31143306	216624	13834	60468	94.5	24.0311	26.1097	25.8459	24.0139	6.67e-05	8
SRR8998281	Callithrix jacchus	31489037	5.45	90.46	4.09	7.89	68.95	28.67	2.38	96.54	62978074	60796629	59979386	2181445	59543404	62978074	78181	0.00128594	4362851	9446711100	9119494350	9099327183	15823121	0.00173893	36.2	392.2	498.9	29718004	205898	13118	52673	94.5	24.0157	26.0859	25.9631	23.9355	6.67e-05	8
SRR13705738	Camelus dromedarius	21925517	41.78	54.03	4.2	11.93	92.2	7.23	0.57	66.08	43851034	28975797	28275126	14875237	25531410	43851034	274484	0.00947287	5097273	6621506134	4375345347	4312123765	8995428	0.00208608	39.1	686.8	1409.9	12075871	1996485	19015	46192	58.2	23.5985	26.8338	27.6148	21.9524	0.0015894	8
SRR13705739	Camelus dromedarius	25722783	42.1	50.46	7.43	10.52	91.99	7.26	0.75	65.34	51445566	33616770	32826440	17828796	29786078	51445566	598752	0.0178111	11516778	7768280466	5076132270	4993356595	9636600	0.00192988	39	790.8	1610.4	13826565	2516638	35813	34204	57.9	23.7454	26.9031	27.6336	21.7177	0.00172185	8
SRR13705740	Camelus dromedarius	27831050	33.06	62.71	4.23	13.51	90.52	8.75	0.74	74.12	55662100	41255119	40371428	14406981	37260256	55662100	291994	0.00707776	5629320	8404977100	6229522969	6158668816	13259570	0.00215299	39.1	727.8	1455.4	17849321	2249315	27630	59448	66.9	23.3545	27.0593	27.4756	22.1103	0.00152318	8
SRR13705741	Camelus dromedarius	27316134	29.02	65.94	5.04	14.2	88.58	10.54	0.88	77.94	54632268	42581972	41635008	12050296	38777668	54632268	301411	0.00707837	7088428	8249472468	6429877772	6365906980	14946372	0.00234788	38.9	641.5	1316.3	18751103	1964649	27047	74705	71	23.3563	26.9314	27.2413	22.4712	0.0013245	8
SRR13705742	Camelus dromedarius	14914704	23.66	69.49	6.85	14.88	86.36	12.36	1.27	82.61	29829408	24641344	24130732	5188064	22771866	29829408	182600	0.00741031	5691002	4504240608	3720842944	3689186949	8379829	0.00227146	39.1	647.7	1386.4	11015787	975901	17381	56297	76.3	22.405	27.8475	27.9962	21.7511	0.00145695	8
SRR13705743	Camelus dromedarius	18252100	30.23	65.94	3.82	15.08	89.81	9.57	0.62	76.94	36504200	28087145	27538044	8417055	25468128	36504200	165986	0.00590968	3315584	5512134200	4241158895	4195294987	8595642	0.00204888	39.2	747	1469.7	12210272	1522831	10922	24997	69.8	24.5221	25.7148	26.1032	23.6595	0.00145695	8
SRR13705744	Camelus dromedarius	18810636	23.07	70.67	6.26	15.6	87.11	11.86	1.03	83.04	37621272	31240628	30647358	6380644	28943116	37621272	188419	0.00603122	6499651	5680812072	4717334828	4678418339	9785298	0.00209158	39.2	716.6	1462.2	14039872	1235159	15344	33304	76.9	23.4142	26.8023	26.9907	22.7923	0.00165563	8
SRR13705745	Camelus dromedarius	23083268	32.86	60.45	6.69	16.59	89.13	9.91	0.97	75.57	46166536	34888556	34196904	11277980	30995288	46166536	388063	0.0111229	8908228	6971146936	5268171956	5199158878	10146610	0.00195159	39.1	765.6	1535.6	14736594	2306865	20353	34640	67.1	23.5992	26.9466	27.3363	22.1183	0.0015894	8
SRR13705746	Camelus dromedarius	19267565	37.26	59.89	2.85	14.93	89.4	10.03	0.57	71.66	38535130	27615707	26861218	10919423	24177850	38535130	187951	0.00680595	2361644	5818804630	4169971757	4106559540	11160086	0.00271762	38.3	739.6	1434.9	11464808	1930246	12034	23521	62.7	24.2008	26.0901	26.5684	23.1406	0.00145695	8
SRR13705747	Camelus dromedarius	33625966	33.09	63.23	3.67	17.52	88.87	10.48	0.65	75.74	67251932	50937826	49844880	16314106	44996674	67251932	392362	0.00770276	5922904	10155041732	7691611726	7584671112	15543156	0.00204929	39.3	677.7	1387.3	21337335	3510715	24455	49935	66.9	24.6275	25.5477	26.0474	23.7775	0.00145695	8
SRR13705748	Camelus dromedarius	23132261	26.63	65.26	8.1	16.46	87.03	11.78	1.19	80.64	46264522	37306680	36571522	8957842	33943130	46264522	362369	0.00971325	11053268	6985942822	5633308680	5575176848	11310993	0.00202881	39.1	669	1408.6	16332003	1892415	23611	37732	73.4	22.9754	27.2422	27.5152	22.2665	0.00172185	8
SRR13705749	Camelus dromedarius	24985232	52.16	43.36	4.48	6.21	95.44	4.1	0.46	53.31	49970464	26639479	26007600	23330985	23906140	49970464	296109	0.0111154	6326428	7545540064	4022561329	3973392086	9009944	0.00226757	36	733.3	1493.1	11381721	1529705	23745	68629	47.8	29.9793	24.4911	25.3359	20.1936	0.00192053	8
SRR16499051	Camelus dromedarius	65041617	13.1	84.59	2.31	2.94	72.66	25.94	1.4	90.76	130083234	118066097	114072132	12017137	113043150	130083234	306762	0.00259822	5210457	19512485100	17709914550	17677643350	86896040	0.00491559	37.5	341.9	319.3	56505314	184956	74890	270906	86.9	25.7036	24.3796	24.3496	25.5665	0.000133	8
SRR18324228	Camelus dromedarius	6868760	21.52	75.09	3.38	3.39	80.1	17.53	2.38	83.35	13737520	11449561	10979930	2287959	10780882	13737520	80492	0.00703014	1046319	1036001992	864023480	861194207	2109357	0.00244934	34.5	174.4	181.3	5366574	35702	2491	85198	78.5	24.7746	25.8604	25.7454	23.6193	0.0221053	3
SRR8696380	Camelus dromedarius	24021210	18.39	77.08	4.54	22.69	75.41	22.66	1.93	89.28	48042420	42892113	41570626	5150307	39207914	48042420	169725	0.00395702	5762347	4804242000	4289211300	4247839411	10222904	0.00240661	35.8	223.2	459.2	19149841	1440874	8343	186255	81.6	26.27	24.2192	24.0656	25.4455	0.0506	5
SRR8696381	Camelus dromedarius	21934754	28.01	67.74	4.25	17.29	78.64	18.93	2.44	81.78	43869508	35876386	34253494	7993122	31580178	43869508	305433	0.00851348	5033958	4386950800	3587638600	3535138991	9933932	0.00281005	35.4	210.7	390.3	15340187	1552452	54180	179928	72	26.6501	23.692	23.8426	25.8153	0.0508	5
SRR8696382	Camelus dromedarius	19970340	25.1	71.22	3.68	19.82	76.53	21.26	2.21	84.6	39940680	33788699	32347924	6151981	29914044	39940680	206588	0.00611411	4035851	3994068000	3378869900	3335030722	9685319	0.00290412	35.7	213.5	409.7	14555415	1361192	94777	162578	74.9	27.7982	22.5326	22.475	27.1948	0.0505	5
SRR8696383	Camelus dromedarius	23191127	23.82	71.12	5.06	21.52	74.08	23.49	2.43	86.15	46382254	39958804	38330744	6423450	35333494	46382254	244482	0.00611835	5187254	4638225400	3995880400	3945798783	10175742	0.00257888	35.6	188.7	326.8	17192423	1720179	80571	172198	76.2	26.5642	23.8959	23.5096	26.0299	0.0501	5
SRR8696384	Camelus dromedarius	22263145	36.47	56.96	6.57	8.49	86.97	9.76	3.27	70.97	44526290	31601269	30302176	12925021	28286568	44526290	811827	0.0256897	4417158	4452629000	3160126900	3118448504	16559125	0.00531005	34.8	167.9	167.4	13931955	1054741	7899	156492	63.5	24.1431	25.4869	27.293	23.0779	0.0502	5
SRR8696385	Camelus dromedarius	24351242	29.74	67.29	2.96	22.68	84.89	14.04	1.08	80.48	48702484	39194589	37913484	9507895	34216392	48702484	215740	0.00550433	3604011	4870248400	3919458900	3852435362	9131799	0.0023704	36	206.6	465.5	16388069	2383725	9021	175927	70.3	27.9989	22.869	22.9784	26.1546	0.0508	5
SRR8697258	Camelus dromedarius	24103000	28.24	66.08	5.69	20.8	79.84	17.56	2.59	82.15	48206000	39599169	38154796	8606831	34594810	48206000	357656	0.00903191	4803938	4820600000	3959916900	3900662670	8653313	0.00221842	35.1	172.1	277.7	16742360	2034173	7163	293702	71.8	27.5587	22.816	22.9424	26.6826	0.0406	5
SRR8697259	Camelus dromedarius	16440132	29.17	67.33	3.5	23.69	84.14	14.25	1.61	81.27	32880264	26721960	25844632	6158304	23288826	32880264	210819	0.00788935	2700193	3288026400	2672196000	2624511082	6624535	0.0025241	35.3	208.9	471.4	11225654	1602782	5776	88104	70.8	26.7336	23.5849	24.1392	25.5424	0.0416	5
SRR8697260	Camelus dromedarius	17982651	24.69	67.81	7.5	21.4	84.06	13.9	2.04	83.69	35965302	30097702	29263498	5867600	27085254	35965302	271345	0.00901547	6847599	3596530200	3009770200	2969925834	7568177	0.00254827	35.4	206.2	432.5	13163688	1361546	8291	98224	75.3	25.9288	24.4507	24.5235	25.0972	0.0411	5
SRR8697261	Camelus dromedarius	24355332	27.18	68.69	4.13	28.81	82.53	15.24	2.24	84.03	48710664	40932998	39863898	7777666	35473374	48710664	347217	0.00848257	3931747	4871066400	4093299800	4014369473	8165507	0.00203407	35.7	202.7	464.7	16985467	2773994	10165	162322	72.8	27.5486	22.8134	22.9323	26.704	0.0408	5
SRR8697262	Camelus dromedarius	24089288	23.79	72.83	3.38	28.17	80.66	17.54	1.8	86.21	48178576	41536689	40381866	6641887	36715126	48178576	250133	0.00602198	3585318	4817857600	4153668900	4091139464	9773551	0.00238896	35.8	204.2	438.4	17749931	2214418	10143	216441	76.2	28.2021	22.2326	22.2656	27.2998	0.0401	5
SRR8697263	Camelus dromedarius	18742971	34.38	59.14	6.48	18.88	86.46	11.28	2.25	75.89	37485942	28446301	27661206	9039641	24597616	37485942	369438	0.0129872	3657829	3748594200	2844630100	2788822470	6179320	0.00221574	35.2	177.6	355.5	11707280	1943115	4692	175516	65.6	26.6264	23.505	23.9813	25.8863	0.0415	5
SRR9074417	Camelus dromedarius	24021210	18.39	77.08	4.54	22.69	75.41	22.66	1.93	89.28	48042420	42892114	41570626	5150306	39207914	48042420	169727	0.00395707	5762349	4804242000	4289211400	4247839491	10222912	0.00240661	35.8	223.2	459.2	19149841	1440874	8343	186255	81.6	26.27	24.2192	24.0656	25.4455	0.0506	5
SRR9074418	Camelus dromedarius	19970340	25.1	71.22	3.68	19.82	76.53	21.26	2.21	84.6	39940680	33788706	32347924	6151974	29914044	39940680	206583	0.00611397	4035857	3994068000	3378870600	3335031412	9685356	0.00290413	35.7	213.5	409.7	14555415	1361192	94777	162578	74.9	27.7982	22.5326	22.475	27.1948	0.0505	5
SRR9074419	Camelus dromedarius	21934754	28.01	67.74	4.25	17.29	78.64	18.93	2.44	81.78	43869508	35876386	34253494	7993122	31580178	43869508	305408	0.00851279	5033865	4386950800	3587638600	3535139003	9933984	0.00281007	35.4	210.7	390.3	15340183	1552453	54180	179931	72	26.6502	23.692	23.8426	25.8153	0.0508	5
SRR9074420	Camelus dromedarius	24351242	29.74	67.29	2.96	22.68	84.89	14.04	1.08	80.48	48702484	39194591	37913484	9507893	34216392	48702484	215742	0.00550438	3604011	4870248400	3919459100	3852435544	9131808	0.0023704	36	206.6	465.5	16388069	2383725	9021	175927	70.3	27.9989	22.869	22.9784	26.1546	0.0508	5
DRR284958	Canis lupus familiaris	23214742	5.86	90.01	4.13	10.81	58.41	34.13	7.46	96.95	46429484	45013061	44357588	1416423	43710710	46429484	81649	0.0018139	4192040	3454302441	3349950802	3341916321	6439717	0.00192695	34.5	229.4	186.8	21859805	14146	33964	270879	94.1	24.9759	24.7015	24.0604	26.2619	0	3
DRR284959	Canis lupus familiaris	26637379	4.92	91.17	3.91	5.52	56.94	33.98	9.08	97.35	53274758	51863227	51173480	1411531	50651266	53274758	90004	0.00173541	4747700	3962762694	3859002212	3851085163	7365904	0.00191268	34.5	219.4	151.8	25329253	14016	24144	219327	95.1	25.1553	24.6721	23.7341	26.4379	0	3
DRR284960	Canis lupus familiaris	21206169	4.62	89.99	5.39	5.84	57.26	33.94	8.8	97.51	42412338	41355808	40828642	1056530	40452788	42412338	77435	0.00187241	4562329	3154962115	3077317515	3071069123	5861929	0.00190876	34.4	228.7	193.7	20229085	9977	17507	157752	95.4	25.1271	24.7103	23.7548	26.4076	0	3
DRR284961	Canis lupus familiaris	23959540	6.21	90.3	3.49	5.33	62.6	31.34	6.07	96.32	47919080	46154783	45382962	1764297	44941816	47919080	76984	0.00166795	3769605	3563456824	3433573923	3425753134	7376895	0.00215336	34.5	244	209.4	22472994	11586	21192	185708	93.8	26.176	23.6672	23.5753	26.5816	0	3
DRR284962	Canis lupus familiaris	18973190	5.99	89.97	4.05	5.7	63.87	30.18	5.95	96.39	37946380	36578345	35996664	1368035	35675026	37946380	67233	0.00183805	3428965	2821732832	2721020523	2715047813	5849573	0.0021545	34.4	281.7	317.1	17839887	8795	16711	132939	94	26.1176	23.7459	23.9888	26.1467	0	3
DRR284963	Canis lupus familiaris	18416217	6.03	89.67	4.3	5.79	63.47	30.89	5.64	96.39	36832434	35504189	34926178	1328245	34611240	36832434	63722	0.00179477	3719436	2738833363	2641127227	2635484185	5771517	0.00218993	34.4	258.7	255.4	17306692	10108	15266	131022	94	26.0397	23.8565	24.1124	25.9905	0	3
DRR284964	Canis lupus familiaris	13042853	6.63	88.73	4.64	5.5	63.15	29.61	7.25	96.04	26085706	25053655	24580456	1032051	24356246	26085706	84485	0.00337216	2782476	1940247438	1864134894	1859844858	4221708	0.00226992	34.4	299.5	424.4	12181928	9944	13278	85078	93.4	25.0353	24.8445	25.0628	25.0571	0	3
DRR284965	Canis lupus familiaris	19473362	5.38	90.67	3.95	7	60.83	32.84	6.33	96.96	38946724	37761886	37197132	1184838	36852424	38946724	54813	0.00145154	3362786	2896251136	2809179545	2803132867	5783065	0.00206307	34.5	264.6	268.7	18428112	8601	16444	145409	94.6	25.7181	24.176	24.366	25.74	0	3
DRR284966	Canis lupus familiaris	21522034	7.25	88.38	4.37	6.57	63.04	28.34	8.62	95.73	43044068	41207146	40405534	1836922	39925196	43044068	134497	0.00326392	4533342	3200969245	3065564260	3056849824	6673637	0.00218317	34.4	252.4	278.2	19972476	10027	39306	180958	92.8	25.4276	24.3725	24.7104	25.4901	0	3
DRR284967	Canis lupus familiaris	20855531	5.79	89.88	4.33	7.13	63.53	31.04	5.43	96.58	41711062	40286325	39671238	1424737	39296194	41711062	64785	0.00160811	4042855	3101737385	2996993028	2988840627	6132476	0.00205179	34.5	243.8	230.2	19649417	7548	41759	136894	94.2	25.7545	24.1327	24.3672	25.7455	0	3
DRR284968	Canis lupus familiaris	24754132	5.73	90.29	3.98	7.04	60.65	33.41	5.93	96.77	49508264	47909008	47126250	1599256	46672008	49508264	81812	0.00170765	4210757	3681605241	3564050619	3556129194	7953094	0.00223645	34.4	270.2	268.9	23338894	13520	21179	189531	94.3	25.9689	23.9097	24.0944	26.0265	0	3
DRR284969	Canis lupus familiaris	21573431	5.91	87.98	6.11	6.74	62.25	30.69	7.05	96.57	43146862	41666457	41024500	1480405	40596924	43146862	129067	0.00309762	5115895	3208648662	3099749251	3091208958	6668892	0.00215737	34.4	247.6	243.1	20301201	13480	41369	156200	94.1	25.7188	24.1627	24.4403	25.6787	0	3
DRR284970	Canis lupus familiaris	21947764	5.14	90.74	4.11	8.72	59.54	34.53	5.94	97.2	43895528	42668353	42052074	1227175	41637522	43895528	65888	0.00154419	4057786	3264684992	3174481788	3168259445	6637969	0.00209515	34.4	298.1	364.1	20820218	11087	19925	174807	94.9	26.1068	23.8257	23.9945	26.0727	0	3
DRR284971	Canis lupus familiaris	25361543	5.06	91.24	3.71	10.12	56.87	36.71	6.42	97.41	50723086	49411622	48693492	1311464	48157422	50723086	86919	0.00175908	3941729	3772050789	3675893314	3668446851	7724427	0.00210564	34.4	297.3	338.4	24082430	12887	26275	225154	94.9	25.8367	24.0895	24.2437	25.8299	0	3
DRR284972	Canis lupus familiaris	23915556	4.81	90.1	5.1	9.19	52.54	39.83	7.62	97.71	47831112	46734214	46011314	1096898	45532172	47831112	100624	0.00215311	4469582	3557380297	3477101022	3469454884	7568644	0.00218151	34.4	277.2	287.6	22773579	21880	25617	184580	95.2	25.5992	24.3795	24.4249	25.5965	0	3
DRR284973	Canis lupus familiaris	19357385	6.38	89.35	4.27	6.96	64.15	30.3	5.55	96.19	38714770	37240771	36615466	1473999	36244952	38714770	69797	0.00187421	3444421	2879087459	2770476057	2764325559	5809135	0.00210147	34.4	279	314.6	18123401	11444	15537	157351	93.6	25.9341	23.9901	24.1899	25.8856	0	3
DRR284974	Canis lupus familiaris	19995707	5.92	90.07	4	7.6	63.84	30.69	5.47	96.51	39991414	38593726	38008500	1397688	37622002	39991414	60284	0.00156202	3525114	2973885907	2871097715	2863141450	5790046	0.00202227	34.5	239.7	211.1	18811946	7845	33295	151163	94.1	25.7065	24.1572	24.4301	25.7053	0	3
DRR284975	Canis lupus familiaris	18773971	5.81	90.01	4.19	6.31	61.54	31.8	6.66	96.65	37547942	36291094	35701272	1256848	35368198	37547942	92912	0.00256019	3207279	2792300411	2699822395	2693881401	5861229	0.00217576	34.4	280.8	328.7	17687894	12393	19329	131020	94.2	25.6812	24.2595	24.3512	25.7081	0	3
SRR21669584	Canis lupus familiaris	34284249	11.4	79.49	9.11	1.7	72.48	25.12	2.4	91.88	68568498	62999083	61055562	5569415	60751868	68568498	196668	0.00312176	14301134	10285274700	9449862450	9435147037	33887275	0.0035916	38.8	361.8	536.4	30377996	50268	5415	94102	88.6	25.7679	24.3379	23.8172	26.0769	0	8
SRR21669585	Canis lupus familiaris	40158546	15.13	72.46	12.42	1.4	74.19	22.58	3.23	88.93	80317092	71428092	68551832	8889000	68166348	80317092	316410	0.00442977	22802429	12047471600	10714135890	10693440528	42269660	0.00395286	38.3	369.4	590.5	34077138	82037	8667	108074	84.9	24.0342	26.1954	25.3523	24.4174	0	8
SRR21669586	Canis lupus familiaris	35262296	13.48	76.32	10.2	1.96	76.65	21.27	2.08	89.87	70524592	63378947	61371428	7145645	61016212	70524592	199328	0.00314502	16112318	10578688800	9506842050	9489421105	34689913	0.00365564	38.6	449.7	986.3	30488672	105955	5379	85708	86.5	25.2219	24.9143	24.2525	25.6109	0	8
SRR21742957	Canis lupus familiaris	45166943	23.9	73.54	2.56	2	91.38	8.15	0.47	78.6	90333886	70999893	69423002	19333993	68744646	90333886	87637	0.00123433	4201309	13550082900	10649983950	10623269839	21402213	0.00201465	36	420.1	631	34302795	245626	19357	143723	76.1	24.18	25.8291	25.9239	24.0679	0.000733	8
SRR21742958	Canis lupus familiaris	47368713	23.44	74	2.56	1.76	91.09	8.43	0.48	79.03	94737426	74867372	73175622	19870054	72531970	94737426	85316	0.00113956	4394359	14210613900	11230105800	11204884696	22917013	0.00204527	36	412.5	602.3	36220964	180380	22156	164311	76.6	24.0819	25.9296	26.0117	23.9759	0.0008	8
SRR21742959	Canis lupus familiaris	41440103	24.19	73.29	2.52	1.57	91.38	8.15	0.47	78.24	82880206	64843833	63356076	18036373	62828470	82880206	72414	0.00111674	3774582	12432030900	9726574950	9705609917	20041038	0.00206489	36	396.5	532.8	31382875	127909	21144	146110	75.8	24.1199	25.8948	25.9752	24.0106	0.000733	8
SRR21742960	Canis lupus familiaris	43741209	23.15	74.28	2.56	1.88	91.05	8.48	0.48	79.32	87482418	69387484	67841298	18094934	67226954	87482418	82759	0.00119271	4060275	13122362700	10408122600	10384468823	21171777	0.00203879	36	412	607	33563452	190131	17280	149786	76.8	24.3143	25.6917	25.7883	24.2053	0.0008	8
SRR21742961	Canis lupus familiaris	40854656	22.75	74.7	2.55	2	90.81	8.69	0.5	79.75	81709312	65165883	63718056	16543429	63121332	81709312	79799	0.00122455	3786878	12256396800	9774882450	9751476186	19464734	0.00199608	36	414.6	614.5	31509793	188474	18596	142165	77.3	24.269	25.7281	25.8349	24.1675	0.0008	8
SRR21742962	Canis lupus familiaris	41435550	23.99	73.45	2.56	1.97	91.71	7.85	0.44	78.43	82871100	64996403	63603784	17874697	62989776	82871100	83161	0.00127947	3820222	12430665000	9749460450	9724996891	19210457	0.00197537	36.1	420.5	641.7	31432598	224372	16105	128817	76	24.2352	25.7561	25.8685	24.1403	0.0008	8
SRR21742963	Canis lupus familiaris	43175966	7.11	89.71	3.18	6.8	63.6	34.62	1.78	95.79	86351932	82712976	80919458	3638956	80212940	86351932	102447	0.00123858	4911593	12952789800	12406946400	12380302367	24740254	0.00199836	36	401.4	557.2	40065478	173417	24393	196441	92.9	25.0185	25.0048	25.0494	24.9275	0.000733	8
SRR21742964	Canis lupus familiaris	42524308	7.03	89.84	3.13	6.7	65.63	32.69	1.68	95.7	85048616	81388388	79725026	3660228	79071062	85048616	86332	0.00106074	4836878	12757292400	12208258200	12183921057	23891692	0.00196092	36.1	403	565.5	39494693	171481	21687	174651	93	25.4821	24.4797	24.6099	25.4279	0.000733	8
SRR21742965	Canis lupus familiaris	47038553	7.21	89.61	3.19	7.1	64.94	33.31	1.75	95.65	94077106	89986202	88090098	4090904	87295690	94077106	103276	0.00114769	5345591	14111565900	13497930300	13470083082	26905276	0.00199741	36	406.9	583.9	43600162	201996	24281	218610	92.8	25.2151	24.7655	24.8615	25.1584	0.000733	8
SRR4238021	Capra hircus	60000000	19.85	70.2	9.95	10.8	77.14	18.94	3.91	86.34	120000000	103609819	99946676	16390181	96181488	120000000	1312889	0.0126715	29766092	18000000000	15541472850	15438371156	54554747	0.00353371	39.1	533	1230.1	47266373	2392086	44344	270535	80.2	25.2259	24.5942	25.3508	24.8292	0.00146667	8
SRR4238022	Capra hircus	60000000	24.33	60.89	14.78	8.25	78.36	15.99	5.66	82.51	120000000	99009866	95113824	20990134	90802954	120000000	2762023	0.0278964	45467978	18000000000	14851479900	14722305590	51964535	0.00352965	39.1	557.1	1267.8	44387000	2584963	90994	493955	75.7	23.8328	25.923	27.062	23.1825	0.00106667	8
SRR4238023	Capra hircus	60000000	30.5	54.82	14.68	7.06	74.24	17.96	7.8	78.96	120000000	94747024	88750670	25252976	83400786	120000000	3209038	0.0338695	57929066	18000000000	14212053600	14101590492	67179745	0.00476398	38.9	310.8	502	40965675	2111852	57758	1240050	69.5	24.9082	24.9389	25.8099	24.3427	0.000667	8
SRR5943641	Capra hircus	30428632	6.99	81.83	11.18	7.24	56.14	36.38	7.47	96.36	60857264	58641640	57222728	2215624	56602784	60857264	150722	0.00257022	10959585	6085726400	5864164000	5848148434	16021734	0.00273962	35.4	230.8	299.2	28259516	147739	40288	163821	93	25.5387	24.2111	24.5551	25.6945	0.017	5
SRR5943642	Capra hircus	28752609	6.32	83	10.68	6.92	54.49	39.05	6.46	96.79	57505218	55661048	54360884	1844170	53869192	57505218	123326	0.00221566	9911351	5750521800	5566104800	5551787683	15697885	0.00282754	35.3	236.1	286.3	26911550	100947	30204	137741	93.7	25.297	24.569	24.8245	25.3091	0.0163	5
SRR5943643	Capra hircus	29681840	7.35	82.23	10.42	5.7	64.04	30.71	5.25	95.56	59363680	56728138	55469924	2635542	54999274	59363680	133028	0.00234501	9767031	5936368000	5672813800	5657743914	15578376	0.00275346	35.5	236.5	326	27459679	130153	33414	111716	92.6	25.3149	24.4734	24.7751	25.4364	0.0172	5
SRR5943644	Capra hircus	31783418	7.37	81.62	11.01	6.84	57.3	35.81	6.89	96.06	63566836	61064507	59497318	2502329	58879190	63566836	162347	0.00265862	11836001	6356683600	6106450700	6088358728	16607266	0.00272771	35.5	199.6	185.9	29387078	172379	40927	148274	92.6	25.844	23.9654	24.2492	25.9408	0.017	5
SRR5943645	Capra hircus	31565959	5.6	84.97	9.43	7.48	56.67	37.7	5.63	97.06	63131918	61278237	60069536	1853681	59596642	63131918	135540	0.00221188	10120607	6313191800	6127823700	6110245848	16987266	0.00278013	35.5	194	168.2	29742710	173154	27964	90939	94.4	25.2326	24.6408	24.7859	25.3406	0.0168	5
SRR5943646	Capra hircus	29396610	6.51	82.25	11.24	7.76	58.21	35.25	6.54	96.5	58793220	56738033	55498516	2055187	54965392	58793220	163549	0.00288253	11272306	5879322000	5673803300	5655631812	15436331	0.00272937	35.6	192.3	179	27403981	221672	34847	88757	93.5	25.8798	23.9534	24.211	25.9559	0.0167	5
SRR5969105	Capra hircus	32497475	20.31	64.55	15.14	4.93	55.8	34.16	10.04	89.22	64994950	57991636	54197240	7003314	51794150	64994950	612881	0.0105684	23565128	9628221302	8587141014	8560452272	38280082	0.00447174	37.5	424.8	646.7	25566423	547426	33257	951514	79.7	24.2037	25.6422	25.8974	24.2565	0.0026	8
SRR5969106	Capra hircus	31374552	17.76	64.96	17.29	5.07	58.5	31.85	9.65	90.14	62749104	56561971	53787838	6187133	51607426	62749104	766491	0.0135513	25874337	9222388158	8307542957	8279057225	40728303	0.00491944	37.5	523.5	1064.3	25268883	800250	33365	791421	82.2	24.5215	25.3295	25.586	24.5627	0.00173333	8
SRR5969108	Capra hircus	28357243	21.22	64.34	14.44	5.18	54.77	34.85	10.38	88.98	56714486	50463387	47040798	6251099	44677674	56714486	533695	0.0105759	18884260	8391204868	7462596529	7439091443	33879178	0.00455421	37.4	516.9	1018.8	22046417	484556	33298	956127	78.8	24.4317	25.3797	25.6777	24.5107	0.0026	8
SRR5969109	Capra hircus	36679679	18.01	65.79	16.19	5	58.65	32.05	9.3	89.96	73359358	65996736	62648182	7362622	60144930	73359358	900575	0.0136458	28244678	10809521022	9719756943	9686379403	48378072	0.00499444	37.5	541.5	1097.3	29492301	905186	44248	882356	82	24.1797	25.6634	25.8649	24.2909	0.00166667	8
SRR5969111	Capra hircus	26778384	21.22	68	10.78	5.75	54.87	36.99	8.14	89.03	53556768	47680275	44226542	5876493	42193728	53556768	428814	0.00899353	13004604	7964770064	7089334704	7067723333	35149977	0.00497331	37.1	421.2	590.3	20924873	330328	33765	824305	78.8	23.7673	26.1026	26.2321	23.8978	0.0026	8
SRR5969112	Capra hircus	28366877	19.45	65.28	15.27	5.11	57.97	32.68	9.35	89.3	56733754	50664944	47850892	6068810	45701634	56733754	677900	0.0133801	20411739	8359563210	7461268059	7435681800	38477838	0.00517476	37.3	518.5	1041.8	22465649	610374	37613	811810	80.6	24.4564	25.3916	25.5903	24.5618	0.00166667	8
SRR5969113	Capra hircus	27344737	18.67	61.3	20.04	3.9	61.69	28.32	9.99	88.93	54689474	48637896	46214654	6051578	44480944	54689474	677548	0.0139305	26554842	8005219638	7115223021	7090133766	33515048	0.004727	37.6	518.3	1053.2	21734434	696761	28881	647251	81.3	24.2491	25.7063	25.915	24.1293	0.00166667	8
SRR5969114	Capra hircus	34181626	20.24	61.2	18.56	3.95	58.71	30.66	10.64	88.59	68363252	60561338	57060820	7801914	54527196	68363252	922475	0.0152321	31446533	10092411930	8937422903	8905958105	46364465	0.005206	37.2	425.8	666	26859746	647437	51140	972087	79.8	24.2135	25.725	25.8431	24.2188	0.00166667	8
SRR5969124	Capra hircus	30101314	18.87	62.16	18.97	4.55	57.27	31.7	11.02	89.68	60202628	53991482	51135554	6211146	48841586	60202628	790291	0.0146373	28415110	8864565962	7945367384	7917885752	39453459	0.00498283	37.4	514.2	1041.1	23967918	687263	35891	876705	81.1	24.4709	25.4664	25.5675	24.4954	0.00166667	8
SRR5969127	Capra hircus	18200056	7.49	81.04	11.47	10.5	46.75	39.85	13.4	96.87	36400112	35259388	34506668	1140724	33673554	36400112	141155	0.00400333	6665058	4576625372	4434214565	4419413389	13133882	0.00297186	34.2	415.7	426.2	16786737	122692	172765	171140	92.5	26.2132	23.5105	23.9118	26.3647	0.000476	6
SRR5969128	Capra hircus	25904466	11.1	71.8	17.09	5.58	50.36	33.63	16.01	94.72	51808932	49073687	47585834	2735245	46056412	51808932	530288	0.010806	14526764	6500884198	6159009938	6133348912	27093686	0.00441744	35	370.4	327.6	22985897	156300	215117	435603	88.9	26.823	22.6425	23.1285	27.4058	0.00285714	6
SRR5969129	Capra hircus	19871103	9.51	71.44	19.05	7.6	45.35	35.35	19.3	96.01	39742206	38157803	37270582	1584403	35960824	39742206	289597	0.00758946	12352064	4997466786	4799100893	4782051479	14119737	0.00295265	34.4	384.3	386.1	17933450	160130	176673	365038	90.5	27.1801	22.1668	22.7348	27.9182	0.000556	6
SRR5969130	Capra hircus	19626274	7.15	76.64	16.21	8.64	41.48	40.02	18.5	97.29	39252548	38189578	37391516	1062970	36447670	39252548	220130	0.00576414	10524261	4937223078	4804430281	4788583623	14645892	0.0030585	34.2	405.1	402.8	18190587	138926	121788	244457	92.9	25.9852	23.5749	23.7551	26.6859	0.000476	6
SRR5969131	Capra hircus	25644012	8.39	72.84	18.78	8.65	43.05	36.77	20.18	96.7	51288024	49596271	48495242	1691753	46986582	51288024	280295	0.00565153	15739650	6448004638	6236646030	6214160786	17929923	0.00288533	34.6	336.2	282.2	23426466	185984	260615	374556	91.6	27.2486	22.2367	22.7526	27.7625	0.000556	6
SRR5969132	Capra hircus	18761690	8.23	75.61	16.16	7.97	46.31	35.51	18.18	96.49	37523380	36206693	35430616	1316687	34433788	37523380	255709	0.00706248	10274643	4720178766	4555347006	4540554402	13624437	0.00300061	34.2	418.5	432.5	17200045	137962	128699	248602	91.8	26.1237	23.4175	23.56	26.8994	0.000476	6
SRR6314315	Capra hircus	47830768	19.52	73.91	6.57	8.62	76.15	20.65	3.19	86.42	95661536	82666163	79441800	12995373	76988444	95661536	559456	0.00676765	14242523	9566153600	8266616300	8210572687	25987401	0.00316511	34.2	320.7	629.5	38014103	1452889	26395	227513	80.5	24.3675	25.7798	26.4049	23.4488	0.0311	5
SRR6314316	Capra hircus	59356541	10.63	80.61	8.76	12.57	60.66	33.32	6.02	94.36	118713082	112020337	108629004	6692745	106093408	118713082	673420	0.00601159	25835285	11871308200	11202033700	11142824714	28924270	0.00259577	35.5	308.8	591.1	52511384	1523115	36505	243498	89.4	23.3037	26.5941	26.5878	23.5138	0.034	5
SRR6314317	Capra hircus	48215917	13.75	78.05	8.2	8.75	68.5	27.07	4.44	91.41	96431834	88143622	85041782	8288212	83171270	96431834	492972	0.00559283	18774640	9643183400	8814362200	8769134829	24345610	0.00277628	35	312.4	567.3	41197059	1093182	23252	207398	86.2	23.8524	26.1673	26.4696	23.5115	0.0301	5
SRR6314318	Capra hircus	43868700	14.68	77.99	7.33	5.69	71.49	24.84	3.67	90.11	87737400	79055897	76155604	8681503	74859816	87737400	370305	0.00468409	14794107	8773740000	7905589700	7873544792	23175098	0.00294341	34.5	311.7	577.6	37228090	616804	21748	211160	85.3	22.911	27.0468	27.5966	22.445	0.0303	5
SRR6314319	Capra hircus	52733707	16.21	76.06	7.73	7	67.17	28.43	4.4	89.87	105467414	94788545	90365092	10678869	88374002	105467414	618513	0.00652519	18713929	10546741400	9478854500	9427382024	33808197	0.00358617	34.3	319.3	602.4	43839735	1125522	29328	187961	83.8	23.7857	26.1681	26.6205	23.4256	0.0307	5
SRR6314320	Capra hircus	49035207	16.83	75.87	7.29	5.92	66.86	28.96	4.19	89.41	98070414	87687360	83218976	10383054	81562322	98070414	538440	0.00614045	17131388	9807041400	8768736000	8724526479	34952482	0.00400623	34	318.8	610	40501514	878249	23474	206251	83.2	23.8677	26.0553	26.5094	23.5667	0.0425	5
SRR19025928	Carassius auratus	49843153	25.44	65.7	8.86	8.76	61.31	33.34	5.35	85.77	99686306	85499499	79055544	14186807	74325228	99686306	1232652	0.0144171	18337684	14952945900	12824924850	12778639741	75197764	0.00588465	38.6	431.4	904.7	37066287	1100177	98013	1263295	74.6	26.1366	23.8183	23.6576	26.3871	0.0022	8
SRR19025929	Carassius auratus	48346419	24.43	69.41	6.16	10.55	61.03	34.31	4.66	86.66	96692838	83796919	77719506	12895919	73068852	96692838	770424	0.00919394	9605998	14503925700	12569537850	12523773800	73382695	0.00585947	38.6	391.3	506.9	36294998	913783	71753	1579219	75.6	26.1703	23.98	23.8831	25.9669	0.0022	8
SRR19025930	Carassius auratus	43940031	22.92	71.52	5.57	10.1	62.41	33.71	3.87	87.14	87880062	76580790	71356202	11299272	67742312	87880062	605283	0.00790385	7588989	13182009300	11487118500	11449278011	70457800	0.00615391	38.6	477.5	977.6	33693859	683098	56755	1244389	77.1	26.573	23.5739	23.4066	26.4464	0.0022	8
SRR19025931	Carassius auratus	50537271	26.76	67.96	5.28	9.31	64.05	32.57	3.38	84.46	101074542	85365516	78518718	15709026	74028858	101074542	711405	0.00833363	8297101	15161181300	12804827400	12755273666	81158445	0.00636274	38.5	371	420.1	36772627	999432	62542	1424758	73.2	26.5174	23.8183	23.7839	25.8804	0.0022	8
SRR19025932	Carassius auratus	44885038	23.41	68.98	7.62	10.95	57.91	34.32	7.77	87.93	89770076	78934828	73520694	10835248	68757908	89770076	1071918	0.0135798	14469330	13465511400	11840224200	11793585642	67189880	0.00569715	38.7	535.6	1077.9	34128295	927566	63102	1641384	76.6	26.0436	24.0453	23.9289	25.982	0.00246667	8
SRR19184619	Carassius auratus	48541770	20.46	70.52	9.03	8.52	58.78	35.04	6.19	89	97083540	86405406	80709518	10678134	77224262	97083540	985787	0.0114089	19582583	14562531000	12960810900	12922265868	79307710	0.00613729	38	461.2	924.9	38522567	647943	73177	1111072	79.5	25.6367	24.4761	24.3721	25.5158	0.00186667	8
SRR19184620	Carassius auratus	55878300	20.22	70.83	8.94	8.48	58.66	35.05	6.29	89.14	111756600	99624294	93191104	12132306	89156724	111756600	1150928	0.0115527	21926193	16763490000	14943644100	14899653844	93470210	0.00627331	38.1	368.8	457.2	44479720	710965	78811	1326056	79.8	25.9007	24.239	24.1269	25.7337	0.00113333	8
SRR19184621	Carassius auratus	35692384	23.3	66.46	10.24	8.91	59.1	34.11	6.79	87.46	71384768	62432538	57888716	8952230	54754984	71384768	799733	0.0128096	19163101	10707715200	9364880700	9330002813	58471227	0.00626701	38.1	446.3	914.4	27214378	638291	55927	1035762	76.7	26.1808	24.0631	23.9599	25.7958	0.00206667	8
SRR19184622	Carassius auratus	43544722	20.75	69.12	10.12	10.18	57.48	36.22	6.29	89.28	87089444	77757393	72513450	9332051	69014622	87089444	757446	0.00974114	23439819	13063416600	11663608950	11624207825	68897776	0.0059271	37.9	483.9	986.6	34329928	675338	69023	1182436	79.2	25.4159	24.7825	24.6839	25.1178	0.000733	8
SRR19184623	Carassius auratus	44047776	21.27	67.36	11.37	11.21	61.08	32.72	6.19	88.46	88095552	77932632	73275602	10162920	69357904	88095552	909470	0.01167	25450985	13214332800	11689894800	11641912411	62570568	0.0053746	38.4	499.1	1019.3	34306264	1227260	63893	1040384	78.7	25.2619	24.7959	24.6253	25.3175	0.0012	8
SRR19184624	Carassius auratus	47564030	20.85	67.66	11.48	8.55	58.54	34.6	6.85	88.84	95128060	84507799	78857308	10620261	75290800	95128060	1021274	0.012085	28582949	14269209000	12676169850	12637055274	75149384	0.00594675	37.9	473.5	978.2	37534130	656472	73086	1164966	79.1	25.3963	24.645	24.6225	25.3369	0.00186667	8
SRR19184625	Carassius auratus	52614814	18.78	72.94	8.28	7.85	59.81	35.48	4.71	89.65	105229628	94333892	88335314	10895736	85462530	105229628	791003	0.00838514	18350798	15784444200	14150083800	14112381441	86957007	0.00616175	37.9	375.8	468.6	42661400	480351	77661	948245	81.2	25.5363	24.7662	24.5109	25.1868	0.000733	8
SRR20363963	Carassius auratus	20786562	16.48	76.37	7.15	6.53	60.92	34.48	4.6	90.62	41573124	37672874	35769312	3900250	34723436	41573124	341254	0.00905835	5418653	6215193674	5634089320	5613481896	37142801	0.00661671	35.9	423.8	399.3	17309497	157684	43023	374452	83.5	26.0717	23.9656	24.0229	25.9394	0.0008	8
SRR20363964	Carassius auratus	20319907	16.95	76.51	6.54	8.56	60.08	34.81	5.11	90.69	40639814	36855444	35062698	3784370	33751378	40639814	360083	0.00977014	4673003	6072648368	5508957172	5487641973	35290754	0.00643095	36.2	518.5	875.2	16800128	187501	42188	501532	83.1	26.3225	23.7855	23.6953	26.1961	0.00106667	8
SRR20363965	Carassius auratus	32150458	18.51	72.58	8.91	3.88	65.9	29.38	4.71	88.28	64300916	56762085	53563102	7538831	52399548	64300916	700066	0.0123333	14444269	9609513640	8488228998	8451829541	56403058	0.00667347	36.2	503.6	926.4	26151562	209229	57781	362979	81.5	26.5251	23.5423	23.4716	26.461	0.00106667	8
SRR20363966	Carassius auratus	21419699	18.12	75.6	6.29	7.4	63.05	32.38	4.57	89.42	42839398	38308086	36396274	4531312	35078476	42839398	406932	0.0106226	4785270	6402097790	5726139688	5704269865	38276268	0.00671011	36.3	501.6	877.4	17461201	208417	39963	488556	81.9	26.5705	23.5934	23.4268	26.408	0.00106667	8
SRR20363967	Carassius auratus	20370951	27.69	66.04	6.28	4.4	63.43	32	4.57	83.21	40741902	33902218	30771156	6839684	29462288	40741902	934468	0.0275636	4862058	6081859222	5062898938	5036391235	50044375	0.00993655	36.3	515.5	925.7	14612384	251681	41358	480155	72.3	26.6204	23.385	23.4929	26.5015	0.00106667	8
SRR20363968	Carassius auratus	20924468	27.88	66.05	6.08	4.31	65.39	30.49	4.12	82.56	41848936	34549175	31472092	7299761	30182600	41848936	859224	0.0248696	4565771	6246879432	5159390256	5132946526	50331447	0.00980557	36.2	521.7	910.7	14963278	258783	44465	469520	72.1	26.4053	23.7315	23.6136	26.2495	0.00113333	8
SRR21011299	Carassius auratus	28258881	25.88	64.22	9.9	7.51	75.14	21.24	3.62	82.01	56517762	46351322	43998906	10166440	41890232	56517762	1002487	0.021628	11981557	8534182062	6999049622	6929917613	49537219	0.00714831	35.5	498.2	1101.5	20640955	1089743	43283	225472	74.1	26.3897	23.8191	24.1159	25.6756	0.00139073	8
SRR21011300	Carassius auratus	24051388	26.77	64.17	9.06	7.02	75.45	21.38	3.17	81.22	48102776	39067634	36916930	9035142	35224486	48102776	780967	0.0199901	9031163	7263519176	5899212734	5842783426	43976568	0.00752665	35.5	496.2	1089.1	17376113	863125	38081	181146	73.2	26.457	23.7066	24.074	25.7617	0.00145695	8
SRR21011301	Carassius auratus	23748938	26.31	64.67	9.03	6.7	73.8	22.84	3.36	81.88	47497876	38893461	36615262	8604415	35001888	47497876	761676	0.0195837	8929408	7172179276	5872912611	5820661910	44740682	0.00768653	35.4	485.5	1072.4	17300631	759857	38851	208292	73.7	26.5207	23.6615	23.9629	25.8554	0.00139073	8
SRR21011302	Carassius auratus	22939241	24.33	66.4	9.27	6.96	74.06	22.57	3.37	83.23	45878482	38186668	36198112	7691814	34716180	45878482	730537	0.0191307	8515888	6927650782	5766186868	5716164394	42193229	0.00738139	35.5	478.7	1035.1	17159203	730261	35469	174123	75.7	26.1994	24.1789	24.512	25.1093	0.00139073	8
SRR21011303	Carassius auratus	20794759	29.51	63.11	7.38	7.87	78.21	19.03	2.77	78.73	41589518	32745194	30991392	8844324	29314838	41589518	698782	0.02134	5675276	6280017218	4944524294	4883145561	38290499	0.00784136	35.4	480.8	1051.7	14351519	1013830	28619	101728	70.5	26.2943	23.9703	24.6544	25.0811	0.00139073	8
SRR21011304	Carassius auratus	22404135	25.96	61.77	12.28	6.45	73.89	22.18	3.93	82.06	44808270	36768278	34680484	8039992	33177996	44808270	988139	0.0268748	12703854	6766048770	5552009978	5499345375	43959931	0.00799367	35.4	522.5	1159.9	16385183	780925	35517	138617	74	26.3722	23.7438	24.2253	25.6585	0.00139073	8
SRR21883728	Carassius auratus	32877369	18.64	73.48	7.87	5.24	66	30.46	3.54	88.34	65754738	58088972	54881454	7665766	53496950	65754738	767239	0.013208	8166732	9863210700	8713345800	8677792533	64230761	0.00740174	36.1	430.3	901.5	26770751	314050	90586	265340	81.4	26.8111	23.2383	23.1277	26.8237	0.000533	8
SRR21883729	Carassius auratus	25548062	19.7	73.05	7.25	5.86	66.9	29.48	3.62	87.59	51096124	44757595	42215608	6338529	41032308	51096124	572065	0.0127814	5883461	7664418600	6713639250	6681341220	48616653	0.00727648	36.1	435	921.9	20497827	320067	56499	233411	80.3	26.9419	23.1913	23.1349	26.7323	0.000533	8
SRR21883730	Carassius auratus	24839354	19.63	72.71	7.67	5.58	66.08	30.31	3.61	87.76	49678708	43595832	41067626	6082876	39928894	49678708	619063	0.0142001	6018308	7451806200	6539374800	6508756119	50553560	0.00776701	35.8	437.9	938.1	19956062	319173	59949	198629	80.4	26.9881	23.1081	22.9966	26.9075	0.000133	8
SRR21883731	Carassius auratus	25398711	21.11	70.92	7.97	4.94	70.3	26.46	3.24	85.89	50797422	43630252	41152750	7167170	40072128	50797422	743568	0.0170425	6452352	7619613300	6544537800	6513094707	52030664	0.00798862	35.9	430.4	932.4	20027448	309394	52486	187047	78.9	27.0042	23.1072	23.0446	26.8435	0.000133	8
SRR21883732	Carassius auratus	25452972	17.36	74.87	7.78	5.5	69.33	27.64	3.02	88.63	50905944	45116753	43075032	5789191	42070346	50905944	572477	0.0126888	6097436	7635891600	6767512950	6738632410	50467256	0.00748924	36.1	409.7	905.7	21023978	309116	40555	163867	82.6	27.0739	23.0532	22.7683	27.104	0.000667	8
SRR21883733	Carassius auratus	24150265	21.48	70.41	8.11	5.44	69.51	27.25	3.24	85.88	48300530	41479811	39057852	6820719	37923878	48300530	727578	0.0175405	6367695	7245079500	6221971650	6190906972	49769286	0.00803909	35.9	438.9	959.9	18947063	335152	61475	185236	78.5	27.1997	22.926	22.8529	27.0209	0.000133	8
SRR17216068	Castor canadensis	86701161	58.93	35.27	5.8	12.42	85.83	10.68	3.49	55.7	173402322	96583346	89102704	76818976	71214464	173402322	4177480	0.0432526	27448431	26010348300	14487501900	13857808641	35055828	0.00252968	35	578.2	1318.8	32833066	10607832	14066	1096388	41.1	27.0791	22.9153	25.3769	24.6291	0.000733	8
SRR17216069	Castor canadensis	93443858	53.11	40.14	6.75	13.88	87.03	10.1	2.87	60.19	186887716	112487290	106076034	74400426	87629172	186887716	4456587	0.0396186	36000746	28033157400	16873093500	16206814172	39275727	0.00242341	35.2	534.3	1244.3	40480328	11595098	6205	956386	46.9	26.6427	23.2943	25.2286	24.8348	0.000733	8
SRR17216070	Castor canadensis	89019513	52.13	40.66	7.21	13.4	87.02	9.77	3.21	60.71	178039026	108093927	102536220	69945099	85219582	178039026	4617342	0.042716	37129267	26705853900	16214089050	15574234809	36400012	0.00233719	35.3	516.3	1190.4	38990016	11329909	9157	939028	47.9	25.8842	24.0219	26.1813	23.9122	0.000733	8
SRR17216071	Castor canadensis	112482257	57.59	37.69	4.72	13.67	89.14	8.4	2.46	55.68	224964514	125261259	118669818	99703255	95410856	224964514	4856768	0.0387731	27830375	33744677100	18789188850	17978124762	47647875	0.00265032	35.3	419.9	1049.9	43168199	15048483	7546	1110680	42.4	27.2343	22.7027	24.7314	25.3313	0.000733	8
SRR17216072	Castor canadensis	102102467	52.2	41.02	6.79	13.1	87.26	9.8	2.94	60.42	204204934	123389852	116651274	80815082	97618198	204204934	4921955	0.0398895	36793476	30630740100	18508477800	17781822482	40461768	0.00227546	35.2	692.2	1546.1	45615343	11743658	8109	958527	47.8	26.9559	22.9779	24.867	25.1993	0.000733	8
SRR17216073	Castor canadensis	91422853	52.33	38.51	9.15	11.33	87.22	9.17	3.61	59.53	182845706	108841026	103611140	74004680	87154600	182845706	5954077	0.0547043	43234959	27426855900	16326153900	15665080700	38593001	0.00246363	35.4	548.8	1235.6	40776746	10159769	4959	864096	47.7	26.4753	22.4564	24.9696	26.0987	0.000733	8
SRR17216074	Castor canadensis	101814263	54.15	39.61	6.24	13.74	87.17	9.77	3.06	59.28	203628526	120718583	114059978	82909943	93358012	203628526	4662344	0.0386216	32799315	30544278900	18107787450	17365706795	41688693	0.00240063	35.3	573.8	1298	43190608	12815229	17298	1006854	45.8	26.8647	22.8625	24.6192	25.6535	0.000733	8
SRR17216075	Castor canadensis	94256718	51.38	40.31	8.31	12.17	87.31	9.84	2.85	60.6	188513436	114232490	108256758	74280946	91654762	188513436	4877487	0.0426979	44991542	28277015400	17134873500	16493095370	36004777	0.00218302	35.4	699.7	1351.1	42126660	11260593	3865	737261	48.6	26.3309	23.8938	25.9504	23.8244	0.000733	8
SRR17216076	Castor canadensis	93880156	53.15	38.87	7.97	12.2	86.72	9.83	3.44	59.53	187760312	111773315	105726562	75986997	87957242	187760312	5439088	0.0486618	42398751	28164046800	16765997250	16061994730	36195636	0.0022535	35.3	591	1370	39861419	11950936	7833	1043093	46.8	25.5223	24.2506	26.4792	23.7482	0.000733	8
SRR17216077	Castor canadensis	99678064	54.85	40.36	4.79	14.1	88.42	9.13	2.45	58.34	199356128	116306608	110079024	83049520	90018380	199356128	3547744	0.0305034	28861139	29903419200	17445991200	16762912033	44562954	0.00265843	35.3	461.7	1119.8	41610904	12504341	7889	916378	45.2	27.5941	22.4587	24.4418	25.5055	0.000733	8
SRR17216078	Castor canadensis	100717162	53.04	41.75	5.21	14.39	87.97	9.52	2.52	60.06	201434324	120977160	114610096	80457164	94595662	201434324	3786547	0.0312997	27653283	30215148600	18146574000	17432364929	43013594	0.00246746	35.3	608	1407.1	44148889	12158695	6266	991198	47	26.7714	22.9331	25.0083	25.2869	0.000733	8
SRR17216079	Castor canadensis	82303917	53.05	39.75	7.2	13.29	88.34	8.82	2.84	59.36	164607834	97718486	93021466	66889348	77280276	164607834	4021953	0.0411586	30830258	24691175100	14657772900	14061071068	33857744	0.00240791	35.4	608.1	1365.7	35441474	10343689	12537	713033	46.9	26.0347	23.5563	25.4104	24.9979	0.000733	8
SRR17216080	Castor canadensis	92460648	52.69	39.26	8.06	12.19	87.43	9.45	3.13	59.55	184921296	110127811	104374664	74793485	87494042	184921296	5162527	0.0468776	41578141	27738194400	16519171650	15860429316	36182889	0.00228133	35.3	691.8	1379.3	39775423	11635757	3460	772692	47.3	26.4725	23.502	25.8113	24.2141	0.000733	8
SRR17216081	Castor canadensis	79724669	54.35	34.87	10.78	11.59	88.1	8.71	3.19	57.67	159449338	91952289	86542774	67497049	72791356	159449338	5853278	0.0636556	53735884	23917400700	13792843350	13213253652	29823892	0.00225712	35.2	572.7	1289.1	33834054	8838639	4712	593982	45.7	26.1528	23.8773	25.9441	24.0259	0.000733	8
SRR17216082	Castor canadensis	88656775	52.81	38.81	8.38	11.95	86.11	10.11	3.79	59.96	177313550	106323650	100148638	70989900	83683046	177313550	5295779	0.0498081	43728521	26597032500	15948547500	15296472250	35134408	0.0022969	35.2	576.2	1338.8	37889716	11141112	7587	1035904	47.2	25.5324	24.5444	26.642	23.2813	0.000733	8
SRR17216083	Castor canadensis	108975074	56	39.72	4.27	14.42	88.46	8.86	2.68	57.6	217950148	125537214	118996356	92412934	95890356	217950148	4643081	0.0369857	24054015	32692522200	18830582100	18036043834	46792913	0.00259441	35.3	423.3	1075.4	43810387	14615915	7454	1064422	44	27.1199	22.8041	24.5428	25.5336	0.000733	8
SRR17216084	Castor canadensis	110054188	52.91	39.44	7.65	12.64	87.17	9.76	3.07	59.71	220108376	131422078	123994252	88686298	103646460	220108376	5752376	0.0437702	47272526	33016256400	19713311700	18913102752	43224573	0.00228543	35.3	725.8	1587.7	47712642	13228473	7844	1048167	47.1	26.3139	23.4195	25.655	24.6112	0.000733	8
SRR17216085	Castor canadensis	104216036	50.58	44.62	4.8	15.69	87.56	9.9	2.54	62.66	208432072	130612114	124456088	77819958	103016150	208432072	3909407	0.0299314	29985276	31264810800	19591817100	18863706300	53621405	0.00284257	35.4	453.3	1107.9	47648136	13648103	8423	923382	49.4	27.7629	21.9373	23.8208	26.4795	0.000733	8
SRR17216086	Castor canadensis	103862323	49.22	44.12	6.66	14.3	86.35	10.68	2.97	63.57	207724646	132060824	125742070	75663822	105474352	207724646	4539055	0.0343709	34358003	31158696900	19809123600	19078741242	48382594	0.00253594	35.4	588.3	1310.2	49175651	12559926	14500	1120958	50.8	26.679	22.8605	24.7399	25.7203	0.000733	8
SRR17216087	Castor canadensis	93072254	53.6	39.36	7.04	12.44	86.66	10.36	2.98	59.33	186144508	110433447	103937252	75711061	86365316	186144508	4746555	0.0429811	35915174	27921676200	16565017050	15893457231	38173172	0.00240182	35.2	743.7	1443.9	39169888	11987260	3552	807926	46.4	26.0389	23.8643	26.3848	23.7117	0.000733	8
SRR17216088	Castor canadensis	96261226	51.08	41.9	7.02	14.18	88.76	8.52	2.72	61.09	192522452	117608808	112797238	74913644	94181758	192522452	4768376	0.0405444	39009139	28878367800	17641321200	16947552242	38987973	0.00230051	35.5	572.4	1336.6	43142249	12457521	8738	790111	48.9	26.3122	23.5581	25.3327	24.7967	0.000733	8
SRR17216089	Castor canadensis	100029189	53.5	39.9	6.59	13.5	86.8	10.04	3.16	59.83	200058378	119692682	112952964	80365696	93024488	200058378	4603619	0.038462	38350276	30008756700	17953902300	17230994222	40607929	0.00235668	35.3	513.2	1188.5	42689938	12630364	9784	1146396	46.5	26.4422	23.6427	25.5831	24.3325	0.000733	8
SRR17216090	Castor canadensis	82753208	57.86	37.01	5.13	13.68	88.57	8.89	2.54	55.76	165506416	92286306	86967710	73220110	69741160	165506416	3574466	0.0387324	23829465	24825962400	13842945900	13237290018	32554768	0.00245932	35.3	465.1	1155.1	31569153	11055723	7836	851143	42.1	26.6483	23.5477	25.1979	24.606	0.000733	8
SRR17216091	Castor canadensis	93455090	51.53	42.02	6.45	13.93	86.77	10.38	2.86	61.52	186910180	114990827	108922492	71919353	90603416	186910180	4264013	0.0370813	32680542	28036527000	17248624050	16576588343	40005260	0.00241336	35.4	684.7	1477.6	41778530	11697707	28053	956956	48.5	26.5864	23.3967	25.2438	24.7732	0.000733	8
SRR17216092	Castor canadensis	100009263	51.67	41.78	6.54	13.45	87	10.37	2.64	61.09	200018526	122193731	116007268	77824795	96662346	200018526	4356107	0.0356492	34843694	30002778900	18329059650	17621298778	42301171	0.00240057	35.4	702.6	1346.4	44462639	12769019	3628	768348	48.3	27.0001	23.2959	24.9687	24.7347	0.000733	8
SRR17216093	Castor canadensis	101234957	52.41	40.87	6.72	13.43	87.27	9.86	2.87	60.4	202469914	122300177	115481124	80169737	96357054	202469914	4479075	0.0366236	37184869	30370487100	18345026550	17637556162	41569440	0.00235687	35.2	667.3	1511.4	44688135	12046959	7599	997869	47.6	26.8599	23.0299	24.9772	25.1328	0.000733	8
SRR17216094	Castor canadensis	93539288	52.8	40.61	6.59	12.82	87.52	9.85	2.63	59.72	187078576	111717576	106124404	75361000	88308588	187078576	4498993	0.0402711	33618158	28061786400	16757636400	16089071565	36853183	0.00229057	35.4	732.3	1414.2	40271834	12055645	3731	730992	47.2	26.8677	23.2353	25.3915	24.5056	0.000733	8
SRR17216095	Castor canadensis	93540743	50.17	43.42	6.41	14.39	86.99	10.27	2.74	62.64	187081486	117178515	111239150	69902971	93224780	187081486	3721949	0.0317631	34905835	28062222900	17576777250	16916892758	39275636	0.00232168	35.4	590.6	1318.2	43081366	11683943	8887	845379	49.8	26.6359	23.3343	25.2832	24.7474	0.000733	8
SRR17216096	Castor canadensis	92204343	51.5	40.69	7.81	12.91	86.63	10.31	3.06	61.15	184408686	112760373	106552780	71648313	89445438	184408686	4647212	0.0412132	43150502	27661302900	16914055950	16260038062	39028907	0.0024003	35.2	585.9	1345.6	41143831	11225695	9095	897769	48.5	25.9235	24.1282	26.0465	23.9017	0.000733	8
SRR17216097	Castor canadensis	107983373	51.56	41.4	7.04	12.67	86.78	10.41	2.81	60.93	215966746	131583688	124741812	84383058	104617276	215966746	5026864	0.0382028	41073617	32395011900	19737553200	18999952479	44949191	0.00236575	35.4	695.9	1359.7	48152436	13253256	4278	960936	48.4	26.4862	23.3559	25.6097	24.5487	0.000733	8
SRR18337082	Cavia porcellus	28302522	27.9	64.68	7.41	17.17	81.29	16.62	2.09	81.21	56605044	45969127	44370430	10635917	40809740	56605044	856125	0.0186239	14362669	8547361644	6941338177	6800525742	27708183	0.00407442	35	680.4	1452.3	19531061	2485454	1636	167064	72.1	24.9196	24.9836	25.8168	24.2799	6.62e-05	8
SRR18337083	Cavia porcellus	70251092	24.67	66.97	8.36	16.38	79.3	18.29	2.4	83.64	140502184	117514126	113424308	22988058	105836068	140502184	2122503	0.0180617	39105024	21215829784	17744633026	17437852850	71727102	0.0041133	35	629.8	1347.3	51022732	5283958	4064	401400	75.3	25.0228	24.7628	25.7495	24.4655	6.62e-05	8
SRR18337084	Cavia porcellus	31350922	27.44	63.42	9.14	15.88	81.09	16.46	2.46	81.28	62701844	50966034	49130610	11735810	45495486	62701844	1155009	0.0226623	19677263	9467978444	7695871134	7542368311	31270260	0.00414595	35	594	1294.9	21774591	2609755	1782	179177	72.6	24.6973	25.0189	26.2533	24.0299	6.62e-05	8
SRR18337085	Cavia porcellus	31281773	25.87	65.67	8.46	17.11	79.9	17.63	2.47	82.86	62563546	51843036	50076558	10720510	46377714	62563546	1002746	0.019342	18132053	9447095446	7828298436	7681148824	30604361	0.00398435	35	651.4	1391.8	22279657	2526145	2067	230410	74.1	24.7503	25.0529	26.0252	24.1709	6.62e-05	8
SRR18337086	Cavia porcellus	31159182	26.67	63.71	9.62	15.75	80.27	17.09	2.64	81.96	62318364	51077325	49202522	11241039	45695668	62318364	1175138	0.023007	20617780	9410072964	7712676075	7565893012	31791674	0.00420197	34.9	624.4	1343.2	21930148	2485761	1793	183559	73.3	24.9681	24.7803	25.9301	24.3217	6.62e-05	8
SRR18337087	Cavia porcellus	37296751	26.69	65.3	8.01	15.53	80.31	17.43	2.26	81.9	74593502	61089069	58801246	13504433	54686016	74593502	1121119	0.0183522	20112460	11263618802	9224449419	9055709631	37991864	0.00419535	34.9	644.3	1376.1	26282411	2898705	2007	217500	73.3	24.5995	25.1585	26.1894	24.0525	6.62e-05	8
SRR18337088	Cavia porcellus	63797248	24.68	66.86	8.47	16.4	78.16	19.24	2.6	83.88	127594496	107022326	103084662	20572170	96109676	127594496	1950692	0.018227	36173585	19266768896	16160371226	15883597247	66558812	0.00419041	34.9	604.5	1302.8	46351739	4745945	4057	440590	75.3	25.059	24.6734	25.7248	24.5419	6.62e-05	8
SRR18337089	Cavia porcellus	30731983	26.4	65.66	7.94	16.5	78.9	18.71	2.39	82.61	61463966	50775409	48829616	10688557	45239968	61463966	909663	0.0179154	16665360	9281058866	7667086759	7531261764	31733161	0.00421353	34.9	660.7	1409.4	21804450	2356944	2190	251224	73.6	25.2714	24.556	25.4828	24.6907	6.62e-05	8
SRR18337090	Cavia porcellus	36204257	27	64.63	8.37	16.32	80.35	17.27	2.38	81.84	72408514	59262571	57090538	13145943	52856880	72408514	1196888	0.0201964	20842044	10933685614	8948648221	8774398102	36318078	0.0041391	34.9	635.3	1375.5	25339588	2998350	1864	205467	73	24.7706	25.0421	26.0358	24.1515	6.62e-05	8
SRR18337091	Cavia porcellus	30289265	24.47	66.76	8.78	15.77	79.38	18.16	2.46	83.64	60578530	50668961	48876804	9909569	45756844	60578530	932791	0.0184095	18092879	9147358030	7651013111	7521724276	31158885	0.00414252	35	651.3	1396.8	22070728	2207456	1701	158517	75.5	24.9565	24.8268	25.8268	24.3896	6.62e-05	8
SRR18337092	Cavia porcellus	35860883	28.04	64.27	7.69	16.61	81.91	16.03	2.06	80.84	71721766	57983405	56019474	13738361	51607936	71721766	1117762	0.0192773	18745725	10829986666	8755494155	8576343410	34989313	0.00407975	35	673.3	1444.4	24679151	3120076	2140	208370	72	24.6607	25.1315	26.1726	24.0358	6.62e-05	8
SRR18337093	Cavia porcellus	34087864	29.09	64.05	6.86	17.68	79.52	18.11	2.37	80.96	68175728	55193061	53122300	12982667	48342872	68175728	976780	0.0176975	15748067	10294534928	8334152211	8160955993	32761325	0.0040144	35	649.3	1372.3	23102283	2973845	3637	481385	70.9	24.2785	25.5621	26.5276	23.6313	6.62e-05	8
SRR18337094	Cavia porcellus	33953691	26.92	65.21	7.87	16.95	78.3	19.17	2.53	82.5	67907382	56020775	53834652	11886607	49627144	67907382	1016095	0.0181378	18291679	10254014682	8459137025	8305731493	35341399	0.00425506	34.9	663.6	1419.6	23903874	2637238	3255	372959	73.1	25.2638	24.4978	25.4193	24.8187	6.62e-05	8
SRR18337095	Cavia porcellus	29913496	26.88	65.7	7.42	17.35	79.29	18.33	2.38	82.39	59826992	49289721	47506030	10537271	43746310	59826992	851555	0.0172765	15270337	9033875792	7442747871	7304586118	29683825	0.00406372	35	663.4	1416.5	21041363	2380266	2513	328873	73.1	24.8672	25.0053	25.8249	24.3019	6.62e-05	8
SRR18337096	Cavia porcellus	34625503	25.2	66.66	8.14	17.03	79.36	18.3	2.34	83.4	69251006	57758717	55759666	11492289	51796884	69251006	1034791	0.0179158	19082400	10456901906	8721566267	8565270317	34450904	0.00402216	35	671.1	1429	24931282	2702370	2266	243915	74.8	24.8915	24.9517	25.7936	24.3634	6.62e-05	8
SRR18337097	Cavia porcellus	34962437	29.86	62.28	7.86	16.58	82.55	15.32	2.13	79.44	69924874	55548891	53619456	14375983	49047992	69924874	1234118	0.0222168	18687329	10558655974	8387882541	8198115004	33695266	0.00411012	35	626.7	1348	23314385	3300010	1886	193447	70.1	24.7017	25.0462	26.2124	24.0398	6.62e-05	8
SRR18337098	Cavia porcellus	33039609	26.29	65.56	8.15	16.36	80.28	17.38	2.34	82.35	66079218	54414417	52477896	11664801	48707466	66079218	1030875	0.0189449	18476765	9977961918	8216576967	8064151077	33775643	0.00418837	35	641.7	1387.4	23402660	2640202	1959	194127	73.7	24.9084	24.8744	25.8248	24.393	6.62e-05	8
SRR18337099	Cavia porcellus	32829782	29.64	62.55	7.81	16.85	81.68	16.12	2.21	79.87	65659564	52444554	50577324	13215010	46200144	65659564	1086766	0.0207222	17581326	9914594164	7919127654	7747391331	31580487	0.00407627	35	666.9	1420	22046923	2950728	2450	288561	70.4	24.8606	24.944	25.926	24.2691	6.62e-05	8
SRR20754044	Cavia porcellus	24280949	13.67	81.24	5.09	17.89	71.69	25.8	2.51	91.95	48561898	44653536	43520492	3908362	41922400	48561898	124765	0.00279407	7825493	7284284700	6698030400	6663208465	12488302	0.00187422	36	352.4	395.4	20800025	522355	11098	426768	86.3	24.9651	25.0336	25.1512	24.8507	0.00166667	8
SRR20754045	Cavia porcellus	24385147	12.03	82.73	5.25	14.15	69.97	27.64	2.39	92.77	48770294	45246635	44071976	3523659	42904324	48770294	110675	0.00244604	7880102	7315544100	6786995250	6760450960	13530871	0.00200147	35.9	348.9	339.3	21350337	357857	12752	315042	88	24.5919	25.4513	25.4165	24.5393	0.00166667	8
SRR20754046	Cavia porcellus	21077132	12.39	83.09	4.52	16.28	71.2	26.57	2.24	92.61	42154264	39040986	38062482	3113278	36931414	42154264	91784	0.00235096	5882823	6323139600	5856147900	5829332912	11135765	0.0019103	36	372.4	510.9	18344169	391821	10154	285097	87.6	24.9455	25.0928	25.0947	24.8672	0.00166667	8
SRR20754047	Cavia porcellus	22738117	12.36	83.25	4.39	9.02	72.7	25.46	1.84	91.82	45476234	41758298	40561554	3717936	39854892	45476234	105753	0.0025325	5971127	6821435100	6263744700	6240424320	14867350	0.00238243	35.9	355.3	455.6	19838080	318400	7910	116387	87.6	23.8997	26.1203	26.1699	23.8091	0.00113333	8
SRR20754048	Cavia porcellus	22366748	12.46	82.63	4.92	9.99	73.21	24.94	1.85	91.79	44733496	41060914	39921066	3672582	39160486	44733496	109387	0.00266402	6386628	6710024400	6159137100	6131690128	12737699	0.00207735	36	342.6	394.4	19470640	359308	8198	122387	87.5	23.1439	26.8391	26.9505	23.0663	0.000933	8
SRR20754049	Cavia porcellus	21900476	14.79	81	4.2	9.04	75.05	23.08	1.87	89.9	43800952	39377716	38127006	4423236	37321290	43800952	118951	0.00302077	5104385	6570142800	5906657400	5878128123	13246858	0.00225358	35.9	336.2	379.4	18538388	381759	6536	136820	85.2	22.769	27.2564	27.2748	22.7008	0.000933	8
SRR20754050	Cavia porcellus	23199824	10.05	83.88	6.07	10.77	69.96	27.76	2.28	93.73	46399648	43488510	42451386	2911138	41736422	46399648	96828	0.00222652	9198237	6959947200	6523276500	6502840521	12543678	0.00192895	36	348.5	381.4	20794386	250436	11456	169415	89.9	24.5555	25.4471	25.4523	24.5449	0.00166667	8
SRR20754051	Cavia porcellus	21528086	18.25	77.7	4.05	9.06	69.77	27.24	2.99	88.42	43056172	38071066	36340480	4985106	35199046	43056172	209914	0.00551374	5346679	6458425800	5710659900	5675914445	13634269	0.00240213	35.8	329.4	312.5	17462196	438078	12123	257843	81.8	21.8577	28.2401	28.2114	21.6897	0.001	8
SRR20754052	Cavia porcellus	21826298	13.11	82.72	4.18	11.09	70.19	27.83	1.98	91.82	43652596	40081755	38833622	3570841	37930776	43652596	98596	0.00245987	5023599	6547889400	6012263250	5985400536	12971639	0.00216721	35.9	328.3	280.4	18875145	319418	9372	212876	86.9	22.437	27.6111	27.5797	22.3729	0.000933	8
SRR20754053	Cavia porcellus	23948028	11.02	83.99	4.99	14.51	69.17	28.51	2.32	93.48	47896056	44774550	43671774	3121506	42617538	47896056	92391	0.00206347	7499048	7184408400	6716182500	6692238549	13017011	0.00194509	35.9	352.4	385.8	21215423	311957	13305	295202	89	24.7745	25.2369	25.247	24.7416	0.0016	8
SRR20754054	Cavia porcellus	23148841	12.91	82.84	4.25	24.17	70.05	26.77	3.17	93.14	46297682	43121605	42222634	3176077	40318692	46297682	135890	0.00315132	6243695	6944652300	6468240750	6428797980	11109871	0.00172814	36	400.8	614.8	19981350	633953	5849	490165	87.1	26.6043	23.3557	23.4845	26.5555	0.00166667	8
SRR20754055	Cavia porcellus	24366808	8.41	86.41	5.18	12.19	66.94	30.6	2.46	95.05	48733616	46323631	45357160	2409985	44633712	48733616	83646	0.00180569	7804371	7310042400	6948544650	6931650580	13130113	0.00189423	36	340.4	297.8	22261244	210073	8704	198559	91.6	25.1494	24.8625	24.8405	25.1471	0.00166667	8
SRR1759017	Cercocebus atys	55487976	11.54	84.58	3.88	22.52	69.65	27.71	2.64	93.77	110975952	104065314	101860876	6910638	98169342	110975952	316167	0.00303816	8682972	11208571152	10510596714	10443580753	29298281	0.00280539	36.1	237.8	418.5	48558683	2067857	4377	299521	88.5	28.4531	21.6541	21.5882	28.3048	0.0379208	5
SRR1759018	Cercocebus atys	40106523	13.42	84.88	1.71	19.69	69.97	28.29	1.73	92.46	80213046	74165464	72086346	6047582	69451160	80213046	155362	0.0020948	2844001	8101517646	7490711864	7440863772	29362975	0.00394618	35.1	196.2	292.1	34315407	1546902	2020	178844	86.6	28.9008	21.0756	21.1145	28.9091	0.0368317	5
SRR1759019	Cercocebus atys	42734481	14.02	84.52	1.45	17.6	68.62	29.72	1.66	92.07	85468962	78691362	76174054	6777600	73483712	85468962	169331	0.00215184	2618352	8632365162	7947827562	7896868862	40831965	0.00517065	33.6	193.1	271.5	36331268	1564401	1882	189476	86	29.1395	20.8177	20.8717	29.1719	0.00891089	5
SRR1759020	Cercocebus atys	29180111	14.21	83.52	2.26	20.07	70.8	27.46	1.75	91.96	58360222	53666173	52140574	4694049	50065362	58360222	133889	0.00249485	2496102	5894382422	5420283473	5381316274	21264600	0.00395156	35.1	238.8	520.2	24705488	1226450	1478	136871	85.8	28.7944	21.1645	21.1972	28.8445	0.0361386	5
SRR1759021	Cercocebus atys	42068505	13.07	84.55	2.38	21.49	72.35	25.82	1.83	92.58	84137010	77890296	76032266	6246714	73140224	84137010	178741	0.00229478	3861484	8497838010	7866919896	7814513091	24093810	0.00308321	36.2	236.9	499.9	36106771	1699680	2435	207247	86.9	28.8324	21.1651	21.1708	28.8316	0.0385149	5
SRR1759022	Cercocebus atys	51199068	16.61	80.29	3.1	23.9	73.28	24.86	1.86	90.74	102398136	92910990	90272540	9487146	85386980	102398136	316476	0.00340623	5772209	10342211736	9384009990	9292985253	28007039	0.00301378	35.8	234.2	488.1	41897292	3002760	2161	234057	83.4	27.9993	21.9581	22.0136	28.0291	0.236634	5
SRR1759023	Cercocebus atys	69975416	12.32	85.29	2.39	16	71.7	26.33	1.97	92.58	139950832	129565922	126333602	10384910	122708896	139950832	282071	0.00217705	6180765	14135034032	13086158122	13016132914	43862027	0.00336982	35.2	233.7	412	60789281	2013844	4004	359672	87.7	28.1308	21.8847	21.8655	28.1186	0.121584	5
SRR1759024	Cercocebus atys	99822512	15.25	82.35	2.4	18.83	73.11	24.99	1.9	90.95	199645024	181580414	176791358	18064610	169202740	199645024	602668	0.00331901	8712440	20164147424	18339621814	18199540518	67827206	0.00372686	35.3	249.2	475.2	83563773	4113375	5668	712863	84.8	27.2619	22.4885	22.4713	27.7785	0.020297	5
SRR1759025	Cercocebus atys	83265429	12.82	84.49	2.69	19.84	70.45	27.46	2.09	92.76	166530858	154470426	150690832	12060432	145174674	166530858	430601	0.00278759	8487325	16819616658	15601513026	15496353427	54654265	0.00352691	35.5	257.1	529.9	71699155	3192627	4421	449213	87.2	28.0505	21.9308	21.921	28.0981	0.0204951	5
SRR1759026	Cercocebus atys	75994242	12.79	82.25	4.96	18.3	70.68	26.11	3.2	92.61	151988484	140759883	137416444	11228601	132545498	151988484	645963	0.00458911	12647182	15350836884	14216748183	14121975091	48342925	0.00342324	35.4	272.8	496.4	65390605	2907176	17595	392846	87.2	27.3453	22.718	22.7491	27.1874	0.020297	5
SRR1759027	Cercocebus atys	57973040	15.25	81.93	2.82	19.51	74.12	24.16	1.72	90.9	115946080	105399010	102516186	10547070	98268290	115946080	286862	0.00272168	6053714	11710554080	10645300010	10564286526	30338580	0.00287181	35.8	263.2	548.1	48382608	2636891	3686	234908	84.8	27.7317	22.2806	22.3025	27.6848	0.237822	5
SRR1759028	Cercocebus atys	31202481	12.69	84.89	2.43	20.04	69	28.84	2.15	93	62404962	58036103	56544586	4368859	54486894	62404962	154302	0.00265872	2862310	6302901162	5861646403	5821174035	21954401	0.00377147	35	231.9	424.7	26903292	1230084	1782	137135	87.3	28.4599	21.5484	21.5716	28.42	0.0368317	5
SRR1759029	Cercocebus atys	46907515	11.63	85.9	2.47	21.61	70.26	27.49	2.25	93.6	93815030	87807422	85906970	6007608	82906416	93815030	214650	0.00244455	4303765	9475318030	8868549622	8811997750	25463820	0.00288968	36.2	228.6	397.6	40951750	1779404	2911	219420	88.4	28.5059	21.5322	21.5461	28.4159	0.0385149	5
SRR1759030	Cercocebus atys	57415308	12.62	85.59	1.79	22.33	71.74	26.58	1.68	92.97	114830616	106757959	104305894	8072657	100343304	114830616	206781	0.00193691	3767487	11597892216	10782553859	10709213002	32289283	0.00301509	35.4	238.6	408	49710122	2197125	2626	243074	87.4	27.3079	22.245	21.8956	28.5515	0.123564	5
SRR1759031	Cercocebus atys	54885643	9.64	87.47	2.9	8.89	65.41	32.14	2.46	94.26	109771286	103467221	100713154	6304065	99192224	109771286	176192	0.00170288	5972346	11086899886	10450189321	10418044979	34955092	0.00335525	35.2	221.8	280.4	49458053	549508	4324	344692	90.4	28.0931	21.9508	21.8485	28.1072	0.123168	5
SRR1759032	Cercocebus atys	74402524	11.07	87.29	1.65	10.12	66.2	31.75	2.05	93.42	148805048	139008354	134770484	9796694	132339752	148805048	219049	0.0015758	4710414	15029309848	14039843754	13990977551	43941585	0.00314071	35.8	205.2	205.7	65917002	993294	5291	469655	88.9	28.3158	21.7118	21.653	28.3187	0.23802	5
SRR5839569	Cercocebus atys	2796220	17.45	81.12	1.43	5.13	54.63	41.82	3.55	90.96	5592440	5086678	4734370	505762	4616550	5592440	17996	0.00353787	151651	564836440	513754478	512732098	2284824	0.00445617	37.4	730	1283.8	2309265	3564	1308	53048	82.5	24.4655	25.509	25.4836	24.5419	0.0149505	5
SRR5839570	Cercocebus atys	12314610	15.91	82.19	1.9	5.65	54.5	41.55	3.95	91.82	24629220	22614524	21249334	2014696	20710766	24629220	91967	0.00406672	838412	2487551220	2284066924	2279905975	10203263	0.0044753	37.7	650.1	1121.4	10361752	16482	6080	240353	84.1	24.4394	25.5064	25.5207	24.5341	0.02	5
SRR5839571	Cercocebus atys	4871614	16.47	81.98	1.55	5.49	54.5	41.84	3.66	91.52	9743228	8916723	8348862	826505	8138548	9743228	31555	0.00353886	281285	984066028	900589023	898928981	3995380	0.0044446	37.7	702.3	1223.5	4071867	6173	2452	93939	83.5	24.4636	25.5081	25.5014	24.5265	0.019604	5
SRR5839572	Cercocebus atys	4373706	17.38	81.08	1.54	5.19	54.51	41.92	3.58	91.02	8747412	7961929	7414790	785483	7227374	8747412	28993	0.00364145	250076	883488612	804154829	802662417	3729177	0.00464601	37.4	709.1	1234	3615224	5394	2212	84565	82.6	24.4314	25.5583	25.5224	24.4892	0.0215842	5
SRR5839573	Cercocebus atys	2268331	17.34	81.31	1.35	5.36	54.38	42.2	3.42	91.07	4536662	4131741	3849490	404921	3749834	4536662	14319	0.00346561	118774	458202862	417305841	416481585	1834343	0.00440438	37.5	704.6	1258.7	1876495	3003	1241	44006	82.7	24.5974	25.32	25.4038	24.6782	0.0145545	5
SRR5839574	Cercocebus atys	9873882	15.82	82.42	1.76	5.93	54.22	41.83	3.95	91.93	19747764	18154205	17076428	1593559	16623210	19747764	71516	0.00393936	628323	1994524164	1833574705	1830274323	8043496	0.00439469	37.8	622.4	1082.6	8318708	13313	5630	200563	84.2	24.5728	25.3163	25.446	24.6651	0.0183168	5
SRR5839575	Cercocebus atys	3940871	16.32	82.2	1.47	5.69	54.29	42.02	3.69	91.64	7881742	7222944	6770654	658798	6595058	7881742	25675	0.00355464	220722	796055942	729517344	728191482	3182119	0.00436989	37.8	673.2	1189.5	3299053	4948	2198	79128	83.7	24.5995	25.3307	25.424	24.6463	0.0194059	5
SRR5839576	Cercocebus atys	3530617	17.16	81.4	1.44	5.38	54.34	42.21	3.45	91.17	7061234	6438022	6003970	623212	5849218	7061234	23406	0.00363559	190700	713184634	650240222	649056582	2971750	0.00457857	37.5	681.3	1206.4	2925773	4328	1880	70004	82.8	24.5617	25.3735	25.4457	24.6184	0.0213861	5
SRR5839577	Cercocebus atys	2669542	16.66	81.91	1.44	5.12	54.68	42.05	3.27	91.36	5339084	4877727	4551546	461357	4449828	5339084	15487	0.00317504	138942	539247484	492650427	491712145	2136693	0.00434541	37.5	713.4	1251.4	2226161	4256	1449	43907	83.3	24.495	25.4531	25.4367	24.6143	0.0153465	5
SRR5839578	Cercocebus atys	11699570	15.09	83.08	1.83	5.57	54.57	41.6	3.83	92.22	23399140	21579107	20332046	1820033	19867280	23399140	76121	0.00352753	758200	2363313140	2179489807	2175733952	9451222	0.00434392	37.8	635.7	1088.6	9943042	18980	6488	197513	84.9	24.4797	25.4468	25.4552	24.6188	0.019604	5
SRR5839579	Cercocebus atys	4633322	15.67	82.77	1.56	5.39	54.64	41.76	3.6	91.9	9266644	8515819	7993256	750825	7814236	9266644	28437	0.00333931	261013	935931044	860097719	858589925	3707498	0.00431812	37.7	679.3	1182.2	3909329	7265	2476	77558	84.3	24.4989	25.4546	25.4405	24.6059	0.019703	5
SRR5839580	Cercocebus atys	4160773	16.5	81.99	1.51	5.1	54.52	42.09	3.39	91.46	8321546	7610954	7109608	710592	6948174	8321546	25477	0.00334741	228965	840476146	768706354	767366615	3470463	0.00452256	37.5	689.6	1201.7	3476761	6543	2240	69260	83.5	24.4687	25.494	25.4606	24.5758	0.0214851	5
SRR5839581	Cercocebus atys	2643352	17.75	80.78	1.47	4.99	54.16	42.54	3.3	90.86	5286704	4803750	4455618	482954	4348200	5286704	16292	0.00339152	142532	533957104	485178750	484216533	2195408	0.00453394	37.3	743.7	1281.8	2175120	4114	1497	47078	82.2	24.5022	25.3871	25.445	24.6663	0.0142574	5
SRR5839582	Cercocebus atys	11760488	16.06	82.09	1.84	5.45	54.11	42.12	3.77	91.78	23520976	21587911	20235582	1933065	19742670	23520976	83736	0.00387884	781183	2375618576	2180379011	2176438209	9885433	0.00454202	37.6	663	1120.1	9877238	19029	6659	214865	83.9	24.4843	25.3792	25.476	24.661	0.0178218	5
SRR17216250	Chinchilla lanigera	78537199	51.66	46.06	2.28	16.3	89.35	10.05	0.59	61.36	157074398	96388010	92309434	60686388	75934726	157074398	1006586	0.0104431	8394013	23561159700	14458201500	13926821746	39458571	0.00283328	35.7	558.9	1321.8	34487581	11327933	6018	333185	48.3	27.805	22.6065	24.5375	25.0504	0.0008	8
SRR17216251	Chinchilla lanigera	79123217	56.22	40.82	2.96	13.83	89.35	9.94	0.71	56.71	158246434	89748892	84091112	68497542	69278408	158246434	1639802	0.018271	11746864	23736965100	13462333800	12978779809	43092036	0.00332019	35.4	508.4	1210.5	32135945	9312079	11853	585679	43.8	27.0105	23.1615	25.1871	24.6415	0.00113333	8
SRR17216252	Chinchilla lanigera	73067501	56	38.97	5.04	11.46	88.27	10.59	1.14	56.24	146135002	82184315	76169824	63950687	64303474	146135002	2063539	0.0251087	18454260	21920250300	12327647250	11895181913	39548979	0.00332479	35.3	726.5	1474.1	29950267	7767584	20389	346672	44	26.7639	23.7263	26.125	23.385	0.00113333	8
SRR17216253	Chinchilla lanigera	75022648	50.7	45.62	3.68	15.23	87.77	11.42	0.81	62.28	150045296	93446994	87761548	56598302	73974938	150045296	1655583	0.0177168	14896836	22506794400	14017049100	13546059927	46810770	0.00345567	35.4	621.5	1467.5	34640570	8883507	16385	340312	49.3	27.281	22.6916	25.1313	24.8965	0.00113333	8
SRR17216254	Chinchilla lanigera	73635919	50.24	45.45	4.3	14.45	86.24	12.6	1.16	62.93	147271838	92682555	86705538	54589283	73279196	147271838	1805893	0.0194847	15620720	22090775700	13902383250	13431413846	39213762	0.00291956	35.3	805.6	1776.1	34005658	8963259	16912	366940	49.8	26.9197	23.4755	25.5006	24.1044	0.00113333	8
SRR17216255	Chinchilla lanigera	75248268	53.03	43.52	3.45	13.04	85.93	12.94	1.14	60.38	150496536	90863813	84366336	59632723	70690616	150496536	1517274	0.0166983	13170053	22574480400	13629571950	13177021837	39099839	0.00296728	35.3	715.2	1606.8	32797605	8859504	13951	512108	47	27.1504	23.5441	25.3949	23.9095	0.00113333	8
SRR17216256	Chinchilla lanigera	72194685	53.89	43.15	2.96	14.02	88.97	10.32	0.7	58.77	144389370	84861225	79634950	59528145	66577676	144389370	1339885	0.0157891	11238091	21658405500	12729183750	12294991712	41719967	0.00339325	35.4	565.6	1317.8	31193297	8201361	12074	410743	46.1	27.0485	23.3153	25.2228	24.4139	0.00113333	8
SRR17216257	Chinchilla lanigera	76135863	49.77	46.3	3.93	14.66	86.7	12.33	0.97	63.17	152271726	96190824	90443450	56080902	76479798	152271726	1696555	0.0176374	15072212	22840758900	14428623600	13942317724	41569902	0.00298156	35.4	800.3	1773.4	35432679	9383158	15774	390114	50.2	27.1401	23.2662	25.4427	24.1506	0.00113333	8
SRR17216258	Chinchilla lanigera	74145594	52.83	43.31	3.86	14.56	90.5	8.76	0.75	59.15	148291188	87714660	84187790	60576528	69946066	148291188	1892399	0.0215745	13095694	22243678200	13157199000	12630337180	29719408	0.00235302	35.7	686.4	1526.4	31045619	10951078	8009	89189	47.2	26.9043	23.8735	25.8907	23.3321	0.0008	8
SRR17216259	Chinchilla lanigera	66898509	53.54	42.66	3.8	13.48	85.62	13.03	1.34	60.34	133797018	80729490	75078406	53067528	62163214	133797018	1506068	0.0186557	13327714	20069552700	12109423500	11689615164	35245919	0.00301515	35.3	593.7	1329.9	28718482	8307376	16284	497061	46.5	27.8243	23.2331	24.8399	24.1037	0.00113333	8
SRR17216260	Chinchilla lanigera	64352856	56.42	39.99	3.59	12.66	89.24	9.98	0.79	56.03	128705712	72110076	67456876	56595636	56092546	128705712	1384326	0.0191974	11289642	19305856800	10816511400	10417061470	33122108	0.0031796	35.4	653.3	1316.1	25925708	7469933	21525	311272	43.6	26.4716	23.4552	26.2591	23.8138	0.00113333	8
SRR17216261	Chinchilla lanigera	78400816	52.46	44.6	2.94	15.23	88.04	11.22	0.74	60.85	156801632	95406531	89404918	61395101	74539478	156801632	1288911	0.0135097	11184380	23520244800	14310979650	13813802753	46138188	0.00334001	35.4	588.5	1361.3	34802068	9497161	11903	391327	47.5	27.371	22.8569	25.289	24.4839	0.00113333	8
SRR17216262	Chinchilla lanigera	78609286	49.41	47.05	3.54	14.5	88.25	10.92	0.82	62.71	157218572	98599344	92937546	58619228	79532780	157218572	1415462	0.0143557	14766707	23582785800	14789901600	14304029293	56654791	0.00396076	35.4	604.3	1417.7	37459630	8760995	9838	238310	50.6	27.2323	22.615	24.7884	25.3645	0.00113333	8
SRR17216263	Chinchilla lanigera	72331001	49.02	46.87	4.11	14.92	86.67	12.19	1.14	63.85	144662002	92368443	86723676	52293559	73747114	144662002	1596572	0.0172848	15579795	21699300300	13855266450	13397487807	42690580	0.00318646	35.4	716.8	1620.1	34293270	8825285	11403	231880	51	27.8069	22.6871	24.6747	24.8315	0.00113333	8
SRR17216264	Chinchilla lanigera	81704906	54.92	41.05	4.02	11.93	86.85	11.31	1.84	57.99	163409812	94759494	90399924	68650318	73657238	163409812	2389478	0.0252162	17648315	24511471800	14213924100	13649881975	29440800	0.00215685	35.7	638.7	1464.2	32668831	12260314	7966	262851	45.1	28.0257	23.14	25.0108	23.8239	0.0008	8
SRR17216265	Chinchilla lanigera	82178408	52.9	42.56	4.54	13.54	87.54	11.35	1.1	59.96	164356816	98547572	92894306	65809244	77411960	164356816	2491954	0.0252868	18658192	24653522400	14782135800	14241793676	40657508	0.0028548	35.5	733.2	1638.2	35498552	10517336	21173	410092	47.1	26.6579	23.7507	25.7084	23.8833	0.00113333	8
SRR17216266	Chinchilla lanigera	79538180	55.53	38.79	5.68	11.14	88.39	10.47	1.14	56.38	159076360	89691846	83188632	69384514	70742596	159076360	2511386	0.0280002	23380898	23861454000	13453776900	12980240398	40096254	0.00308902	35.4	899.6	1788.3	33111466	8080512	32714	369624	44.5	26.3331	23.7799	26.2258	23.6612	0.00113333	8
SRR17216267	Chinchilla lanigera	77102026	54.15	41.39	4.46	13.34	88.08	10.9	1.01	58.67	154204052	90466636	84217574	63737416	70707728	154204052	2044426	0.0225987	17596899	23130607800	13569995400	13095270418	38740307	0.00295834	35.4	687.7	1474.1	33036946	8589588	16569	465684	45.9	26.8137	23.2073	26.1449	23.8343	0.00113333	8
SRR17216268	Chinchilla lanigera	72318976	50.98	45.87	3.15	14.22	88.65	10.6	0.75	61.24	144637952	88569255	83411112	56068697	70904078	144637952	1180568	0.0133293	11519147	21695692800	13285388250	12841250953	47476000	0.00369715	35.5	594.8	1380.8	33217247	8261088	8310	218911	49	27.4181	22.784	24.8424	24.9557	0.00113333	8
SRR1910427	Chinchilla lanigera	36835903	21.75	77.24	1	8.17	66.48	32.88	0.64	86.72	73671806	63888798	59301022	9783008	57645748	73671806	90697	0.00141961	1017391	7440852406	6452768598	6405978554	32063108	0.00500518	34.4	363.2	736.7	28475160	1050455	12538	112358	78.2	24.3946	25.8421	25.431	24.3317	0.0240594	5
SRR1910516	Chinchilla lanigera	37648030	22.55	76.31	1.14	7.81	67.07	32.2	0.73	86.05	75296060	64795783	60064274	10500277	58313872	75296060	111485	0.00172056	1203430	7604902060	6544374083	6495812301	32278055	0.00496906	34.3	348.9	688	28810087	1047570	29512	144967	77.4	23.9911	26.0342	26.2031	23.7725	0.00613861	5
SRR1910518	Chinchilla lanigera	35960710	19.23	79.46	1.31	6.29	62.33	36.56	1.11	88.77	71921420	63843552	59344632	8077868	58092476	71921420	121836	0.00190835	1415375	7264063420	6448198752	6413258733	33789283	0.00526866	34.3	310.3	547.9	28855584	634454	15569	166709	80.8	23.9787	25.9987	26.1821	23.8401	0.0060396	5
SRR1910521	Chinchilla lanigera	43909690	23.86	75.02	1.12	12.24	67.68	31.63	0.69	85.83	87819380	75371397	70034612	12447983	66864274	87819380	162800	0.00215997	1441746	8869757380	7612511097	7535877419	40241737	0.00534002	33.9	371.6	772.4	32773002	2134864	8059	101381	76.1	23.5599	26.5073	26.6541	23.2789	0.00485148	5
SRR1910522	Chinchilla lanigera	38181320	21.13	77.67	1.19	7.64	64.05	35.11	0.84	87.5	76362640	66815411	61866234	9547229	60223482	76362640	121302	0.00181548	1317919	7712626640	6748356511	6701571571	36089940	0.0053853	33.9	340.5	652.5	29782017	1011992	17020	122088	78.9	24.2776	25.8311	25.7962	24.0951	0.00485148	5
SRR1910523	Chinchilla lanigera	38071701	21.84	77.13	1.03	7.03	66.39	32.98	0.63	86.52	76143402	65880683	61017354	10262719	59515692	76143402	100279	0.00152213	1093680	7690483602	6653948983	6609064250	33978171	0.00514115	34.3	350.2	684.5	29463200	928415	12579	104483	78.2	24.4816	25.7234	25.6349	24.1601	0.0239604	5
SRR1910524	Chinchilla lanigera	41589820	24.42	74.61	0.97	10.29	69.63	29.85	0.51	84.74	83179640	70490055	65398266	12689585	62866838	83179640	117102	0.00166126	1137765	8401143640	7119495555	7055007918	37040379	0.00525022	34.1	481.3	1168.8	30880385	1743680	5787	69281	75.6	23.1101	27.0428	26.8305	23.0173	0.0238614	5
SRR1910525	Chinchilla lanigera	33036855	25.02	73.76	1.22	5.11	73.02	26.38	0.6	82.67	66073710	54620120	50678764	11453590	49543844	66073710	124687	0.0022828	1103319	6673444710	5516632120	5481883586	28101219	0.0051262	34.3	352.4	665.6	24554139	679238	13948	92057	75	24.0168	26.0311	26.1931	23.7588	0.00584158	5
SRR1910526	Chinchilla lanigera	33566087	20.28	78.46	1.27	7.94	65.47	33.77	0.76	87.78	67132174	58928023	54923456	8204151	53520708	67132174	101029	0.00171445	1186878	6780349574	5951730323	5913974141	29060442	0.00491386	34.5	353.4	683.1	26504287	835382	12356	109703	79.7	24.0282	25.9429	26.1995	23.8289	0.0060396	5
SRR1910527	Chinchilla lanigera	41241434	24.86	73.78	1.36	11.4	69.16	30.19	0.65	84.77	82482868	69916668	64904056	12566200	61975000	82482868	171437	0.00245202	1542708	8330769668	7061583468	6990670642	37792475	0.00540613	33.9	480.6	1125.4	30397929	1960788	7256	86055	75.1	23.487	26.5078	26.9389	23.0663	0.0049505	5
SRR4249993	Chinchilla lanigera	22226727	11.25	87.25	1.5	6.68	69.98	28.91	1.11	92.65	44453454	41186882	39944548	3266572	39451864	44453454	42154	0.00102348	907260	4489798854	4159875082	4145922107	15277153	0.00368486	34.6	267.8	390.7	19663018	206672	9054	93530	88.7	22.8099	27.8771	26.8931	22.4201	0.00168317	5
SRR16105156	Chlorocebus sabaeus	18497686	21.02	67.17	11.81	2.7	76.96	18.74	4.31	84.26	36995372	31172072	29816972	5823300	29218556	36995372	1412057	0.0452988	7534317	2811648272	2369077472	2301960279	8310021	0.00360998	34.2	388.3	966	14598838	93865	22854	192929	79	22.6759	27.4121	26.4732	23.4386	0.00842105	3
SRR16105157	Chlorocebus sabaeus	19079312	30.32	59.83	9.85	2.37	80.59	16.1	3.31	76.15	38158624	29056208	27258410	9102416	26589768	38158624	1183742	0.0407397	6821189	2900055424	2208271808	2141047317	8425546	0.00393525	34.1	250.4	511.4	13264874	135496	23582	205253	69.7	22.1478	27.7267	27.3229	22.803	0.00868421	3
SRR16105158	Chlorocebus sabaeus	19515624	22.1	64.75	13.14	2.38	78	17.38	4.61	83.17	39031248	32461916	31062724	6569332	30404356	39031248	1677530	0.0516769	8795983	2966374848	2467105616	2397319054	8651881	0.00360898	34.2	310.1	602.4	15193790	94034	25286	218252	77.9	22.1538	27.9018	26.8491	23.0951	0.00868421	3
SRR16105159	Chlorocebus sabaeus	19036894	19.67	71.15	9.18	3.21	71.37	22.34	6.29	86.41	38073788	32900112	31392620	5173676	30583920	38073788	1159232	0.0352349	6311674	2893607888	2500408512	2426515178	9005292	0.0037112	34.2	464.4	1147.9	15290677	99060	20401	286172	80.3	24.5691	25.7105	24.5439	25.1754	0.00855263	3
SRR16105160	Chlorocebus sabaeus	18182259	28.44	60.45	11.11	2.18	80.52	15.74	3.74	77.6	36364518	28218876	26638958	8145642	26022194	36364518	1219402	0.0432123	7509120	2763703368	2144634576	2079211524	7962203	0.00382943	34.2	236.1	403.6	12976794	125868	22028	194789	71.6	22.507	27.2662	26.9632	23.2622	0.00855263	3
SRR16105161	Chlorocebus sabaeus	18128575	23.11	67.35	9.54	2.47	77.82	17.79	4.4	82.46	36257150	29898817	28520608	6358333	27879792	36257150	1112411	0.0372059	6282158	2755543400	2272310092	2206965850	8108475	0.00367404	34.2	297.6	546.4	13928277	91459	20643	219925	76.9	23.4368	26.7508	25.8983	23.9134	0.00855263	3
SRR16105162	Chlorocebus sabaeus	19551218	31.32	60.96	7.72	2.24	80.29	16.91	2.81	75.42	39102436	29491922	27542402	9610514	26857328	39102436	1236809	0.0419372	5609135	2971785136	2241386072	2170242946	8598477	0.00396199	33.6	279.5	460.2	13406384	106522	21414	236881	68.7	21.8762	28.2382	27.2028	22.6839	0.00881579	3
SRR16105163	Chlorocebus sabaeus	17253759	36.17	56.26	7.56	2.31	81.36	15.98	2.66	71.25	34507518	24585137	22719792	9922381	22024750	34507518	995446	0.0404897	4621012	2622571368	1868470412	1808907586	6985564	0.00386176	34	285.9	510.7	10989362	92649	21546	256339	63.8	21.103	29.0441	28.208	21.6445	0.00881579	3
SRR16105164	Chlorocebus sabaeus	15562756	24.22	63.34	12.44	2.65	78.06	18.16	3.78	81.6	31125512	25397582	24111432	5727930	23587662	31125512	1311669	0.0516454	6812047	2365538912	1930216232	1873689463	7171027	0.00382722	34.2	403.6	997.8	11784729	82891	17983	170113	75.8	22.0428	28.247	26.9324	22.7775	0.00868421	3
SRR16105165	Chlorocebus sabaeus	17186948	24.43	70.1	5.46	2.67	76.58	19.77	3.65	81.79	34373896	28113155	26595150	6260741	25974770	34373896	618287	0.0219928	3392118	2612416096	2136599780	2073796563	7587109	0.00365856	34.2	419.7	1008.5	12983215	82776	19940	211644	75.6	23.6312	26.6804	25.8683	23.8201	0.00868421	3
SRR16105166	Chlorocebus sabaeus	19839792	24.59	68.68	6.73	2.55	78.23	18.48	3.29	81.25	39679584	32240149	30568412	7439435	29920912	39679584	972503	0.0301643	4740557	3015648384	2450251324	2378720583	8906694	0.00374432	34.1	300.1	519.7	14949333	99020	19102	216751	75.4	23.4054	26.8955	25.6767	24.023	0.00842105	3
SRR16105167	Chlorocebus sabaeus	20889823	21	68.17	10.82	2.94	76	20.07	3.93	84.51	41779646	35307195	33678900	6472451	33005328	41779646	1579625	0.0447395	8017952	3175253096	2683346820	2605792202	10021091	0.0038457	34.2	403.2	984.4	16491496	109955	22977	215022	79	22.8147	27.5897	26.2013	23.3943	0.00868421	3
SRR16105168	Chlorocebus sabaeus	20605719	18.38	73.8	7.82	3.62	71.59	23.99	4.41	87.32	41211438	35984850	34343216	5226588	33637318	41211438	1187241	0.0329928	5512736	3132069288	2734848600	2659143912	10649832	0.00400498	33.7	449.8	1043.2	16817646	112812	20293	220857	81.6	23.7822	26.5307	25.4454	24.2401	0.00842105	3
SRR16105169	Chlorocebus sabaeus	18978245	27.06	64.81	8.13	2.48	78.84	17.95	3.22	79.2	37956490	30059741	28339066	7896749	27685142	37956490	1259564	0.041902	5774790	2884693240	2284540316	2213751219	8279715	0.00374013	34.1	312.5	595	13832734	93460	19574	223765	72.9	22.5472	27.7745	26.4084	23.2711	0.00881579	3
SRR16105170	Chlorocebus sabaeus	15347151	20.83	65.83	13.35	3.28	75.47	20.23	4.29	84.8	30694302	26027803	24816860	4666499	24301482	30694302	1558655	0.0598842	7361608	2332766952	1978113028	1919393290	7586829	0.00395272	34.1	406.5	966.2	12143663	81829	16148	166790	79.2	22.2525	28.1632	26.5021	23.0825	0.00842105	3
SRR18171532	Chlorocebus sabaeus	189258387	48.35	47.7	3.95	3.42	94.93	3.79	1.28	55.67	378516774	210726244	205832034	167790530	195511372	378516774	2369522	0.0112446	30480803	38230194174	21283350644	21124816559	46417025	0.00219727	36.4	466.8	1167.4	96341384	4797144	32732	1744757	51.7	26.685	23.3428	23.6311	26.3403	0.00415842	5
SRR18171533	Chlorocebus sabaeus	159239566	13.38	81	5.61	24.43	67.12	27.51	5.37	93.21	318479132	296857712	290586674	21621420	275853758	318479132	1867366	0.00629044	32486186	32166392332	29982628912	29757340688	57372782	0.00192802	36.3	448	1105	135900489	7152385	56220	2184243	86.6	25.72	24.4105	24.6007	25.2677	0.00425743	5
SRR18171534	Chlorocebus sabaeus	180117672	10.7	83.36	5.94	25.02	68.4	25.95	5.65	94.51	360235344	340457889	335263888	19777455	321677312	360235344	1993495	0.00585533	38217124	36383769744	34386246789	34149412117	65500797	0.00191807	36.4	438	1076.9	158584183	7586396	56053	1405312	89.3	25.7121	24.3808	24.4494	25.4574	0.00415842	5
SRR18171535	Chlorocebus sabaeus	203084540	11.75	83.14	5.11	22.93	66.9	27.04	6.06	93.94	406169080	381557551	374245446	24611529	358436718	406169080	2366673	0.00620266	38476891	41023077080	38537312651	38273329622	81713464	0.002135	36.3	329.1	678.3	176816141	8354720	66603	1885259	88.2	26.0949	24.0185	24.1283	25.758	0.00415842	5
SRR18171536	Chlorocebus sabaeus	161335484	28.32	66.77	4.91	8.14	90.93	7.19	1.88	76.34	322670968	246335881	241996310	76335087	231291126	322670968	1790634	0.00726907	28583637	32589767768	24879923981	24688452537	48725544	0.00197362	36.4	451.7	1133.3	113743557	6160264	43750	1050584	71.7	25.9633	24.1373	24.2049	25.6945	0.00435644	5
SRR18171537	Chlorocebus sabaeus	176221954	27.15	67.4	5.45	9	86.81	10.58	2.61	78.55	352443908	276860635	270000606	75583273	256770538	352443908	2274034	0.00821364	37054946	35596834708	27962924135	27756042855	56870405	0.00204894	36.3	445.9	1132.7	126442193	6466746	48251	2043113	72.9	25.9134	24.2116	24.4144	25.4614	0.00425743	5
SRR18171538	Chlorocebus sabaeus	172474338	22.97	71.2	5.83	8.48	83.78	12.65	3.57	82.39	344948676	284192493	277112402	60756183	265713474	344948676	2373642	0.00835223	39044129	34839816276	28703441793	28534100738	60745811	0.00212889	36.3	434.4	1099.2	131381660	5037578	65215	2071748	77	25.789	24.2905	24.4969	25.4229	0.00415842	5
SRR18171539	Chlorocebus sabaeus	198235336	10.11	84.13	5.76	27.86	67.5	27.57	4.94	95.08	396470672	376949808	371641642	19520864	356381026	396470672	1801717	0.00477973	39423807	40043537872	38071930608	37821617145	71115654	0.00188029	36.4	441.5	1103.4	175657425	8244109	59519	1859768	89.9	25.4204	24.6582	24.6925	25.2298	0.00425743	5
SRR18171540	Chlorocebus sabaeus	189570811	47.19	48.67	4.14	3.61	94.12	4.1	1.78	57.19	379141622	216822607	211776500	162319015	200212524	379141622	3137986	0.0144726	34460233	38293303822	21899083307	21725109938	50736726	0.0023354	36.4	482.3	1202.7	98512557	5316625	43122	2015946	52.8	26.5471	23.485	23.7335	26.2348	0.00405941	5
SRR18171541	Chlorocebus sabaeus	172036462	47.6	48.54	3.86	3.42	95.79	3.37	0.84	55.97	344072924	192576800	188617520	151496124	180302786	344072924	1490885	0.00774177	24036026	34751365324	19450256800	19308927573	38264245	0.00198169	36.4	472	1177.5	88795347	4444638	28046	1040729	52.4	26.4722	23.5458	23.8798	26.1027	0.00425743	5
SRR18171542	Chlorocebus sabaeus	146959963	11.85	82.36	5.8	24.85	70.1	25.63	4.27	93.76	293919926	275578785	270643428	18341141	259103400	293919926	1436681	0.00521332	29424045	29685912526	27833457285	27623954133	50593184	0.0018315	36.3	448.6	1097.4	127549250	6705178	35182	1032104	88.2	25.6017	24.4768	24.6965	25.2258	0.00405941	5
SRR18171543	Chlorocebus sabaeus	194066256	10.42	83.56	6.02	27.01	69.57	25.94	4.49	94.71	388132512	367591555	362309570	20540957	347682972	388132512	2018104	0.00549007	40083272	39201383712	37126747055	36848585141	66780114	0.00181228	36.4	447.1	1103.7	170989310	9061601	44321	1059553	89.6	25.5942	24.4996	24.5551	25.3512	0.00425743	5
SRR7970300	Chlorocebus sabaeus	25645546	38.37	58.25	3.38	11.26	84.98	14.03	1	71.07	51291092	36450653	34538136	14840439	31611478	51291092	269261	0.007387	3032632	7744954892	5504048603	5424129990	24342512	0.00448782	37.3	526.7	1298.1	15379604	1793906	21025	74533	61.6	26.5693	23.4297	23.8293	26.1719	0.00609272	8
SRR7970301	Chlorocebus sabaeus	25691121	38.72	58.02	3.26	11.04	85.11	13.87	1.02	70.68	51382242	36318296	34399106	15063946	31486738	51382242	252962	0.00696514	3024903	7758718542	5484062696	5404830636	25148558	0.00465298	37.4	531.5	1313.4	15326064	1776192	21428	75869	61.3	26.5672	23.4299	23.8642	26.1385	0.00304636	8
SRR7970302	Chlorocebus sabaeus	22323946	39.8	54.97	5.23	9.28	86.34	12.4	1.26	68.83	44647892	30729070	29223112	13918822	26877770	44647892	362681	0.0118025	4779018	6741831692	4640089570	4569785285	18475255	0.00404292	37.4	609	1438.4	13033959	1489689	43490	44418	60.2	24.9717	25.1174	25.3322	24.5789	0.00609272	8
DRR327412	Ciona intestinalis	39720428	35.56	62.71	1.73	2.84	82.35	16.63	1.03	71.55	79440856	56840696	52665552	22600160	51192990	79440856	666521	0.0117261	2610098	11916128400	8526104400	8449250414	77897112	0.00921941	35.5	313.2	149.8	25196206	924695	81037	130837	64.4	29.0537	20.8299	21.3241	28.7921	0.0012	8
DRR327413	Ciona intestinalis	55268145	43.04	55.61	1.35	2.46	85.89	13.3	0.81	63.94	110536290	70676478	64984348	39859812	62959628	110536290	825772	0.0116838	3161032	16580443500	10601471700	10489306286	99584556	0.00949391	35.5	281.5	119.9	30807011	1423714	65965	195484	57	28.9462	20.808	21.2308	29.0155	0.0012	8
SRR10533934	Ciona intestinalis	9128087	91.12	8.45	0.44	0.25	84.22	15.03	0.74	23.45	18256174	4280276	1748754	13975898	1621370	18256174	150973	0.0352718	327804	1369213050	321020700	317823527	5640782	0.0177482	38.8	420	927.2	813991	19181	11169	30036	8.9	29.1467	20.6596	20.9927	29.2003	0.00906667	3
SRR10533935	Ciona intestinalis	6433454	91.07	8.5	0.43	0.25	84.16	15.09	0.75	23.55	12866908	3029569	1240190	9837339	1148586	12866908	105316	0.0347627	230886	965018100	227217675	224951358	3994653	0.0177578	38.7	429.4	953.2	576519	13937	8179	21460	8.9	29.1545	20.6839	20.9851	29.1753	0.0048	3
SRR16114570	Ciona intestinalis	10878814	26.88	69.58	3.55	10.16	85.25	12.69	2.06	79.42	21757628	17278856	16714152	4478772	15910098	21757628	304244	0.0176079	1807941	2197520428	1745164456	1733390376	10511661	0.00606422	38.9	250.2	287.7	7824058	489936	12497	30585	73.1	26.206	23.5214	23.7901	26.4831	0.0338614	5
SRR16114571	Ciona intestinalis	10060701	19.32	76.9	3.78	9.24	76.09	20.03	3.89	86.66	20121402	17436295	16790230	2685107	16233164	20121402	311431	0.0178611	1739708	2032261602	1761065795	1753356486	10780155	0.0061483	38.9	252.5	264.5	8061131	268932	15489	49563	80.7	26.706	23.012	23.0966	27.1848	0.0355446	5
SRR16114572	Ciona intestinalis	10404635	21.01	75.28	3.71	9.6	79.14	17.73	3.13	84.97	20809270	17681787	17071176	3127483	16437904	20809270	317237	0.0179415	1807330	2101736270	1785860487	1777435793	10919747	0.00614354	38.8	233.5	215.3	8161865	310238	14002	49483	79	27.228	22.6622	22.6319	27.4779	0.0352475	5
SRR16114573	Ciona intestinalis	9133957	22.89	73.66	3.45	13.14	83.57	14.61	1.83	83.39	18267914	15233098	14797050	3034816	14086848	18267914	231514	0.0151981	1370226	1845059314	1538542898	1528322629	9126777	0.00597176	38.8	241.7	249.8	6930410	440873	6951	20291	77.1	27.4714	22.5103	22.595	27.4238	0.0346535	5
SRR16114574	Ciona intestinalis	10467015	23	73.32	3.68	11.8	82.09	15.52	2.4	83.35	20934030	17448956	16890838	3485074	16120156	20934030	318146	0.018233	1726060	2114337030	1762344556	1751085715	10867121	0.00620593	38.9	252.2	300.9	7937498	468628	8841	30452	77	27.2053	22.7999	22.7761	27.2174	0.0348515	5
SRR16114575	Ciona intestinalis	9619088	23.25	73	3.75	9.19	79.86	17.02	3.12	83.14	19238176	15994532	15379652	3243644	14765572	19238176	307753	0.0192411	1716094	1943055776	1615447732	1606946902	10061762	0.00626142	38.8	249.9	289.6	7316340	313602	11301	48583	76.8	26.9116	23.0215	22.9834	27.0833	0.0350495	5
SRR16114576	Ciona intestinalis	10477941	22.26	73.88	3.86	13.86	80.06	16.97	2.96	84.65	20955882	17738985	17173142	3216897	16291436	20955882	341846	0.0192709	1856507	2116544082	1791637485	1779637999	11118413	0.00624757	38.9	248.3	295.9	8009264	527956	10244	39107	77.7	27.3624	22.6356	22.6133	27.3902	0.0346535	5
SRR16114577	Ciona intestinalis	12651660	24.03	73.53	2.44	13.5	85.75	12.96	1.29	82.18	25303320	20794033	20230898	4509287	19223778	25303320	182669	0.00878468	1149788	2555635320	2100197333	2084514988	12182813	0.00584444	38.9	249	234.6	9370946	718742	7055	18706	76	26.9282	22.8937	23.0228	27.1552	0.0344554	5
SRR16114578	Ciona intestinalis	10884700	20.16	77.3	2.54	10.38	81.22	16.6	2.17	85.33	21769400	18575102	17970392	3194298	17380938	21769400	158472	0.00853142	1052305	2198709400	1876085302	1866389606	11098851	0.0059467	38.9	237.8	199.9	8579188	362332	8933	34743	79.8	26.6544	23.0806	23.0588	27.2068	0.0346535	5
SRR16114579	Ciona intestinalis	5881282	34.52	63.64	1.85	16.31	89.19	10.13	0.67	74.23	11762564	8731884	8482272	3030680	7702662	11762564	70945	0.00812482	413333	1188018964	881920284	870392347	4798171	0.00551265	38.9	256.5	262.2	3660462	571388	3899	5387	65.5	27.6789	22.2439	23.0217	27.0555	0.0335644	5
SRR16114582	Ciona intestinalis	10456771	20.05	77.28	2.66	11.96	81.18	17.07	1.75	85.67	20913542	17916036	17363878	2997506	16719508	20913542	147451	0.00823011	1049711	2112267742	1809519636	1799693143	10868252	0.00603895	38.8	237.8	224	8247902	393028	10700	30309	79.9	27.6851	22.2322	22.4344	27.6494	0.0355446	5
SRR16114583	Ciona intestinalis	12332595	24.77	72.71	2.53	15.09	85.43	13.47	1.1	82.04	24665190	20234286	19675876	4430904	18556240	24665190	171254	0.00846355	1216372	2491184190	2043662886	2027388996	12016821	0.00592724	38.8	249	255.7	9039261	772439	9748	16490	75.2	27.9118	22.0639	22.4381	27.5865	0.0348515	5
SRR16114584	Ciona intestinalis	8450960	19.35	77.93	2.72	9.04	77.69	19.62	2.68	86.32	16901920	14590132	14058758	2311788	13630794	16901920	141953	0.00972938	943128	1707093920	1473603332	1466985638	9135923	0.00622768	38.9	237.2	200.6	6759293	210318	15139	44629	80.6	27.1273	22.715	22.8713	27.2867	0.0352475	5
SRR16114585	Ciona intestinalis	10283925	29.21	67.89	2.9	12.68	87.05	11.63	1.32	77.8	20567850	16001660	15502094	4566190	14560540	20567850	171745	0.0107329	1226223	2077352850	1616167660	1601702870	9761742	0.0060946	38.7	251.5	283.2	7080056	643063	9638	18290	70.8	26.8278	23.0628	23.5496	26.5608	0.0340594	5
SRR18365513	Ciona intestinalis	9285685	88.39	11.02	0.59	0.28	88.1	11.3	0.59	22.34	18571370	4149319	2278452	14422051	2156430	18571370	160452	0.0386695	351218	1875708370	419081219	415709441	8322803	0.0200207	38.1	330.3	533.8	1080499	35556	7814	15357	11.6	27.9135	21.8607	21.8301	28.3956	0.0250495	5
SRR18365514	Ciona intestinalis	10920399	88.32	11.17	0.51	0.27	88.41	11.08	0.51	22.13	21840798	4832615	2679326	17008183	2550864	21840798	161330	0.0333836	332330	2205920598	488094115	484121525	9605609	0.0198413	38.2	322.7	509.6	1273653	39667	9288	17055	11.7	28.035	21.7059	21.7371	28.5226	0.0249505	5
SRR18365515	Ciona intestinalis	13206314	87.57	11.6	0.84	0.28	87.58	11.59	0.83	23.52	26412628	6213213	3471336	20199415	3283910	26412628	315887	0.0508412	711580	2667675428	627534513	622447409	12420553	0.0199544	38	350.8	602.8	1647881	62562	7712	17513	12.4	28.1375	21.6427	21.7279	28.4918	0.0246535	5
SRR18365516	Ciona intestinalis	14194330	88.14	11.16	0.7	0.27	87.99	11.3	0.71	22.65	28388660	6429790	3552688	21958870	3365606	28388660	288130	0.0448117	641757	2867254660	649408790	644029458	12755763	0.0198062	38.1	341.7	589.9	1689587	56340	8874	21543	11.9	27.7871	22.0107	21.9731	28.2281	0.0249505	5
SRR18365517	Ciona intestinalis	13614476	87.05	12.12	0.83	0.32	87.28	11.94	0.79	24.26	27228952	6606843	3739956	20622109	3525160	27228952	303898	0.0459975	754482	2750124152	667291143	661990386	13222873	0.0199744	38.1	324.3	539.6	1769080	72268	9064	19566	12.9	28.2983	21.4717	21.4862	28.743	0.0250495	5
SRR18365518	Ciona intestinalis	12226979	87.31	11.88	0.8	0.29	87.58	11.66	0.75	23.75	24453958	5808224	3283562	18645734	3102544	24453958	266684	0.0459149	650584	2469849758	586630624	582041785	11586021	0.0199058	38.1	320.1	528.6	1558568	59968	5910	17335	12.7	28.266	21.4896	21.464	28.7807	0.0249505	5
SRR18365519	Ciona intestinalis	13744289	87.58	11.49	0.92	0.3	87.89	11.22	0.89	23.25	27488578	6391895	3627192	21096683	3413066	27488578	355553	0.0556256	857770	2776346378	645581395	640356803	12735053	0.0198874	38	327.9	541.6	1715373	68396	9411	20416	12.4	27.8626	21.8821	21.8745	28.3802	0.0249505	5
SRR18365520	Ciona intestinalis	13449348	87.31	11.74	0.95	0.32	88.02	11.07	0.91	23.4	26898696	6293406	3638498	20605290	3414086	26898696	359220	0.0570788	861432	2716768296	635634006	630462141	12535711	0.0198834	38	334.3	591.8	1717187	73851	7899	20312	12.7	27.8574	21.9249	21.8983	28.3189	0.0249505	5
SRR18365521	Ciona intestinalis	13839910	89.23	10.14	0.63	0.26	89.37	10	0.63	20.47	27679820	5664968	3160484	22014852	2981108	27679820	252404	0.0445552	582768	2795661820	572161768	567279470	11247409	0.0198269	38.1	330.2	532.7	1494345	57917	8373	19607	10.8	27.4151	22.3343	22.4237	27.8259	0.0248515	5
SRR18365522	Ciona intestinalis	11932637	88.22	11.17	0.61	0.27	87.72	11.62	0.66	22.82	23865274	5446140	2968260	18419134	2811832	23865274	214023	0.0392981	488153	2410392674	550060140	545809702	10859572	0.0198963	38.2	328.6	538.4	1410438	41812	10314	21566	11.8	28.0027	21.7513	21.7889	28.4571	0.0248515	5
SRR18365523	Ciona intestinalis	13965937	87.47	11.63	0.91	0.31	87.21	11.93	0.86	23.95	27931874	6691060	3741890	21240814	3500558	27931874	358881	0.0536359	834608	2821119274	675797060	670410098	13459351	0.0200763	38.1	341.1	587.7	1765592	76270	9710	19373	12.5	27.8878	21.8584	21.9019	28.352	0.0249505	5
SRR18365524	Ciona intestinalis	13121779	87.18	12.05	0.77	0.34	87.05	12.2	0.76	24.37	26243558	6396431	3578512	19847127	3365464	26243558	287512	0.0449488	677766	2650599358	646039531	640917325	12918082	0.0201556	38.1	332.4	565.5	1687185	68458	12146	21467	12.8	28.147	21.6564	21.669	28.5275	0.0249505	5
SRR7503161	Ciona savignyi	19001639	59.95	37.17	2.88	2.53	88.12	11.24	0.65	48.52	38003278	18438168	16120838	19565110	15222068	38003278	428430	0.023236	2659963	5700491700	2765725200	2743007907	38043084	0.0138691	39.8	393.9	445	7461338	524853	21502	52726	40.1	26.3268	23.5848	24.0853	26.0027	0.0012	8
SRR7503162	Ciona savignyi	15770621	60.37	37.71	1.92	2.92	88.5	10.96	0.54	48.13	31541242	15179767	13306434	16361475	12498520	31541242	327290	0.0215609	1325614	4731186300	2276965050	2257327048	31227795	0.013834	39.8	398.9	485.3	6109093	490169	11048	42907	39.6	27.387	22.477	23.2316	26.9049	0.0012	8
SRR7503163	Ciona savignyi	15769476	62.26	35.66	2.08	2.09	85.03	14.12	0.85	48.17	31538952	15192344	12607264	16346608	11903160	31538952	389369	0.0256293	1541893	4730842800	2278851600	2263415408	32503903	0.0143606	39.6	395.6	481.1	5880102	300872	17498	105159	37.7	27.4911	22.3031	23.0784	27.1272	0.00146667	8
SRR7503164	Ciona savignyi	19245892	59.92	37.8	2.28	2.07	83.78	15.31	0.91	50.83	38491784	19566768	16289448	18925016	15426096	38491784	472254	0.0241355	1989097	5773767600	2935015200	2916078357	41918615	0.014375	39.5	401.9	490.5	7635404	350922	26575	131823	40.1	27.3355	22.5017	23.0956	27.068	0.00106667	8
SRR7503165	Ciona savignyi	27055630	56.05	41.25	2.7	2.15	79.68	19.12	1.2	56.3	54111260	30463285	25015290	23647975	23781028	54111260	798830	0.0262227	3479224	8116689000	4569492750	4543180389	66359770	0.0146065	39.5	398.6	448.1	11813312	417450	44310	232573	43.9	27.1398	22.6637	23.0939	27.103	0.0014	8
SRR7503166	Ciona savignyi	29264721	60.92	36.96	2.12	2.14	82.06	17.06	0.88	51.08	58529442	29896888	24240338	28632554	22874958	58529442	677091	0.0226475	2907217	8779416300	4484533200	4456617337	64660110	0.0145088	39.4	384.3	375.4	11337356	459316	39485	284012	39.1	27.0486	22.8113	23.4169	26.7243	0.0014	8
SRR7503167	Ciona savignyi	16607336	58.11	38.97	2.92	1.88	80.29	18.38	1.33	54.22	33214672	18008568	14723232	15206104	13913662	33214672	468808	0.0260325	2417275	4982200800	2701285200	2686089779	38782817	0.0144384	39.5	381.8	439.1	6931419	225239	46082	158876	41.9	27.1616	22.7028	23.1194	27.0157	0.00146667	8
SRR7503168	Ciona savignyi	15287984	58.22	39.75	2.02	2.08	80.75	18.28	0.96	53.96	30575968	16498998	13458214	14076970	12773936	30575968	353336	0.0214156	1447679	4586395200	2474849700	2460432330	35728867	0.0145214	39.3	385	400.1	6343280	207402	17600	160825	41.8	26.7882	23.1252	23.5707	26.5156	0.00113333	8
SRR7503169	Ciona savignyi	22836873	54.86	41.05	4.08	2.14	79.87	18.56	1.57	57.12	45673746	26088081	21771268	19585665	20615214	45673746	871103	0.0333908	4453226	6851061900	3913212150	3890954171	54810987	0.0140868	39.6	392.1	487.5	10245117	378926	71319	190272	45.1	27.0426	22.7636	23.1322	27.0612	0.000667	8
SRR7503170	Ciona savignyi	19967671	52.2	42.78	5.02	2.3	78.98	18.69	2.34	59.72	39935342	23849757	20291878	16085585	19087630	39935342	993120	0.0416407	5055802	5990301300	3577463550	3556840792	48838420	0.0137308	39.6	371.2	428.2	9492377	365202	125122	163238	47.8	27.1236	22.7183	23.2052	26.9527	0.000667	8
SRR7503171	Ciona savignyi	15463430	60.47	37.2	2.34	2.09	84.28	14.72	1	50.11	30926860	15496711	12935246	15430149	12226428	30926860	411974	0.0265846	1794924	4639029000	2324506650	2308974773	33535212	0.0145238	39.6	398.9	462.8	6040600	300343	23827	102853	39.5	27.2259	22.6463	23.3217	26.8062	0.00213333	8
SRR7503172	Ciona savignyi	17010178	57.58	40.22	2.2	2.59	86.89	12.41	0.7	51.27	34020356	17441134	15212576	16579222	14432434	34020356	427126	0.0244896	1673109	5103053400	2616170100	2596244871	37187493	0.0143236	40	422.3	512.6	7082041	467531	11953	44763	42.4	27.0574	22.8822	23.4377	26.6232	0.000667	8
SRR7503173	Ciona savignyi	22333143	55.1	41.89	3.01	2.23	79.37	19.27	1.36	57.24	44666286	25566969	21143980	19099317	20053158	44666286	714255	0.0279366	3191963	6699942900	3835045350	3812527632	55470711	0.0145496	39.5	372.8	403.5	9951833	369397	63041	187719	44.9	27.4201	22.4463	22.9482	27.1845	0.00146667	8
SRR7503174	Ciona savignyi	22729083	57.06	40.27	2.68	1.99	79.15	19.53	1.31	55.73	45458166	25335263	20601608	20122903	19520408	45458166	720897	0.0284543	2844895	6818724900	3800289450	3778175481	53421455	0.0141395	39.4	357.7	368	9712991	334676	58809	194328	42.9	27.7354	21.987	22.645	27.6331	0.0014	8
SRR7503175	Ciona savignyi	21058657	61.67	35.38	2.95	3.08	88.27	10.93	0.8	47.25	42117314	19898738	17406478	22218576	16144896	42117314	583903	0.0293437	2921115	6317597100	2984810700	2954595724	41921332	0.0141885	39.4	422.7	569	7855983	754993	41794	50468	38.3	27.2656	22.73	23.3239	26.6793	0.00526667	8
SRR7503176	Ciona savignyi	28027436	57.51	39.17	3.32	2.3	79.8	18.63	1.56	55.16	56054872	30919756	25453232	25135116	23816198	56054872	1006571	0.0325543	4832083	8408230800	4637963400	4606751837	68624548	0.0148965	39.1	380.8	420.9	11830482	544121	107842	244168	42.5	27.1683	22.8337	23.2191	26.7786	0.00506667	8
SRR7503177	Ciona savignyi	39149000	54.19	41.34	4.47	2.19	79.48	18.48	2.04	57.87	78298000	45314469	38050816	32983531	35867826	78298000	1649686	0.0364053	8833363	11744700000	6797170350	6759854593	92299457	0.0136541	39.7	369.1	395.3	17845336	617032	221615	341425	45.8	27.0375	22.8303	23.1603	26.9721	0.000667	8
SRR7503178	Ciona savignyi	22912043	54.12	42.19	3.69	2.14	80.3	18.17	1.53	57.47	45824086	26335622	22141256	19488464	21025822	45824086	869350	0.0330104	3971988	6873612900	3950343300	3927730330	55866242	0.0142235	39.7	387.5	443.7	10446271	394536	67895	161925	45.9	27.1445	22.6882	23.069	27.0982	0.000667	8
SRR7503179	Ciona savignyi	18842713	55.2	41.24	3.56	2.69	85.62	13.41	0.97	54.01	37685426	20353364	17817722	17332062	16882686	37685426	570939	0.0280513	3276184	5652813900	3053004600	3030192052	42048616	0.0138765	40	398.4	458.8	8297806	522561	25411	63083	44.8	26.4456	23.3852	23.7898	26.3799	0.000667	8
SRR7503180	Ciona savignyi	22974137	63.4	34.33	2.27	1.85	87.11	12.14	0.75	45.79	45948274	21039242	17748976	24909032	16816248	45948274	586657	0.0278839	2411215	6892241100	3155886300	3133895717	46021146	0.014685	39.2	408.5	524.5	8305003	429996	27350	112138	36.6	26.9849	23.0543	23.5629	26.3974	0.00573333	8
SRR7503181	Ciona savignyi	31450120	48.76	46.76	4.48	2.07	76.69	21.06	2.25	63.38	62900240	39865833	33851706	23034407	32228128	62900240	1760941	0.0441717	6478546	9435036000	5979874950	5949919953	84296060	0.0141676	39.8	388.1	494.5	16102791	492865	114225	215972	51.2	27.1213	22.7735	22.8709	27.2351	0.000667	8
SRR7503182	Ciona savignyi	23093352	55.08	41.68	3.24	2.7	85.65	13.28	1.07	54.1	46186704	24985294	21932508	21201410	20746304	46186704	727722	0.029126	3475241	6928005600	3747794100	3720628227	51080140	0.0137289	40	394.9	460.3	10206524	644177	38945	76608	44.9	27.1687	22.6492	23.1859	26.9964	0.000667	8
SRR7503183	Ciona savignyi	18525036	62.42	34.64	2.94	2.43	88.25	10.75	0.99	46.25	37050072	17135094	14917156	19914978	13922408	37050072	596198	0.034794	2719533	5557510800	2570264100	2548356318	35539214	0.0139459	39.9	403.4	502.1	6820358	535506	32184	70530	37.6	26.7697	23.0678	23.7914	26.3712	0.0006	8
SRR7503184	Ciona savignyi	19479622	54.37	40.56	5.07	2.1	80.99	17	2.01	56.89	38959244	22165683	18934820	16793561	17778968	38959244	849345	0.038318	5096306	5843886600	3324852450	3305114622	44795270	0.0135533	39.3	372.1	452.2	8845566	369708	89954	162181	45.6	26.8888	23.0471	23.3724	26.691	0.00566667	8
SRR7503185	Ciona savignyi	17564306	50.36	45.32	4.32	2.42	77.23	21.14	1.62	62.04	35128612	21795180	18368850	13333432	17437138	35128612	574667	0.0263667	3551438	5269291800	3269277000	3251542939	44822753	0.0137851	39.7	381.9	418.3	8681386	277757	60841	164441	49.6	26.9347	22.8797	23.083	27.1026	0.000667	8
SRR7503186	Ciona savignyi	22971396	53.1	42.4	4.5	2.11	78.51	19.56	1.93	59.19	45942792	27193307	22763356	18749485	21547654	45942792	916608	0.0337071	5283104	6891418800	4078996050	4056598878	57132737	0.0140839	39.7	381.4	461.3	10728578	367749	71624	213727	46.9	26.4973	23.3664	23.603	26.534	0.000667	8
SRR7503187	Ciona savignyi	18174711	55.34	41.65	3	2.16	79.86	18.7	1.44	56.76	36349422	20630906	17143168	15718516	16232172	36349422	605083	0.029329	2686503	5452413300	3094635900	3076470474	44049631	0.0143182	39.7	366.5	409	8060005	310115	45092	156372	44.7	27.5467	22.3647	22.8232	27.2656	0.000667	8
SRR7503188	Ciona savignyi	19982234	54.6	41.71	3.69	2.21	80.18	18.23	1.59	57.19	39964468	22857477	19205738	17106991	18145370	39964468	737746	0.0322759	3550728	5994670200	3428621550	3408072091	47980375	0.0140784	39.7	375.1	401.9	9007405	363399	58212	173853	45.4	27.1657	22.5937	23.0929	27.1471	0.000667	8
SRR7503189	Ciona savignyi	18927160	60.11	37.18	2.71	2.97	88.1	11.14	0.77	48.62	37854320	18404499	16168484	19449821	15100120	37854320	544917	0.0296078	2509365	5678148000	2760674850	2736642676	37948267	0.0138667	40.1	402.2	506.7	7382923	609756	30516	61047	39.9	27.1329	22.8042	23.4453	26.6179	0.000667	8
SRR7503190	Ciona savignyi	20338191	59	39.41	1.59	2.91	87.49	12.07	0.44	49.88	40676382	20291263	17684222	20385119	16677850	40676382	350643	0.0172805	1339477	6101457300	3043689450	3018761951	43388416	0.0143729	40.1	379.7	375.6	8157685	612945	9961	61520	41	27.1269	22.7889	23.4723	26.6124	0.000667	8
SRR18674346	Coturnix japonica	18508082	14.21	80.62	5.18	7.69	70.9	26.67	2.44	90.7	37016164	33574323	32372888	3441841	31756946	37016164	166820	0.00496868	2372494	3738632564	3391006623	3372772499	17708520	0.00525043	35.7	283.3	269.8	15749492	357411	7024	72517	85.8	26.2241	25.1713	23.6056	24.9986	0.00247525	5
SRR18674347	Coturnix japonica	35285575	14.09	80.29	5.63	7.85	70.2	27.19	2.61	90.89	70571150	64140009	61836996	6431141	60630398	70571150	345940	0.00539351	4898390	7127686150	6478140909	6442759945	34512796	0.00535683	35.8	277.4	260.9	30076884	697004	16216	128394	85.9	26.0799	25.3351	23.7016	24.8844	0.00237624	5
SRR18674348	Coturnix japonica	53070840	15.14	80.4	4.46	7.05	71.56	26.23	2.21	89.93	106141680	95452468	91810086	10689212	90071696	106141680	532985	0.00558377	6221927	10720309680	9640699268	9587360763	51548814	0.00537675	35.7	284	271.7	44686491	995171	21044	202337	84.9	26.0669	25.0657	23.9745	24.8936	0.00227723	5
SRR18674349	Coturnix japonica	24830022	25.43	70.75	3.83	4.37	77.66	19.95	2.39	81.12	49660044	40282390	37979808	9377654	37033552	49660044	222364	0.00552013	2804187	5015664444	4068521390	4039736639	21544516	0.00533315	35.6	257	227.4	18352426	450444	12143	174891	74.6	24.9192	25.578	25.4591	24.0444	0.00227723	5
SRR18674350	Coturnix japonica	41455251	13.93	82.06	4.01	8.11	70.84	27.08	2.08	90.93	82910502	75392632	72723578	7517870	71360914	82910502	352632	0.00467727	4239391	8373960702	7614655832	7572326470	40331162	0.00532613	35.8	287.7	284.2	35394213	803670	17452	146454	86.1	25.7513	25.2015	24.201	24.8463	0.00227723	5
SRR18674351	Coturnix japonica	34814372	14.05	81.62	4.32	7.62	71.35	26.29	2.36	90.74	69628744	63178058	60997902	6450686	59842660	69628744	339642	0.00537595	4042127	7032503144	6380983858	6345355849	34053928	0.00536675	35.8	285.5	274.9	29695036	670605	11954	121356	85.9	26.03	25.0348	24.0242	24.9113	0.00237624	5
SRR18674352	Coturnix japonica	23747043	14.88	80.88	4.24	7.44	71.51	26.26	2.22	90.15	47494086	42817470	41227942	4676616	40429214	47494086	242539	0.00566449	2646829	4796902686	4324564470	4299905226	25064729	0.00582914	35.7	288.7	288.4	20046420	478729	8511	80311	85.1	25.8801	25.1929	24.0226	24.9038	0.00227723	5
SRR18674353	Coturnix japonica	27656964	13.4	82.33	4.27	7.93	71.24	26.55	2.21	91.21	55313928	50452166	48780652	4861762	47902178	55313928	271232	0.00537602	2968223	5586706728	5095668766	5067845731	26978459	0.00532346	35.8	281.6	266	23762537	538435	11001	78353	86.6	25.2548	25.7777	24.389	24.5788	0.00227723	5
SRR18674354	Coturnix japonica	18130610	14.98	80.72	4.3	6.85	70.86	26.69	2.44	90.11	36261220	32674925	31406750	3586295	30828020	36261220	178295	0.00545663	2053215	3662383220	3300167425	3282241267	17650288	0.00537751	35.7	285.7	276	15295179	333797	7060	67339	85	26.1006	25.1497	23.7104	25.0393	0.00227723	5
SRR18674355	Coturnix japonica	28425772	14.7	80.04	5.26	7.14	70.79	26.82	2.39	90.34	56851544	51357822	49430140	5493722	48494334	56851544	281523	0.0054816	3703590	5742005944	5187140022	5158263298	28496607	0.00552446	35.7	269.7	246.7	24046955	558571	10211	99333	85.3	26.2296	25.3058	23.5339	24.9294	0.00227723	5
SRR18674356	Coturnix japonica	41309883	13.9	80.82	5.28	7.02	70.12	27.4	2.48	90.94	82619766	75134656	72427224	7485110	71138860	82619766	392418	0.00522286	5482996	8344596366	7588600256	7549348692	38138352	0.00505187	35.8	282	259.7	35312381	730609	16741	153881	86.1	26.2669	25.2827	23.5468	24.9027	0.00247525	5
SRR18674357	Coturnix japonica	17607720	13.93	81.61	4.46	6.11	71.13	26.36	2.52	90.7	35215440	31940002	30791148	3275438	30310896	35215440	156902	0.0049124	2039291	3556759440	3225940202	3209892941	16570964	0.00516247	35.7	288.2	267.7	15069003	263221	5774	57576	86.1	26.1242	25.2579	23.6379	24.9798	0.00247525	5
SRR18674358	Coturnix japonica	44055210	14.53	80.4	5.07	7.25	70.59	26.98	2.43	90.49	88110420	79728243	76742860	8382177	75307238	88110420	467642	0.00586545	5641084	8899152420	8052552543	8008057668	45582448	0.00569207	35.7	273.2	247.4	37353313	848292	18625	151200	85.5	26.0583	25.4124	23.6764	24.8522	0.00237624	5
SRR18674359	Coturnix japonica	33536438	14.63	81.1	4.27	7.17	70.9	26.82	2.28	90.37	67072876	60614904	58339662	6457972	57261410	67072876	373110	0.00615542	3715807	6774360476	6122105304	6087374882	34936740	0.00573921	35.7	285.5	273.2	28421686	624017	13873	110255	85.4	26.0343	25.309	23.7838	24.8729	0.00217822	5
SRR18674360	Coturnix japonica	44076461	14.3	81.3	4.39	7.81	70.31	27.22	2.47	90.73	88152922	79980228	77048950	8172694	75544974	88152922	479827	0.00599932	5104342	8903445122	8078003028	8032632065	45576390	0.0056739	35.7	288.3	290.2	37469636	893789	22114	138936	85.7	25.7168	25.6147	23.9204	24.7484	0.00237624	5
SRR18674389	Coturnix japonica	24363804	15.71	81.04	3.25	3.1	71.2	27.37	1.43	89.16	48727608	43445399	41446116	5282209	41071764	48727608	147773	0.00340135	2074969	4872760800	4344539900	4331485522	23774520	0.00548877	38.5	282.3	256	20474459	176542	14621	57436	84.3	25.8393	25.0495	24.0488	25.0613	0.0104	5
SRR18674390	Coturnix japonica	32259616	16.23	80.55	3.22	3.64	71.33	27.31	1.35	88.84	64519232	57320850	54628464	7198382	54046768	64519232	205333	0.00358217	2697343	6451923200	5732085000	5714050279	32721144	0.00572644	38.4	281.9	271.9	26922589	287665	23601	80377	83.8	25.8046	25.1197	24.0229	25.0536	0.0106	5
SRR18674391	Coturnix japonica	35868478	16.62	80.03	3.35	2.64	70.3	28.21	1.49	88.63	71736956	63577464	60334028	8159492	59814728	71736956	272207	0.0042815	3215698	7173695600	6357746400	6338343120	37729388	0.00595256	38.1	281.3	248.1	29836279	228581	20986	81168	83.4	25.8094	25.1357	24.0782	24.9775	0.0158	5
SRR18674392	Coturnix japonica	61203557	15.41	80.98	3.62	2.77	70.02	28.49	1.49	89.51	122407114	109568570	104438520	12838544	103549840	122407114	459084	0.00418992	5871855	12240711400	10956857000	10924733578	62729227	0.00574195	38.4	274.8	233.4	51668999	358867	38608	152785	84.6	25.8949	25.0735	23.9623	25.0696	0.012	5
SRR18674393	Coturnix japonica	31883828	17.13	79.69	3.18	2.94	71.94	26.66	1.39	88.04	63767656	56138867	53367942	7628789	52842300	63767656	216155	0.00385036	2680446	6376765600	5613886700	5594944561	35457052	0.00633734	37.6	273.8	253.4	26345245	241948	15505	81273	82.9	25.5902	25.1525	24.2723	24.985	0.0106	5
SRR18674394	Coturnix japonica	41233300	15.9	80.71	3.4	2.93	71	27.58	1.41	89.04	82466600	73431191	69997214	9035409	69357380	82466600	297227	0.00404769	3683159	8246660000	7343119100	7320900573	42039330	0.00574237	38.5	281	251.8	34596391	276027	23501	102688	84.1	25.7083	25.1448	24.1521	24.9951	0.0159	5
SRR18674395	Coturnix japonica	24858662	16.38	80.82	2.8	3	71.61	27.06	1.34	88.62	49717324	44059176	41951102	5658148	41571464	49717324	139082	0.00315671	1863398	4971732400	4405917600	4392550522	24826751	0.00565201	38.5	275.9	262.7	20724898	177968	13457	59228	83.6	25.5293	25.102	24.3089	25.0588	0.016	5
SRR18674396	Coturnix japonica	25377305	15.6	81.22	3.18	3.18	71.03	27.45	1.52	89.27	50754610	45309100	43237366	5445510	42836778	50754610	148226	0.00327144	2114619	5075461000	4530910000	4517655353	24818401	0.00549365	38.5	281.8	258.2	21362925	175712	14703	65343	84.4	25.854	24.9774	24.0615	25.1071	0.0104	5
SRR18674397	Coturnix japonica	41541362	15.46	81.24	3.3	3.38	70.78	27.53	1.68	89.43	83082724	74300653	70963328	8782071	70241278	83082724	286264	0.00385278	3713594	8308272400	7430065300	7408393168	39909684	0.00538709	38.5	282.6	261.5	35018423	318092	27706	117443	84.5	25.9582	24.8529	23.9975	25.1917	0.016	5
SRR18674398	Coturnix japonica	41801272	15.88	80.24	3.87	2.93	71.65	26.69	1.65	88.95	83602544	74366628	70960428	9235916	70323344	83602544	331381	0.00445604	4198574	8360254400	7436662800	7414603615	41116785	0.00554538	38.5	273.4	237.3	35079262	280806	20279	99867	84.1	25.8527	25.099	23.9815	25.0673	0.0106	5
SRR18674399	Coturnix japonica	30424320	16.79	79.98	3.23	2.99	71.68	26.97	1.35	88.32	60848640	53742658	51123656	7105982	50629818	60848640	228379	0.00424949	2567199	6084864000	5374265800	5357137682	32703889	0.00610473	38.5	280.6	263.3	25236855	232454	19977	72542	83.2	25.6066	25.2671	24.268	24.8575	0.0176	5
SRR18674400	Coturnix japonica	26683110	15.33	81.37	3.3	3.13	71.3	27.23	1.47	89.41	53366220	47715435	45597284	5650785	45185102	53366220	167195	0.003504	2300815	5336622000	4771543500	4757254422	26694415	0.00561131	38.6	276.5	254	22528052	189484	18708	62398	84.7	25.6332	25.241	24.2575	24.8689	0.0123	5
SRR18674401	Coturnix japonica	24466464	16.11	80.57	3.32	2.86	70.31	28.13	1.57	89	48932928	43548501	41427892	5384427	41048738	48932928	194814	0.0044735	2174832	4893292800	4354850100	4341542511	25879624	0.00596093	38.4	280.5	252.6	20474309	157450	15384	66803	83.9	25.8209	25.0779	24.1729	24.9284	0.0121	5
SRR18674402	Coturnix japonica	25338879	15.55	81.14	3.3	3.12	70.89	27.55	1.56	89.32	50677758	45264505	43191778	5413253	42795138	50677758	167223	0.00369435	2246091	5067775800	4526450500	4513235521	25227554	0.00558968	38.5	283.5	262.6	21337599	175332	16618	66340	84.4	25.7348	25.1764	24.1536	24.9356	0.0159	5
SRR18674403	Coturnix japonica	36156552	16.33	80.58	3.09	3.19	71.17	27.35	1.48	88.75	72313104	64175107	61096852	8137997	60501824	72313104	246480	0.00384074	3026395	7231310400	6417510700	6398377743	36479650	0.00570139	38.4	287	272	30161201	273867	24176	89182	83.7	25.7901	25.0697	24.179	24.9611	0.0106	5
SRR2040622	Cyanistes caeruleus	60726075	10.64	86.03	3.33	5.9	61.54	34.63	3.83	93.84	121452150	113966073	109706066	7486077	108525522	121452150	352705	0.00309482	6744591	6072607500	5698303650	5680971294	16019207	0.0028198	38.2	183	116.6	54269492	114322	123020	346199	89.4	26.0684	22.5006	24.9082	26.5226	0.0042	1
SRR2040623	Cyanistes caeruleus	44409600	11.08	86.01	2.9	7.57	60.74	34.79	4.47	93.78	88819200	83292730	80148264	5526470	78975454	88819200	272400	0.00327039	4920723	4440960000	4164636500	4152010466	10376843	0.00249923	38	186.8	125.7	39492431	69917	140212	371571	88.9	26.6658	23.175	23.6514	26.507	0.004	1
SRR2040624	Cyanistes caeruleus	50648237	10.7	86.21	3.08	8.29	62.4	33.33	4.27	93.87	101296474	95091257	91756608	6205217	90453578	101296474	280468	0.00294946	5277569	5064823700	4754562850	4741254299	10734775	0.00226412	38.2	182.1	116.8	45232850	89572	154291	401590	89.3	26.0172	22.6596	24.8206	26.502	0.0042	1
SRR2040625	Cyanistes caeruleus	73609443	12.88	84.34	2.78	7.41	62.51	34.02	3.47	92.55	147218886	136245721	130264698	10973165	128259436	147218886	439134	0.0032231	6971777	7360944300	6812286050	6788901249	18000171	0.00265141	38	187.8	113.3	64137407	142321	187276	665344	87.1	26.345	23.0934	24.0862	26.4752	0.004	1
SRR2040626	Cyanistes caeruleus	43775143	10.86	86.27	2.87	7.24	61.04	34.21	4.75	93.85	87550286	82169492	79143534	5380794	78046504	87550286	269641	0.00328152	4858477	4377514300	4108474600	4096358401	9386355	0.00229139	38.4	181.7	120	39028176	64986	111332	367273	89.1	26.599	23.141	23.733	26.5272	0.0046	1
SRR2040627	Cyanistes caeruleus	69694961	10.95	86.32	2.73	8.16	62.11	33.84	4.05	93.75	139389922	130683756	125919662	8706166	124125928	139389922	386864	0.00296031	6526931	6969496100	6534187800	6516511894	14878414	0.00228319	38.4	190.9	119	62070056	119108	166318	604348	89	27.0788	22.195	23.3888	27.3366	0.0042	1
SRR2040628	Cyanistes caeruleus	65323077	14.43	81.58	3.99	7.46	64.53	30.27	5.19	91.38	130646154	119389955	114139660	11256199	111796198	130646154	588125	0.00492608	9500110	6532307700	5969497750	5947470465	14416396	0.00242395	38.1	163.2	67	55898413	142941	278588	749885	85.6	25.747	22.77	25.0354	26.4474	0.0042	1
SRR2040629	Cyanistes caeruleus	51145179	11.25	85.76	2.98	11.22	58.26	36.77	4.98	94.18	102290358	96336898	92674730	5953460	90779406	102290358	308862	0.00320606	5930122	5114517900	4816844900	4804022810	11619342	0.00241867	38.2	185.8	131.5	45395715	65483	283628	592530	88.7	27.2748	22.506	22.991	27.2274	0.004	1
SRR2040630	Cyanistes caeruleus	47248672	12.39	84.83	2.79	8.38	63.29	32.88	3.83	92.82	94497344	87708955	84183160	6788389	82791046	94497344	290661	0.00331393	4547210	4724867200	4385447750	4371598346	10698643	0.00244731	38.2	189.1	129.9	41400202	82503	183188	425685	87.6	26.56	22.7484	23.9436	26.7468	0.0042	1
SRR2040631	Cyanistes caeruleus	57699800	11.23	85.48	3.29	6.82	61.04	35.34	3.62	93.61	115399600	108029804	103751806	7369796	102442076	115399600	366609	0.00339359	6070118	5769980000	5401490200	5384454980	16543690	0.00307249	38.1	178.1	105.1	51226444	103829	198418	347209	88.8	26.162	22.6458	24.6286	26.563	0.0046	1
SRR2040632	Cyanistes caeruleus	67436591	10.45	86.59	2.96	6.9	61	35.07	3.94	94.07	134873182	126871121	122300978	8002061	120781926	134873182	400324	0.00315536	7309418	6743659100	6343556050	6325764431	17683774	0.00279552	38.2	172.3	110.5	60396168	101294	170525	482499	89.6	26.6916	23.1004	23.624	26.583	0.0048	1
SRR2040633	Cyanistes caeruleus	51926728	13.59	83.7	2.7	9.58	61.45	35.17	3.38	92.45	103853456	96009505	91598480	7843951	89736508	103853456	312180	0.00325155	4734441	5192672800	4800475250	4783483065	14141054	0.00295623	38	174.1	102.7	44873391	90142	334438	501264	86.4	26.9308	22.4958	23.4748	27.0992	0.0046	1
SRR2040634	Cyanistes caeruleus	54071553	11.95	84.79	3.26	6.21	65.09	30.73	4.17	92.7	108143106	100253282	96453954	7889824	95220144	108143106	378118	0.00377163	6099621	5407155300	5012664100	4997223461	12493426	0.00250007	38.3	172.8	104	47617434	119600	178449	311493	88.1	26.2986	22.9414	24.3998	26.3596	0.0054	1
SRR2040635	Cyanistes caeruleus	54985816	10.82	86.22	2.96	9.19	59.46	35.75	4.79	94.16	109971632	103546323	99745048	6425309	98071696	109971632	334951	0.00323479	6319601	5498581600	5177316150	5162837813	12839705	0.00248695	38.4	173.8	108.7	49042574	83067	226359	520519	89.2	26.912	22.8814	23.3702	26.8376	0.0054	1
SRR2040636	Cyanistes caeruleus	44166790	12.89	84.37	2.74	11.06	62.51	33.8	3.69	92.83	88333580	82000475	78651256	6333105	76943122	88333580	265539	0.00323826	4134040	4416679000	4100023750	4086642955	10288140	0.0025175	38.3	174.8	118.3	38476071	75843	319224	454486	87.1	26.8024	22.6482	23.5794	26.97	0.0054	1
SRR2040637	Cyanistes caeruleus	59865685	10.69	85.88	3.43	6.69	63.06	33.33	3.61	93.71	119731370	112203466	108193402	7527904	106936840	119731370	356635	0.00317847	6308307	5986568500	5610173300	5589984172	14757911	0.00264006	37.5	176.8	96.2	53476915	100768	194266	324749	89.3	25.7338	22.9254	25.206	26.1348	0.003	1
SRR2040638	Cyanistes caeruleus	61610710	11.18	84.89	3.93	7.98	56.7	37.02	6.28	94.17	123221420	116036521	111410742	7184899	109450028	123221420	537690	0.0046338	9400020	6161071000	5801826050	5781407646	15148483	0.00262021	37.6	198.8	163.8	54735123	117085	139765	713397	88.8	26.4574	23.3526	23.8452	26.346	0.003	1
SRR2040639	Cyanistes caeruleus	93407071	11.5	85.76	2.74	7.94	61.3	35.1	3.6	93.51	186814142	174691567	167769792	12122575	165332128	186814142	542459	0.00310524	8492787	9340707100	8734578350	8704441880	23084911	0.00265208	37.6	189.4	111.5	82677227	174746	192361	840560	88.5	26.3184	22.9504	24.1724	26.5586	0.003	1
SRR2040640	Cyanistes caeruleus	67242407	10.77	85.96	3.27	9.49	59.49	36.42	4.09	94.2	134484814	126685762	121943894	7799052	119999196	134484814	400341	0.00316011	7289261	6724240700	6334288100	6313068740	15217049	0.00241041	37.7	183.2	111	60008165	127901	263450	572427	89.2	26.3944	22.3168	24.4824	26.8064	0.0044	1
SRR2040641	Cyanistes caeruleus	63738523	10.06	86.16	3.78	9.32	56.32	37.31	6.37	94.86	127477046	120928938	116687062	6548108	114654938	127477046	486878	0.00402615	9135553	6373852300	6046446900	6028782691	14553066	0.00241393	37.9	204.8	179.1	57337559	116669	100891	788411	89.9	26.8062	23.0296	23.4812	26.682	0.0046	1
SRR2040645	Cyanistes caeruleus	71914671	10.91	86.36	2.73	9.04	61.24	34.91	3.84	93.92	143829342	135086029	130134068	8743313	128133554	143829342	397860	0.00294523	6523185	7191467100	6754301450	6734333481	16328289	0.00242463	37.8	198.3	134.6	64076116	124747	102874	763296	89.1	26.2324	22.9858	24.2966	26.4852	0.0044	1
SRR2040835	Cyanistes caeruleus	63576210	13.57	83.21	3.22	5.08	59.56	36.62	3.82	92.33	127152420	117398254	111308436	9754166	109899720	127152420	991732	0.00844759	7057118	6484773420	5987310954	5899986445	18877611	0.0031996	37.4	180.4	112.2	54965885	141389	209326	337616	86.4	26.3269	22.6292	24.4975	26.5467	0.281373	1
SRR2040836	Cyanistes caeruleus	47719592	12.68	83.68	3.64	5.92	56.6	38.17	5.23	93.25	95439184	88995958	84655532	6443226	83339690	95439184	854051	0.00959651	6616934	4867398384	4538793858	4473739114	14123597	0.003157	37.5	186.5	156.2	41682971	88931	153045	402818	87.3	26.9443	22.8875	23.3306	26.8386	0.281176	1
SRR2040837	Cyanistes caeruleus	62289676	20.05	77.46	2.48	3.7	75.99	22.18	1.83	85.33	124579352	106298271	100984824	18281081	99597550	124579352	737744	0.00694032	5110209	6353546952	5421211821	5342975575	17016941	0.00318492	36.3	157.9	86.3	49809157	104298	180670	398286	79.9	27.0233	22.0714	24.1994	26.7057	0.279412	1
SRR2040838	Cyanistes caeruleus	63257004	21.55	75.55	2.9	5.35	72.79	25.01	2.21	85.16	126514008	107734525	101409436	18779483	99255164	126514008	1126820	0.0104592	6039106	6452214408	5494460775	5390674740	17799105	0.00330183	36.7	144.3	104.7	49633541	121281	483846	466038	78.5	25.5953	23.0845	25.6173	25.7022	0.562157	1
SRR2040839	Cyanistes caeruleus	59995920	17.76	78.52	3.72	7.71	61.16	34.14	4.7	89.97	119991840	107961781	101397016	12030059	98679292	119991840	1487838	0.0137812	8980269	6119583840	5506050831	5403881772	18015586	0.00333382	36.9	166.5	135.3	49352944	115782	405811	823960	82.2	26.5927	23.1645	23.8076	26.4343	0.563725	1
SRR2040846	Cyanistes caeruleus	55429852	15.59	81.8	2.61	4.54	66.05	31.44	2.51	90.17	110859704	99962460	94753780	10897244	93576016	110859704	889856	0.0089019	4756728	5653844904	5098085460	5005813397	16040778	0.00320443	37.1	167.8	101.3	46798711	88848	193788	295541	84.4	26.9739	22.4671	23.5845	26.9747	0.563922	1
SRR2040849	Cyanistes caeruleus	72040149	14.8	82.48	2.72	5.79	70.76	27.38	1.86	90.14	144080298	129866848	124706534	14213450	122760046	144080298	323960	0.00249455	5844308	14552110098	13116551648	13072028387	50137776	0.0038355	33.6	245.1	242	61299783	447289	29648	576547	85.2	25.3893	24.0308	25.0534	25.5267	0.0136634	5
SRR2040853	Cyanistes caeruleus	64030824	13.74	82.61	3.65	5.63	68.76	28.2	3.04	91.08	128061648	116644233	112320526	11417415	110464994	128061648	480793	0.00412187	7805381	12934226448	11781067533	11738233477	44904013	0.00382545	33.7	272.6	319.6	55107517	531614	23193	497939	86.3	25.6153	24.2274	24.6828	25.4748	0.0139604	5
SRR2040854	Cyanistes caeruleus	59972956	14.09	82.53	3.38	6.04	72.01	25.89	2.1	90.47	119945912	108514346	104628274	11431566	103049642	119945912	354861	0.00327018	6015632	12114537112	10959948946	10917367665	42297234	0.00387431	33.4	245.3	257.8	51391488	595835	28012	298801	85.9	24.9157	23.9481	25.9001	25.2373	0.0135644	5
ERR2249224	Cyclopterus lumpus	18119086	12.07	80.53	7.4	11.12	81.66	16.35	2	91.24	36238172	33063158	32511534	3175014	31863368	36238172	98556	0.00298084	7094442	4512886346	4130232987	4119896579	9143979	0.00221947	35.8	372.6	522.1	15800548	405543	4723	44953	87.9	24.9818	25.0025	24.951	25.0641	7.94e-05	6
ERR2249225	Cyclopterus lumpus	16908006	17.94	72.34	9.72	6.88	88.91	9.75	1.34	85.15	33816012	28793870	28316658	5022142	27750296	33816012	92502	0.00321256	9872101	4210580704	3596589983	3587654168	7789509	0.0021712	35.8	506.4	1100	13764430	346649	4310	42940	82.1	24.9037	25.1467	24.9641	24.9855	7.94e-05	6
ERR2249226	Cyclopterus lumpus	18667369	16.95	74.03	9.01	6.59	88.24	10.35	1.41	86.03	37334738	32118069	31579416	5216669	31006236	37334738	111517	0.0034721	9840882	4650188589	4012011958	4002086068	8787427	0.00219571	35.8	494	1089.1	15387876	364237	4679	32916	83	24.8914	25.1492	24.9834	24.9767	7.94e-05	6
SRR10740658	Cyclopterus lumpus	41447258	14.13	81.13	4.75	10.06	76.03	22.02	1.94	90.34	82894516	74886664	72731948	8007852	71184438	82894516	289661	0.00386799	10410053	8372346116	7563553064	7518277116	24102760	0.00320589	35.1	236.8	279.3	35226354	1092819	16047	30754	85.9	26.5574	23.6852	23.5641	26.1928	0.000594	5
SRR10740659	Cyclopterus lumpus	37848381	11.24	81.41	7.35	11.63	74.3	23.24	2.46	92.62	75696762	70113041	68480176	5583721	67192172	75696762	348468	0.00497009	15013025	7645372962	7081417141	7040453254	20120990	0.00285791	35.3	293.7	491.9	33328729	864618	9856	36885	88.8	25.4366	24.5997	24.6609	25.3042	0.000594	5
SRR10740660	Cyclopterus lumpus	37343534	11.22	75.6	13.17	10.77	75.44	21.54	3.02	92.44	74687068	69044356	67472262	5642712	66304730	74687068	513070	0.00743102	33014097	7543393868	6973479956	6934378343	19607668	0.0028276	35.3	506.4	1368.1	32891568	798207	9718	36638	88.8	25.4677	24.6811	24.404	25.4469	0.000594	5
SRR10740661	Cyclopterus lumpus	41567215	16.03	75.44	8.53	10.13	78.12	19.59	2.3	88.75	83134430	73778984	71524852	9355446	69808294	83134430	465627	0.00631111	21766892	8396577430	7451677384	7399682325	22001518	0.00297331	35.1	385.8	1078.9	34536197	1170182	7311	48736	84	27.2033	22.8265	23.0946	26.8752	0.000594	5
SRR10740662	Cyclopterus lumpus	41605133	13.62	79.09	7.29	9.45	76.64	21.22	2.14	90.55	83210266	75344229	73275718	7866037	71875656	83210266	377358	0.00500845	17202054	8404236866	7609767129	7566208539	24260352	0.00320641	35.1	296.5	532.1	35632569	950284	17291	37715	86.4	25.86	24.236	24.2491	25.6559	0.000594	5
SRR10740663	Cyclopterus lumpus	34583231	11.92	80.74	7.34	9.55	79.71	18.48	1.81	91.41	69166462	63222905	61932250	5943557	60922976	69166462	266205	0.00421058	14179280	6985812662	6385513405	6352419942	17021682	0.00267956	35.4	300.2	520.1	30233036	698356	9501	25232	88.1	25.5611	24.5594	24.5045	25.3755	0.000594	5
SRR10740664	Cyclopterus lumpus	42682339	12.08	80.27	7.65	9.7	76.81	20.98	2.21	91.62	85364678	78209827	76347026	7154851	75048932	85364678	389122	0.00497536	18796666	8621832478	7899192527	7856314878	22218683	0.00282813	35.3	383.8	976.3	37240376	881918	11346	39873	87.9	25.6785	24.4545	24.4608	25.4062	0.000594	5
SRR10740665	Cyclopterus lumpus	35632958	9.94	81.08	8.99	11.14	72.04	25.2	2.76	93.64	71265916	66733281	65213410	4532635	64185244	71265916	329527	0.00493797	17258921	7197857516	6740061381	6705281658	18695595	0.00278819	35.3	295.7	471.8	31850590	710761	9299	36055	90.1	25.1724	24.9396	24.945	24.9431	0.000594	5
SRR10740666	Cyclopterus lumpus	37165110	12.23	75.87	11.9	8.54	73.51	23.36	3.13	91.78	74330220	68217176	66304356	6113044	65237640	74330220	456880	0.00669743	25475784	7507352220	6889934776	6851826234	21345080	0.00311524	35.1	291.2	489.6	32399359	704339	10614	37866	87.8	25.7744	24.3857	24.3304	25.5084	0.000594	5
SRR10740667	Cyclopterus lumpus	37575475	10.95	77.22	11.83	10.23	71.69	25	3.3	92.95	75150950	69853822	68059740	5297128	66920444	75150950	456888	0.00654063	25459860	7590245950	7055236022	7017080507	20889775	0.00297699	35.2	296.6	508.2	33192603	786499	9480	41288	89	25.2718	24.8697	24.7963	25.0623	0.000594	5
SRR10740668	Cyclopterus lumpus	39182647	9.64	79.52	10.85	11.64	72.38	24.06	3.56	93.84	78365294	73535272	71973684	4830022	70813098	78365294	395060	0.00537239	22002323	7914894694	7427062472	7388874502	19202079	0.00259878	35.3	297	483	35125441	808492	14392	38517	90.4	24.8757	25.2725	25.231	24.621	0.000594	5
SRR10740669	Cyclopterus lumpus	38390853	8.8	81.13	10.07	11.43	72.28	24.47	3.25	94.37	76781706	72458138	71066742	4323568	70027592	76781706	346470	0.00478166	18111964	7754952306	7318271938	7282452279	18594422	0.00255332	35.4	296.2	473.8	34758205	722711	16616	35839	91.2	24.5328	25.6421	25.5612	24.2639	0.000594	5
SRR10740670	Cyclopterus lumpus	36741191	9.89	80.79	9.32	10.53	73.74	23.44	2.82	93.47	73482382	68686017	67224324	4796365	66212996	73482382	314248	0.00457514	17954023	7421720582	6937287717	6902829293	18188506	0.00263494	35.3	307.2	513.5	32867636	690452	13680	40394	90.1	24.9581	25.155	25.1909	24.6954	0.000594	5
SRR10740671	Cyclopterus lumpus	44574691	10.52	76.7	12.78	11.3	73.58	22.67	3.75	93.13	89149382	83026854	81207214	6122528	79768076	89149382	588518	0.00708828	29184996	9004087582	8385712254	8338903699	22629655	0.00271375	35.3	304	536.1	39527052	1015786	23015	37754	89.5	25.056	25.0316	24.8607	25.0522	0.000594	5
SRR10740672	Cyclopterus lumpus	47920016	9.71	80.58	9.72	12.88	72.32	24.7	2.98	93.88	95840032	89978184	88106830	5861848	86536766	95840032	491386	0.00546117	26442417	9679843232	9087796584	9037603353	24251292	0.00268338	35.4	307.4	546.7	42888037	1107326	16515	41537	90.3	25.3505	24.7239	24.7221	25.2041	0.000594	5
SRR10740673	Cyclopterus lumpus	41306981	8.44	73.16	18.39	11.21	71.35	23.52	5.13	94.65	82613962	78194792	76767600	4419170	75638730	82613962	683774	0.00874449	43766487	8344010162	7897673992	7857625115	19732780	0.00251129	35.4	315.4	558.7	37512552	817777	18995	34476	91.6	24.5164	25.7657	25.3975	24.3201	0.000594	5
SRR10740674	Cyclopterus lumpus	37619481	10.48	79.43	10.09	11.86	71.92	24.82	3.26	93.36	75238962	70239948	68585844	4999014	67353432	75238962	402615	0.005732	18920137	7599135162	7094234748	7054987594	20000906	0.002835	35.3	373.8	937.9	33384721	860134	15446	32621	89.5	25.3308	24.7663	24.7508	25.1517	0.000594	5
SRR10740675	Cyclopterus lumpus	36418635	10.49	70.65	18.87	10.04	74	21.55	4.45	93.02	72837270	67752663	66266680	5084607	65198960	72837270	769724	0.0113608	46325678	7356564270	6843018963	6805447789	20107637	0.00295464	35.2	471.4	1154.8	32341579	747040	19609	25112	89.5	24.5421	25.6886	24.6472	25.1221	0.000594	5
SRR10740676	Cyclopterus lumpus	42026533	11.8	78.48	9.72	9.49	76.06	20.86	3.08	91.88	84053066	77227090	75458930	6825976	74136998	84053066	486410	0.00629844	20641119	8489359666	7799936090	7757865571	22486505	0.00289854	35.3	267.3	370.2	36786165	878740	34686	29874	88.2	25.0326	25.0696	24.8255	25.0725	0.000594	5
SRR10740677	Cyclopterus lumpus	33295210	11.5	80.78	7.73	10.38	75.83	21.44	2.74	92.19	66590420	61388550	60007062	5201870	58935550	66590420	317511	0.00517215	12147011	6725632420	6200243550	6167054275	17494308	0.00283674	35.3	269.1	338.5	29234487	724058	21530	23456	88.5	24.8934	25.275	25.0135	24.819	0.000594	5
SRR10740678	Cyclopterus lumpus	39832820	11.76	82.59	5.65	11.59	77.09	20.85	2.06	91.98	79665640	73278100	71768584	6387540	70293514	79665640	297556	0.00406064	11293665	8046229640	7401088100	7360396910	19297236	0.00262177	35.4	266	351.5	34780321	1062610	15260	26101	88.2	25.1892	25.3416	24.8909	24.5783	0.000594	5
SRR10740679	Cyclopterus lumpus	47740661	12.45	81.67	5.88	11.22	76.93	20.71	2.36	91.5	95481322	87360784	85402598	8120538	83591624	95481322	383514	0.00439	14197660	9643613522	8823439184	8772379484	23879931	0.00272217	35.3	267.6	374.9	41365450	1279358	20907	35584	87.5	25.2595	25.2227	24.8117	24.705	0.000594	5
SRR10740680	Cyclopterus lumpus	33752563	17.8	76.86	5.34	9.03	83.04	15.56	1.41	86.55	67505126	58427710	56873908	9077416	55487850	67505126	222583	0.00380955	10337896	6818017726	5901198710	5862073971	15643108	0.00266853	35.2	320.2	892.1	27429891	982109	3980	20974	82.2	26.7278	23.4346	23.4857	26.3532	0.000594	5
SRR10740681	Cyclopterus lumpus	40255446	11.97	82.69	5.34	10.71	77.26	20.62	2.12	91.74	80510892	73862023	72303260	6648869	70873334	80510892	276003	0.00373674	10620298	8131600092	7460064323	7417637920	19718477	0.00265832	35.3	255	321.6	35123075	994208	6390	27957	88	25.573	24.8293	24.6505	24.9475	0.000594	5
SRR10740682	Cyclopterus lumpus	42915250	10.19	84.35	5.46	12.09	75.82	22.07	2.11	93.21	85830500	80002031	78487900	5828469	77086684	85830500	287266	0.00359073	11305847	8668880500	8080205131	8036799174	19422443	0.00241669	35.4	273.6	376.2	38217876	976285	20478	29311	89.8	24.8559	25.3613	25.1699	24.6133	0.000594	5
SRR10740683	Cyclopterus lumpus	41178948	11.55	82.17	6.29	10.76	74.71	23.15	2.14	92.3	82357896	76018033	74159780	6339863	72848980	82357896	323530	0.00425596	13514499	8318147496	7677821333	7635369010	22504341	0.00294738	35.2	284.8	402.9	36128155	903433	12696	35606	88.5	25.2928	24.7691	24.8629	25.0754	0.000594	5
SRR10740684	Cyclopterus lumpus	45416947	12.04	78.88	9.08	10.86	75.2	22.23	2.57	91.93	90833894	83502518	81430564	7331376	79897168	90833894	486667	0.00582817	24039222	9174223294	8433754318	8384826783	24606433	0.00293464	35.2	295.2	508.5	39602224	1060486	11402	41170	88	25.85	24.306	24.2486	25.5956	0.000594	5
SRR14560811	Cynoglossus semilaevis	23644192	11.21	81.69	7.1	4.82	60.45	34.38	5.17	93.55	47288384	44239145	42509452	3049239	41988628	47288384	262602	0.00593596	5893545	7093257600	6635871750	6614300349	23153210	0.00350048	35.9	305	149.4	20972465	200276	17101	64884	88.8	25.2792	25.0005	25.079	24.6409	0.000667	8
SRR14560812	Cynoglossus semilaevis	23608825	11.76	82.01	6.23	4.91	62.99	32.3	4.7	92.96	47217650	43891479	42180414	3326171	41664914	47217650	233198	0.00531306	4894774	7082647500	6583721850	6561703568	21939283	0.00334353	36.1	301.1	150.4	20801547	217930	14293	56437	88.2	25.3216	24.9965	24.968	24.7137	0.00113333	8
SRR14560813	Cynoglossus semilaevis	26612659	12.72	80.97	6.31	4.03	61.57	33.13	5.3	92.48	53225318	49224349	47008398	4000969	46454694	53225318	291744	0.00592682	5949832	7983797700	7383652350	7356995184	26947720	0.00366287	35.8	292.5	151.5	23202516	229639	14017	58026	87.3	25.3881	24.9085	24.8711	24.8321	0.0006	8
SRR14560814	Cynoglossus semilaevis	25181013	12.95	80.92	6.13	4.86	61.68	32.62	5.7	92.4	50362026	46533329	44443398	3828697	43838210	50362026	272145	0.00584839	5557847	7554303900	6979999350	6953234328	25203978	0.00362479	35.8	294.8	146.9	21882753	259144	12068	67734	87	25.4904	24.8333	24.7969	24.8793	0.0006	8
SRR14560815	Cynoglossus semilaevis	38699303	12.45	79.25	8.3	6.56	66.32	29.72	3.96	92.29	77398606	71427885	68896582	5970721	67763840	77398606	531767	0.00744481	12195503	11609790900	10714182750	10665401429	39134760	0.00366932	35.8	288.3	156.9	33761605	597023	18308	71355	87.6	25.5989	24.6291	24.962	24.8103	0.000667	8
SRR14560816	Cynoglossus semilaevis	21215881	12.38	81.03	6.59	5.45	61	32.37	6.63	92.86	42431762	39401463	37745864	3030299	37177872	42431762	210643	0.00534607	4940092	6364764300	5910219450	5887593618	19061612	0.00323759	36	297.1	147.1	18548584	259853	12107	52388	87.6	25.4099	24.9757	25.1108	24.5042	0.000733	8
SRR14560817	Cynoglossus semilaevis	22902572	12.03	81.11	6.85	5.51	67.08	29.88	3.04	92.37	45805144	42311783	40845562	3493361	40293968	45805144	215354	0.00508969	5556692	6870771600	6346767450	6325224791	21449502	0.00339111	36.1	301.6	116.1	20109255	227496	20606	65424	88	25.8725	24.3402	24.3701	25.4163	0.0012	8
SRR14560818	Cynoglossus semilaevis	24937628	10.54	79.29	10.17	5.01	65.08	31	3.93	93.49	49875256	46626558	45176174	3248698	44619868	49875256	288946	0.00619703	9932886	7481288400	6993983700	6973664829	22382968	0.00320964	36.1	308.6	160.9	22293493	220356	16507	57731	89.5	25.3492	24.9036	25.0831	24.6639	0.00173333	8
SRR14560819	Cynoglossus semilaevis	23066298	10.99	79.33	9.68	4.88	66.23	29.85	3.92	93.07	46132596	42937866	41563618	3194730	41061290	46132596	264206	0.00615322	8922358	6919889400	6440679900	6420317686	20746767	0.00323142	36.1	305.3	158	20502101	214572	15532	49604	89	25.4097	24.8486	25.0107	24.7313	0.00153333	8
SRR14560820	Cynoglossus semilaevis	23171095	9.75	81.16	9.09	5.35	60.96	34.8	4.24	94.37	46342190	43734230	42326588	2607960	41821876	46342190	261873	0.00598783	8403468	6951328500	6560134500	6539878176	22387465	0.00342322	35.9	305.5	155.7	20887979	204527	15207	55581	90.2	25.3787	24.8711	25.0196	24.7306	0.000867	8
SRR14560821	Cynoglossus semilaevis	22904325	11.45	79.02	9.53	4.56	68.91	27.67	3.42	92.47	45808650	42358218	41033282	3450432	40562386	45808650	256460	0.00605455	8556197	6871297500	6353732700	6334492725	21003315	0.00331571	36.1	306.4	160.1	20259622	193936	13741	49342	88.5	25.4788	24.7531	24.8883	24.8802	0.00113333	8
SRR14560822	Cynoglossus semilaevis	23975877	9.41	81.22	9.37	5.64	61.52	34.49	3.99	94.54	47951754	45331265	43944924	2620489	43437508	47951754	261765	0.00577449	8664436	7192763100	6799689750	6779261533	22752303	0.00335616	35.9	305.5	153.6	21688413	216429	16421	51199	90.6	25.3698	24.8791	24.9905	24.7609	0.0008	8
SRR14560823	Cynoglossus semilaevis	22015056	11.07	80.27	8.66	5.14	65.84	30.7	3.47	93.08	44030112	40985354	39633770	3044758	39154478	44030112	230354	0.0056204	7438010	6604516800	6147803100	6128654557	20231654	0.00330116	36.1	308.5	154.6	19545084	205608	15566	50627	88.9	25.4522	24.808	24.8407	24.899	0.00113333	8
SRR14560824	Cynoglossus semilaevis	24200032	10.97	80.41	8.62	4.42	65.27	30.71	4.02	93.16	48400064	45087456	43587622	3312608	43090268	48400064	273602	0.00606825	8173558	7260009600	6763118400	6742536690	22854537	0.0033896	36	300.6	144.9	21516456	208615	16828	51912	89	25.8165	24.3487	24.6759	25.1589	0.0014	8
SRR14560825	Cynoglossus semilaevis	25858829	12	81.28	6.73	4.19	61.6	35.09	3.3	92.92	51717658	48055225	46020700	3662433	45512706	51717658	294484	0.00612803	6560053	7757648700	7208283750	7185046310	29018228	0.0040387	35.7	305.4	134	22739247	174281	21088	75734	88	25.5382	24.6496	24.6201	25.1927	0.000667	8
SRR14560826	Cynoglossus semilaevis	33623710	12.17	79.68	8.16	4.35	62.6	34.05	3.35	92.71	67247420	62348020	59770446	4899400	59065222	67247420	403882	0.00647786	10537758	10087113000	9352203000	9320768635	35201827	0.00377671	35.8	304.2	130.6	29506720	256861	24081	97561	87.8	25.2762	24.9673	25.0721	24.6844	0.0006	8
SRR14560827	Cynoglossus semilaevis	35591111	13.01	80.43	6.55	4.39	61.04	33.01	5.95	92.41	71182222	65776083	62762352	5406139	61917966	71182222	412002	0.0062637	8299365	10677333300	9866412450	9830048724	36684746	0.0037319	35.8	293.1	149.4	30920557	349117	18007	93495	87	25.4529	24.8839	24.922	24.7413	0.0006	8
SRR14560828	Cynoglossus semilaevis	23529919	11.77	81.06	7.17	5.2	64.86	32.07	3.06	92.76	47059838	43653290	42048232	3406548	41519686	47059838	283749	0.00650006	6390935	7058975700	6547993500	6524996770	25390603	0.00389128	35.8	306.4	159	20726366	220895	20640	56215	88.2	25.7409	24.4364	24.4231	25.3995	0.000733	8
SRR14560829	Cynoglossus semilaevis	33028106	10.89	80.25	8.86	4.18	61.57	35.11	3.33	93.58	66056212	61813252	59455336	4242960	58863956	66056212	391777	0.00633808	11480511	9908431800	9271987800	9243840427	36320869	0.0039292	35.7	305.2	136.1	29413592	201000	24155	88921	89.1	25.6034	24.6886	24.7657	24.9418	0.0006	8
SRR14560830	Cynoglossus semilaevis	22983364	10.33	81.19	8.48	5.06	61.31	34.93	3.76	93.99	45966728	43201968	41692366	2764760	41216796	45966728	244748	0.00566521	7254097	6895009200	6480295200	6460362023	22743552	0.00352048	35.9	304.2	146.7	20586350	187446	15639	56748	89.7	25.3689	24.897	25.0065	24.7275	0.000667	8
SRR14560831	Cynoglossus semilaevis	21707823	9.82	81.09	9.09	5.23	61.58	34.65	3.77	94.27	43415646	40927552	39587586	2488094	39152274	43415646	250606	0.00612316	7735737	6512346900	6139132800	6120524342	21841614	0.00356858	35.8	305.4	157.2	19546424	185736	14185	47448	90.2	25.4884	24.7705	24.8629	24.8781	0.000733	8
SRR14560832	Cynoglossus semilaevis	23890891	13.37	79.42	7.22	5.22	65.52	28.73	5.75	91.7	47781782	43816405	42044146	3965377	41395730	47781782	262697	0.0059954	6021474	7167267300	6572460750	6546581562	20700806	0.00316208	36.2	303.1	165.6	20645800	291906	14830	69537	86.6	25.2537	25.081	25.4684	24.1971	0.0008	8
SRR14560833	Cynoglossus semilaevis	23167122	12.07	81.61	6.33	6.02	62.78	32.05	5.17	92.88	46334244	43035801	41363164	3298443	40743948	46334244	247952	0.00576153	5147758	6950136600	6455370150	6430117662	22669969	0.00352559	35.9	302.1	161.5	20325042	279071	13932	63537	87.9	25.3157	24.9883	25.1969	24.4981	0.0008	8
SRR14560834	Cynoglossus semilaevis	23509678	11.77	80.44	7.78	5.7	61.52	32.6	5.88	93.17	47019356	43808220	42099204	3211136	41484392	47019356	266222	0.00607699	6273403	7052903400	6571233000	6546676896	21660071	0.00330856	36	302	159.5	20700033	276433	14759	58377	88.2	25.1219	25.2965	25.5814	23.9998	0.0008	8
SRR14560835	Cynoglossus semilaevis	23607945	11.82	81.28	6.9	5.69	62.7	32.15	5.15	93.01	47215890	43916317	42232358	3299573	41636278	47215890	245951	0.00560045	5558732	7082383500	6587447550	6562235683	22287852	0.00339638	35.9	303.1	161	20769069	275127	14689	57294	88.2	25.0414	25.2841	25.4932	24.1812	0.000867	8
SRR14560836	Cynoglossus semilaevis	22874481	13.32	80.52	6.16	5.59	66.67	29.07	4.25	91.61	45748962	41912902	40257842	3836060	39654406	45748962	247196	0.00589785	4795328	6862344300	6286935300	6261190826	21165292	0.00338039	36.1	301.8	173	19770103	283100	15222	60496	86.7	25.2292	25.0018	25.2707	24.4979	0.00106667	8
SRR14560837	Cynoglossus semilaevis	20672458	12.85	80.68	6.47	5.72	67.56	28.04	4.4	91.81	41344916	37960043	36575966	3384873	36031388	41344916	220397	0.00580603	4652334	6201737400	5694006450	5672523691	17772330	0.00313306	36.2	303.7	171.9	17972874	254810	14335	45964	87.1	25.3895	24.8868	25.1137	24.6104	0.000867	8
SRR14560838	Cynoglossus semilaevis	23867229	13.41	79.75	6.84	5.6	64.55	29.22	6.23	91.83	47734458	43833773	42012336	3900685	41332962	47734458	270446	0.00616981	5984285	7160168700	6575065950	6548477850	20470609	0.00312601	36.1	299.2	151.3	20611086	313213	12791	69078	86.6	25.2385	25.0845	25.2221	24.4547	0.00153333	8
SRR14560839	Cynoglossus semilaevis	27384246	13.51	79.44	7.05	4.5	61.13	32.93	5.94	92.11	54768492	50449312	48076882	4319180	47369696	54768492	370614	0.00734627	6609712	8215273800	7567396800	7538226480	28429713	0.00377141	35.8	296.9	155.9	23650976	298083	16142	73240	86.5	25.5292	24.8455	25.2418	24.3829	0.00133333	8
SRR14560840	Cynoglossus semilaevis	24032915	13.72	80.12	6.16	5.25	67.39	27.73	4.89	91.24	48065830	43854504	42088884	4211326	41470016	48065830	266670	0.00608079	5365208	7209874500	6578175600	6551226878	21840950	0.00333387	36	299.7	171.3	20686194	289494	13039	55715	86.3	25.3782	24.8901	25.1753	24.5558	0.00133333	8
SRR13740498	Cyprinodon variegatus	39028917	48.05	49.5	2.45	11.41	87.44	11.73	0.83	62.78	78057834	49003572	46721288	29054262	40551320	78057834	664075	0.0135516	3372728	11786732934	7399539372	7190898665	46017807	0.00639945	35.2	456.9	695.4	19290442	3511725	2458	556019	52	25.0462	24.6905	26.314	23.9488	0.000795	8
SRR13740499	Cyprinodon variegatus	31902801	45.55	51.71	2.74	12.28	87.56	11.53	0.9	65.01	63805602	41482933	39813226	22322669	34744124	63805602	584082	0.0140801	3129779	9634645902	6263922883	6088541229	36955767	0.00606972	35.3	470.1	715.3	16529074	2981409	1919	394211	54.5	25.1623	24.7007	26.3299	23.8071	0.000795	8
SRR13740500	Cyprinodon variegatus	34665103	45.26	52.03	2.7	12.32	87.89	11.28	0.82	65.12	69330206	45147058	43338524	24183148	37948422	69330206	598099	0.0132478	3418826	10468861106	6817205758	6629134182	40894842	0.00616896	35.2	464.3	720.2	18096182	3205917	1984	365179	54.7	25.0751	24.6223	26.5477	23.7545	0.000728	8
SRR13740501	Cyprinodon variegatus	34294952	44.44	52.98	2.58	11.2	87.28	12.01	0.72	65.56	68589904	44967858	42885860	23622046	38109984	68589904	581671	0.0129353	3292681	10357075504	6790146558	6614664211	43702880	0.00660697	35.2	407.4	574.7	18250881	2939825	3463	248761	55.6	25.3171	24.649	25.7552	24.2786	0.000795	8
SRR13740502	Cyprinodon variegatus	37205232	47.09	50.41	2.5	11.14	88.59	10.69	0.71	62.93	74410464	46827907	44722882	27582557	39372646	74410464	651331	0.013909	3512018	11235980064	7071013957	6873570932	45104398	0.006562	35.1	411	601.2	18802701	3312998	2937	242805	52.9	25.5593	24.3949	25.9185	24.127	0.000795	8
SRR13740503	Cyprinodon variegatus	38162383	48.15	49.39	2.46	11.63	89.02	10.3	0.68	62.12	76324766	47414821	45397470	28909945	39575406	76324766	651107	0.0137321	3631263	11525039666	7159637971	6948987965	44160441	0.00635495	35.2	453.6	724.9	18778560	3591790	2469	325916	51.9	25.4599	24.4928	26.0692	23.9787	0.000795	8
SRR13740504	Cyprinodon variegatus	35124883	45.2	52.12	2.68	12.14	88.61	10.61	0.78	64.81	70249766	45526857	43786438	24722909	38495758	70249766	635404	0.0139567	3487052	10607714666	6874555407	6679017119	41821392	0.00626161	35.3	481.5	779.5	18346172	3303206	1532	242309	54.8	25.2307	24.6277	26.1577	23.9836	0.000795	8
SRR13740505	Cyprinodon variegatus	36080825	44.69	52.73	2.58	12.19	88.31	10.92	0.77	65.34	72161650	47152311	45323190	25009339	39910630	72161650	599004	0.0127036	3363550	10896409150	7119998961	6926433249	43886282	0.00633606	35.3	474.1	754.7	19037129	3322180	1804	300482	55.3	25.2018	24.7148	26.0268	24.0567	0.000795	8
SRR13740506	Cyprinodon variegatus	34387005	42.66	54.26	3.08	12.56	86.91	12.17	0.93	67.58	68774010	46478456	44646752	22295554	39433592	68774010	647348	0.0139279	3904924	10384875510	7018246856	6831345376	41896117	0.00613292	35.3	466.1	709.3	18906595	3102252	1870	312659	57.3	25.2945	24.8416	26.0927	23.7713	0.000795	8
SRR13740507	Cyprinodon variegatus	37613579	45.81	51.6	2.59	12.53	88.24	11	0.75	64.64	75227158	48630310	46591066	26596848	40768126	75227158	665972	0.0136946	3892561	11359300858	7343176810	7135420147	45553938	0.0063842	35.2	461.1	750.2	19402133	3563946	2557	326897	54.2	25.5634	24.3215	25.8088	24.3056	0.000795	8
SRR13740508	Cyprinodon variegatus	35353957	46.06	51.33	2.61	12	88.49	10.78	0.74	64.14	70707914	45349479	43435740	25358435	38142246	70707914	625011	0.0137821	3628710	10676895014	6847771329	6655552525	42682684	0.00641309	35.2	449.2	716.5	18173549	3267833	2160	274328	53.9	25.681	24.2774	25.7834	24.2577	0.000795	8
SRR13740509	Cyprinodon variegatus	27379496	46.46	51.07	2.47	11.99	88.58	10.71	0.71	63.78	54758992	34923897	33378700	19835095	29316140	54758992	461918	0.0132264	2668142	8268607792	5273508447	5127449156	33543763	0.006542	35.2	467.2	786.5	13987051	2487453	1830	213016	53.5	25.7272	24.3569	25.5443	24.3713	0.000795	8
SRR13740510	Cyprinodon variegatus	33925302	44.49	52.96	2.55	12.32	86.64	12.48	0.89	66.2	67850604	44919819	42965432	22930785	37664340	67850604	579178	0.0128936	3000047	10245441204	6782892669	6603448566	42280876	0.00640285	35.3	460.9	695.4	17969994	3065120	2251	445351	55.5	24.9887	25.0976	25.9755	23.9374	0.000795	8
SRR13740511	Cyprinodon variegatus	35385124	45.54	52.01	2.45	11.05	87.47	11.78	0.75	64.57	70770248	45697115	43624144	25073133	38544510	70770248	572063	0.0125186	3033596	10686307448	6900264365	6721356587	44808904	0.00666664	35.3	468.2	726.8	18382991	3062421	2464	364196	54.5	24.8853	25.2614	26.1565	23.6971	0.000795	8
SRR13740512	Cyprinodon variegatus	33577611	46.14	51.62	2.24	11.24	89.18	10.1	0.72	63.48	67155222	42631494	40945682	24523728	36171738	67155222	512250	0.0120158	2445535	10140438522	6437355594	6258554311	39344883	0.00628658	35.3	463.8	701.9	17238792	3047931	1916	184202	53.9	25.4318	24.6881	25.6201	24.2598	0.000795	8
SRR13740513	Cyprinodon variegatus	32761117	41.89	54.82	3.28	12.76	86.34	12.75	0.91	68.44	65522234	44845146	42927792	20677088	38071830	65522234	673681	0.0150224	4403220	9893857334	6771617046	6596755433	41539504	0.00629696	35.2	412.8	604.7	18327133	2874490	2231	260042	58.1	25.641	24.4056	25.8535	24.0998	0.000728	8
SRR13740514	Cyprinodon variegatus	38229074	44.14	52.66	3.19	11.88	87.72	11.47	0.81	65.88	76458148	50367927	48383670	26090221	42706620	76458148	769640	0.0152804	5074140	11545180348	7605556977	7398758410	45291226	0.00612146	35.3	424.7	642.8	20480069	3414221	2304	295241	55.9	25.4231	24.6151	26.0682	23.8932	0.000795	8
SRR13740515	Cyprinodon variegatus	37467175	45.11	51.64	3.25	11.23	86.93	12.2	0.87	65.19	74934350	48850282	46594948	26084068	41132894	74934350	760287	0.0155636	4963742	11315086850	7376392582	7185956838	46808555	0.00651389	35.2	427.7	647.4	19788116	3116606	2255	390497	54.9	25.3903	24.6695	26.1524	23.7877	0.000795	8
SRR13740516	Cyprinodon variegatus	34175421	44.52	52.79	2.69	11.66	88.16	11.06	0.78	65.32	68350842	44649333	42921096	23701509	37918488	68350842	584678	0.0130949	3282054	10320977142	6742049283	6554889011	39810752	0.00607344	35.2	450.5	661.9	18092991	3159987	1862	205708	55.5	25.1331	24.8735	26.0718	23.9217	0.000795	8
SRR13740517	Cyprinodon variegatus	32140220	46.02	51.56	2.42	11.84	87.47	11.77	0.77	64.52	64280440	41470653	39679326	22809787	34700358	64280440	515313	0.012426	2740922	9706346440	6262068603	6091392749	38463676	0.00631443	35.2	458.5	693.4	16550055	2872357	2073	415178	54	24.9589	24.8178	26.3397	23.8834	0.000795	8
SRR13740518	Cyprinodon variegatus	36769242	43.85	53.53	2.62	11.73	88.14	11.09	0.77	65.89	73538484	48451912	46550816	25086572	41293018	73538484	624706	0.0128933	3381162	11104311084	7316238712	7119189740	43880828	0.00616374	35.3	452.5	683.5	19683065	3389151	1957	201235	56.2	25.0918	24.9966	26.1619	23.7495	0.000795	8
SRR13740519	Cyprinodon variegatus	35155964	45.86	50.88	3.26	12.23	87.33	11.73	0.94	64.85	70311928	45598821	43713588	24713107	38069648	70311928	778524	0.0170733	5017711	10617101128	6885421971	6688706620	40656909	0.00607844	35.2	428.9	639.3	18190875	3215747	2445	447727	54.1	25.3482	24.3797	26.3434	23.9285	0.000795	8
SRR13740520	Cyprinodon variegatus	33741379	44.81	51.72	3.47	11.96	88.1	11.02	0.87	65.24	67482758	44025773	42287902	23456985	37242882	67482758	755090	0.0171511	5030559	10189896458	6647891723	6459914924	39004418	0.00603791	35.2	437.4	680.9	17833087	3078900	1596	230368	55.2	25.5376	24.3734	26.269	23.8197	0.000795	8
SRR13740521	Cyprinodon variegatus	37820856	44.23	52.47	3.31	11.8	87.92	11.24	0.84	65.7	75641712	49698403	47701974	25943309	42187508	75641712	798874	0.0160744	5344072	11421898512	7504458853	7297965677	45155237	0.00618737	35.3	431.1	676.3	20211857	3412464	1859	224807	55.8	25.6183	24.5245	25.9284	23.9285	0.000795	8
SRR13740522	Cyprinodon variegatus	36509700	62.44	36.04	1.51	6.04	92.97	6.69	0.34	45.45	73019400	33188360	31404406	39831040	27422700	73019400	379734	0.0114418	1903249	11025929400	5011442360	4865455890	35226602	0.00724014	35.2	479.4	852.8	12877264	2621833	1957	201149	37.6	23.8749	26.0235	27.7199	22.3815	0.000795	8
SRR13740523	Cyprinodon variegatus	42924662	43.48	53.95	2.57	12.34	87.1	12.01	0.89	66.81	85849324	57352528	54966468	28496796	48525778	85849324	736207	0.0128365	3716299	12963247924	8660231728	8429658676	53718310	0.00637254	35.2	460.4	692.1	23225169	3929206	2353	326506	56.5	25.325	24.8013	25.6334	24.2407	0.000795	8
SRR13740524	Cyprinodon variegatus	34830306	44.51	53.24	2.26	11.82	88.02	11.27	0.71	65.46	69660612	45597437	43669890	24063175	38658148	69660612	527697	0.011573	2634968	10518752412	6885212987	6701977208	44243037	0.00660149	35.2	461.9	709.7	18408447	3174811	2206	249481	55.5	25.1774	24.8556	25.7542	24.2125	0.000795	8
SRR13740525	Cyprinodon variegatus	34154355	44.7	52.1	3.19	12.14	88.1	11.05	0.85	65.4	68308710	44671887	42899516	23636823	37771710	68308710	722864	0.0161816	4567217	10314615210	6745454937	6556960410	41005819	0.00625379	35.3	444.8	707.7	18068881	3130433	1436	249008	55.3	25.5602	24.1601	26.2098	24.0703	0.000795	8
SRR13740526	Cyprinodon variegatus	34250764	46.41	50.58	3.01	12.34	88.03	11.13	0.85	64.19	68501528	43967797	42134136	24533731	36708116	68501528	669557	0.0152283	4386352	10343730728	6639137347	6448645853	39981079	0.00619992	35.3	441.1	698.1	17547795	3146423	1744	371106	53.6	25.5552	24.3766	25.8907	24.178	0.000795	8
SRR13740527	Cyprinodon variegatus	36255205	45.35	51.62	3.03	12.06	88.01	11.16	0.82	64.9	72510410	47062362	45142686	25448048	39630024	72510410	706032	0.0150021	4580710	10949071910	7106416662	6908314442	43084304	0.00623659	35.2	443.7	700.2	18949109	3297332	2037	322865	54.7	25.3901	24.6068	26.1062	23.897	0.000795	8
ERR10300781	Cyprinus carpio carpio	31507812	6.07	89.68	4.24	10.17	66.34	31.36	2.3	96.38	63015624	60734661	59778248	2280963	59188338	63015624	114675	0.00188813	4906409	9452343600	9110199150	9084865815	18557921	0.00204273	36.3	352	433.7	29503189	330618	6403	48914	93.9	25.9594	23.7821	24.1457	26.1124	0.00353333	8
ERR10300785	Cyprinus carpio carpio	35938426	5.99	90.07	3.93	8.91	65.39	32.29	2.33	96.43	71876852	69311749	68171568	2565103	67570276	71876852	123279	0.00177862	4580593	10781527800	10396762350	10369626437	21639273	0.00208679	36.2	332.9	324.9	33694196	322574	9334	59680	94	25.9529	23.7395	24.1642	26.1431	0.00373333	8
ERR10300787	Cyprinus carpio carpio	38175085	5.68	90.25	4.07	7.51	64.66	33.17	2.18	96.6	76350170	73754583	72537958	2595587	72009670	76350170	121960	0.00165359	5138563	11452525500	11063187450	11038254662	23528533	0.00213154	36.2	330.3	301.1	35934761	263976	8813	61429	94.3	25.9158	23.7897	24.1856	26.1089	0.00373333	8
ERR10300788	Cyprinus carpio carpio	35280127	5.79	90.48	3.73	7.24	64.53	33.28	2.19	96.54	70560254	68117038	66956652	2443216	66478324	70560254	109817	0.00161218	4132390	10584038100	10217555700	10194251697	22098533	0.00216774	36.2	328.9	291.6	33176650	237712	8624	55340	94.2	25.9758	23.6934	24.1329	26.1981	0.00373333	8
ERR10300789	Cyprinus carpio carpio	30291542	5.6	90.42	3.97	7.12	64.44	33.25	2.3	96.65	60583084	58551167	57581946	2031917	57188456	60583084	95024	0.00162292	4087655	9087462600	8782675050	8763033173	18710564	0.00213517	36.2	328.6	292.1	28543794	193130	7360	46689	94.4	25.9736	23.7202	24.1037	26.2021	0.00373333	8
ERR10300790	Cyprinus carpio carpio	31974348	5.48	90.93	3.59	8.14	64.17	33.65	2.18	96.77	63948696	61882299	60891344	2066397	60443414	63948696	94422	0.00152583	3586001	9592304400	9282344850	9260829563	18916780	0.00204267	36.3	332.7	314	30158800	232114	6748	48010	94.5	25.8543	23.8061	24.2335	26.1051	0.00373333	8
ERR10300791	Cyprinus carpio carpio	35331671	5.58	90.74	3.68	8.08	64.27	33.42	2.31	96.7	70663342	68332281	67221112	2331061	66717510	70663342	112169	0.00164152	4170114	10599501300	10249842150	10225791379	21816319	0.00213346	36.2	336.2	328.2	33293393	253176	8230	55757	94.4	25.9719	23.7324	24.0989	26.1968	0.00373333	8
ERR10300792	Cyprinus carpio carpio	31999998	5.31	91.12	3.57	7.8	63.72	33.97	2.3	96.88	63999996	62001819	61019220	1998177	60599038	63999996	93178	0.00150283	3642910	9599999400	9300272850	9279744703	19473320	0.00209848	36.2	334.9	318.2	30248598	204133	7360	49519	94.7	25.8932	23.827	24.162	26.118	0.00353333	8
ERR10300793	Cyprinus carpio carpio	29552515	6.14	90.1	3.76	10.42	66.05	31.75	2.2	96.37	59105030	56957762	56041460	2147268	55475960	59105030	106099	0.00186277	3674871	8865754500	8543664300	8519525061	18296677	0.00214762	36.2	340.9	354.8	27653202	313964	6173	47391	93.9	25.9809	23.7235	24.1013	26.1943	0.0038	8
ERR10300794	Cyprinus carpio carpio	32736857	5.38	91.14	3.48	6.33	62.84	34.81	2.35	96.83	65473714	63399330	62323330	2074384	61949434	65473714	92267	0.00145533	3550632	9821057100	9509899500	9490068792	20494486	0.00215957	36.2	328.4	261.4	30939849	153963	10031	57822	94.6	26.0081	23.6891	24.0766	26.2268	0.00353333	8
ERR10300795	Cyprinus carpio carpio	30422955	5.39	91.03	3.58	5.99	63.16	34.68	2.17	96.8	60845910	58897945	57897126	1947965	57565254	60845910	83449	0.00141684	3493983	9126886500	8834691750	8816814328	18955247	0.0021499	36.2	329.3	270.4	28753040	132041	8451	55031	94.6	25.9506	23.7756	24.1377	26.1357	0.00373333	8
ERR10300796	Cyprinus carpio carpio	29367498	5.91	90.34	3.75	9.04	65.12	32.65	2.23	96.5	58734996	56679150	55754010	2055846	55264600	58734996	95847	0.00169104	3635408	8810249400	8501872500	8479908454	18477943	0.00217903	36.2	336.2	311.9	27567275	248735	7195	53800	94.1	26.0286	23.6959	24.0573	26.2187	0.00286667	8
ERR10300797	Cyprinus carpio carpio	32368217	7.32	85.11	7.57	10.2	67.17	29.91	2.92	95.59	64736434	61879757	60747432	2856677	60000272	64736434	230765	0.00372925	12203646	9710465100	9281963550	9246820406	25792763	0.00278937	35.8	476.9	1026	29869468	435191	8594	60463	92.7	25.7535	24.0885	24.3371	25.8213	0.0006	8
ERR10300798	Cyprinus carpio carpio	32328154	6.43	85.62	7.95	7.1	63.88	32.74	3.38	96.19	64656308	62190132	61017160	2466176	60500344	64656308	185559	0.00298374	12775156	9698446200	9328519800	9302093222	25454197	0.00273639	35.8	455.6	956.3	30195848	213745	11890	87097	93.6	25.6579	24.1663	24.4285	25.7474	0.000333	8
ERR10300799	Cyprinus carpio carpio	31434434	6.67	85.25	8.08	6.92	62.72	33.79	3.49	96.11	62868868	60421537	59199012	2447331	58676894	62868868	182251	0.00301632	13155484	9430330200	9063230550	9038216595	26377540	0.00291844	35.7	452.5	920.2	29293118	187694	13611	105083	93.3	25.7463	24.1037	24.3197	25.8307	0.000467	8
ERR10300800	Cyprinus carpio carpio	31966624	6.8	85.45	7.75	6.31	63.15	32.99	3.86	95.98	63933248	61361300	60093052	2571948	59586322	63933248	196638	0.00320459	12622435	9589987200	9204195000	9178851311	26330019	0.00286855	35.8	369.1	473.7	29750810	177569	15922	102225	93.2	25.7701	24.0791	24.2703	25.8805	0.0006	8
ERR10300801	Cyprinus carpio carpio	30524057	6.83	85.61	7.56	5.76	62.48	33.86	3.66	95.98	61048114	58593674	57333888	2454440	56879294	61048114	181169	0.00309195	11623644	9157217100	8789051100	8765690710	26493011	0.00302235	35.7	364.8	448.3	28405620	148661	13850	98813	93.2	25.751	24.0791	24.2877	25.8827	0.0006	8
ERR10300802	Cyprinus carpio carpio	31771723	6.59	86.53	6.88	7.25	63.73	33.16	3.12	96.11	63543446	61069491	59872298	2473955	59357964	63543446	179184	0.0029341	10490431	9531516900	9160423650	9133922295	26924962	0.0029478	35.7	445.1	913.5	29618014	229962	9760	78413	93.4	25.6865	24.1757	24.3486	25.7888	0.0006	8
ERR10300803	Cyprinus carpio carpio	31744525	7.4	87.13	5.47	6.99	64.85	32.48	2.67	95.53	63489050	60653531	59373642	2835519	58788210	63489050	167293	0.00275817	7767462	9523357500	9098029650	9071982145	25957459	0.00286128	35.8	355.4	417.3	29341420	236056	11808	97537	92.6	26.1297	23.711	23.9045	26.2546	0.000333	8
ERR10300804	Cyprinus carpio carpio	32679745	7.56	86.5	5.94	7.24	65.34	31.86	2.8	95.42	65359490	62366271	61047200	2993219	60421340	65359490	209248	0.00335515	8915868	9803923500	9354940650	9327324419	27329590	0.00293006	35.8	359.3	452.1	30149292	265542	11365	97401	92.4	26.1357	23.6921	23.8965	26.2759	0.000467	8
ERR10300805	Cyprinus carpio carpio	34361369	6.92	85.76	7.32	6.92	63.55	33.35	3.1	95.91	68722738	65910195	64567442	2812543	63967680	68722738	203093	0.00308136	12492308	10308410700	9886529250	9858771224	28805051	0.00292177	35.7	363.1	449.7	31931725	232691	12468	106837	93.1	25.9581	23.8752	24.0491	26.118	0.0006	8
ERR10300806	Cyprinus carpio carpio	29437407	7.33	87.26	5.42	5.36	62.5	34.16	3.34	95.67	58874814	56323800	55041044	2551014	54561572	58874814	178369	0.00316685	7229758	8831222100	8448570000	8428005408	26879189	0.00318927	35.7	355.5	338.1	27268627	118681	15648	117566	92.7	26.0845	23.777	23.9039	26.2344	0.0006	8
ERR10300807	Cyprinus carpio carpio	31242763	7.4	86.94	5.66	6.08	63.84	33.15	3.01	95.56	62485526	59712573	58393440	2772953	57860684	62485526	190168	0.00318472	8042819	9372828900	8956885950	8932662709	27216029	0.0030468	35.7	353	378.8	28895535	182401	13075	105709	92.6	26.1963	23.6365	23.8344	26.3332	0.0006	8
ERR10300808	Cyprinus carpio carpio	35078829	7.3	86.91	5.79	6.48	63.71	33.29	3	95.65	70157658	67105946	65649952	3051712	65035680	70157658	197944	0.00294972	9240197	10523648700	10065891900	10038479252	31028106	0.00309092	35.7	357.6	391	32472763	218266	14156	119791	92.7	25.9529	23.8901	24.0896	26.068	0.0006	8
ERR10300809	Cyprinus carpio carpio	33582640	6.94	88.37	4.69	9.61	64.98	32.66	2.36	95.92	67165280	64428075	63197032	2737205	62504826	67165280	161689	0.0025096	6370296	10074792000	9664211250	9631542880	27580386	0.00286355	35.8	352.8	399	31153273	364897	9507	70839	93.1	26.0855	23.7905	23.9633	26.16	0.0004	8
ERR10300810	Cyprinus carpio carpio	34137002	6.23	89.04	4.73	7.94	62.57	34.8	2.63	96.41	68274004	65823568	64579714	2450436	64020042	68274004	146871	0.00223128	6608254	10241100600	9873535200	9846722154	27941424	0.00283764	35.8	344.8	320.9	31959286	215847	10946	103778	93.8	25.9751	23.9027	24.0495	26.0725	0.0006	8
ERR10300811	Cyprinus carpio carpio	32512968	6.87	88.46	4.67	8.51	62.85	34.66	2.49	96.05	65025936	62455522	61177946	2570414	60555806	65025936	144255	0.00230972	6204911	9753890400	9368328300	9340475534	27898459	0.00298684	35.7	349.2	323.3	30218419	248520	10991	111043	93.1	26.0649	23.8105	23.9809	26.1438	0.0006	8
ERR10300812	Cyprinus carpio carpio	35041265	6.19	89.23	4.58	7.43	61.66	35.51	2.83	96.47	70082530	67607133	66303034	2475397	65745660	70082530	146678	0.00216956	6400630	10512379500	10141069950	10114446232	28206477	0.00278873	35.8	344.2	301.2	32833194	187428	13325	117570	93.8	25.9733	23.9101	24.031	26.0864	0.0004	8
ERR10300813	Cyprinus carpio carpio	31237089	7.07	88.07	4.86	7.64	62.85	34.44	2.71	95.9	62474178	59911500	58626196	2562678	58059354	62474178	154043	0.00257118	6362405	9371126700	8986725000	8959988744	28734530	0.00320698	35.7	350.4	338	28975928	226900	10155	100115	92.9	25.8141	24.0397	24.2385	25.907	0.00113333	8
ERR10300814	Cyprinus carpio carpio	33704163	6.99	88.52	4.48	9.47	63.75	33.81	2.44	95.96	67408326	64687680	63402628	2720646	62694172	67408326	151874	0.0023478	5970282	10111248900	9703152000	9671380040	28737462	0.00297139	35.7	346.3	340.6	31262217	328146	10034	100917	93	26.0915	23.7784	23.9573	26.173	0.0006	8
DRR314103	Danio rerio	78541449	15.02	82.02	2.96	1.37	64.2	33.38	2.42	90.49	157082898	142147006	134867670	14935892	133495072	157082898	645832	0.00454341	9281068	23637901630	21391128174	21321742762	123407923	0.00578789	35.9	423.8	426.7	66701309	239122	44879	448525	85	26.9521	23.1767	23.1902	26.6815	0.00516556	8
DRR314104	Danio rerio	76322352	13.89	83.05	3.06	1.35	64.18	33.37	2.45	91.2	152644704	139219547	132576320	13425157	131441392	152644704	604611	0.00434286	9251161	22970994572	20951401533	20888276495	119810300	0.00573577	35.9	419.4	424	65684238	205685	42395	355842	86.1	26.7045	23.3481	23.4456	26.5024	0.00516556	8
DRR314105	Danio rerio	92009317	19.01	78.15	2.83	1.07	63.91	32.67	3.42	87.98	184018634	161898391	151109718	22120243	149030022	184018634	1046465	0.00646371	11371957	27688386114	24361226449	24269724283	149368846	0.00615453	35.7	422.5	440.1	74432868	322670	61512	737809	81	27.9546	22.1839	22.3281	27.5337	0.00523179	8
DRR314106	Danio rerio	79191795	12.71	83.99	3.3	1.55	63.37	34.47	2.16	92.07	158383590	145825525	139370704	12558065	138256110	158383590	580543	0.00398108	9669835	23833525756	21944705108	21879738955	121965150	0.00557434	35.9	418.5	416.2	69078062	230608	40019	336663	87.3	26.5006	23.5815	23.6607	26.2577	0.00516556	8
DRR314107	Danio rerio	86694066	13.46	83.53	3.02	1.35	63.89	33.16	2.95	91.52	173388132	158682150	151399706	14705982	150056732	173388132	730836	0.00460566	10104646	26091623771	23879584267	23805888926	133478466	0.00560695	35.9	422.7	426.2	74975753	257024	45216	421860	86.5	26.707	23.4246	23.4443	26.4239	0.00509934	8
DRR314108	Danio rerio	76679376	12.69	84.38	2.93	1.54	64.65	33.18	2.17	91.92	153358752	140972878	134951304	12385874	133900510	153358752	550369	0.00390408	8251703	23076492885	21213638199	21149437509	118761040	0.00561533	36	419.2	451.7	66878100	229998	37134	330420	87.3	26.6452	23.5083	23.4681	26.3778	0.00516556	8
DRR315795	Danio rerio	31780260	11.19	84.93	3.88	1.88	64.86	33.1	2.04	92.88	63560520	59033852	56839496	4526668	56447834	63560520	256874	0.0043513	4855977	9542039835	8863462201	8836466478	48815292	0.0055243	35.8	493.3	672.8	27890683	403986	9390	115689	88.8	26.58	23.6852	23.3283	26.4067	0.00536424	8
DRR315796	Danio rerio	32782079	11.17	84.22	4.61	1.88	65.05	33.01	1.94	92.87	65564158	60888287	58623388	4675871	58238314	65564158	223623	0.00367268	6284040	9850145990	9148445555	9121109705	49340983	0.00540954	35.8	473.2	621.6	28854654	320366	9643	127031	88.8	26.7125	23.5793	23.2173	26.4916	0.00304636	8
DRR315797	Danio rerio	34931731	10.81	84.59	4.6	1.95	64.27	33.66	2.07	93.18	69863462	65102207	62738364	4761255	62308578	69863462	281772	0.00432815	6527999	10498982078	9784175207	9755354495	52912483	0.00542394	35.8	479.8	642	30913678	311712	10665	133127	89.2	26.6502	23.6249	23.3109	26.4133	0.00304636	8
DRR315798	Danio rerio	30604326	10.82	84.39	4.79	1.84	64.57	33.31	2.12	93.14	61208652	57010143	54955920	4198509	54584320	61208652	244033	0.00428052	6145072	9197802250	8567447730	8541995097	45774968	0.00535882	35.8	470.9	625.2	27062950	293135	9457	112418	89.2	26.8085	23.4965	23.1768	26.5181	0.00304636	8
DRR315799	Danio rerio	34900682	11.03	85.12	3.85	1.91	64.36	33.62	2.02	93.04	69801364	64940422	62527146	4860942	62101852	69801364	277988	0.00428066	5219599	10491955578	9762059683	9732851363	53784446	0.00552607	35.8	479.9	623.1	30849829	272342	11167	130235	89	26.5662	23.6893	23.3307	26.4137	0.00304636	8
DRR315800	Danio rerio	29367513	10.74	85.79	3.48	1.97	65.67	32.55	1.78	93.09	58735026	54674804	52760048	4060222	52428496	58735026	189404	0.00346419	3873725	8814057148	8205478093	8181027235	43641625	0.00533449	35.9	493.4	677.1	25846785	415987	8661	108591	89.3	26.613	23.6434	23.3309	26.4125	0.00331126	8
DRR315801	Danio rerio	38355888	10.75	85.47	3.78	1.96	64.68	33.35	1.97	93.18	76711776	71482457	68933814	5229319	68464998	76711776	300115	0.00419844	5636050	11516368634	10732310083	10700668204	58271927	0.00544563	35.8	496.9	690.2	33826159	492612	11782	136354	89.2	26.6914	23.5679	23.2811	26.4588	0.00370861	8
DRR315802	Danio rerio	34151547	12.78	83.7	3.52	1.57	63.85	34.32	1.82	91.97	68303094	62816415	59986136	5486679	59572992	68303094	275669	0.00438849	4691298	10262353995	9438516957	9409489928	57779209	0.00614052	35.4	479.1	642.4	29525830	331849	10430	124959	87.2	26.6156	23.5696	23.4323	26.3828	0.00304636	8
ERR10047706	Danio rerio	31861881	11.14	84.55	4.31	5.42	66.74	31.31	1.95	92.97	63723762	59244266	57281348	4479496	56627690	63723762	275979	0.00465832	5221001	9558564300	8886639900	8860871009	43832225	0.00494672	35.9	462.1	612.2	28265961	257533	11181	105999	88.9	26.6233	23.706	23.2269	26.4441	0.000466667	8
ERR10047707	Danio rerio	29814780	9.95	84.94	5.11	5.32	68.42	29.57	2.01	93.55	59629560	55786196	54224688	3843364	53696862	59629560	356979	0.00639906	5901902	8944434000	8367929400	8344030989	39537950	0.00473847	36	447.9	658.3	26801443	251754	6818	52329	90.1	26.5608	23.7979	23.2486	26.3921	0.000533333	8
SRR17529058	Danio rerio	49623598	17.63	74.47	7.9	2.2	84.73	13.11	2.16	85.39	99247196	84746587	82460530	14500609	81748696	99247196	743432	0.00877241	20839228	13307308377	11220089449	11172704383	45462327	0.00406905	34.3	703.4	1322.4	31290195	9796398	16441	127231	82.4	23.846	22.0455	31.0491	23.059	0.0606667	8
SRR17529059	Danio rerio	49761680	13.67	79.77	6.56	2.21	85.32	13.09	1.59	88.59	99523360	88171787	86456070	11351573	85916864	99523360	630094	0.00714621	16520800	13084686718	11472099393	11428171294	44479768	0.00389212	34.5	721.2	1375.2	32099522	11053184	11237	64092	86.3	24.511	22.5602	28.9325	23.9963	0.0680667	8
SRR21831645	Danio rerio	29010446	11.48	82.52	6	4.49	67.02	29.68	3.3	92.65	58020892	53755585	51945704	4265307	51357592	58020892	316751	0.00589243	7073603	4351566900	4031668875	4013397833	18245562	0.00454616	34.2	237.5	443.8	25620695	217577	9496	125084	88.5	26.1245	24.0404	23.8167	26.0189	0.0132	3
SRR21831646	Danio rerio	28207408	11.79	83.54	4.67	4.85	65.62	30.94	3.45	92.64	56414816	52261129	50402016	4153687	49761970	56414816	305189	0.00583969	5541132	4231111200	3919584675	3902161131	18456711	0.00472987	34.2	226.5	374.3	24841496	169473	11092	178947	88.2	26.2796	23.8732	23.6469	26.2003	0.0130667	3
SRR21831647	Danio rerio	28251543	10.54	82.43	7.03	4.92	66.16	30.37	3.47	93.37	56503086	52756023	51112104	3747063	50546838	56503086	309485	0.00586634	7755691	4237731450	3956701725	3939329470	17451570	0.00443009	34.3	251.8	507.6	25214632	211599	8960	120861	89.5	26.0541	24.1495	23.8427	25.9536	0.0133333	3
SRR21831648	Danio rerio	26228337	10.33	81.52	8.15	4.62	66.21	30.55	3.24	93.48	52456674	49034897	47513604	3421777	47038378	52456674	269984	0.00550596	8349398	3934250550	3677617275	3661957343	15864874	0.00433235	34.3	257.8	535.7	23472383	174562	7982	101875	89.7	26.0771	24.2241	23.7347	25.9641	0.0132	3
SRR21831649	Danio rerio	27315022	10.85	81.88	7.27	5.03	66.4	30.21	3.39	93.16	54630044	50891081	49265032	3738963	48701408	54630044	311842	0.00612764	7833271	4097253300	3816831075	3799692101	16808695	0.0044237	34.3	243.5	475.9	24289737	220915	8300	113564	89.1	26.0388	24.1851	23.8164	25.9609	0.0136	3
SRR21831650	Danio rerio	28846735	10.49	81.57	7.94	5.73	66.55	30.13	3.31	93.42	57693470	53897520	52268220	3795950	51642960	57693470	320125	0.00593951	8863266	4327010250	4042314000	4024633889	17479202	0.00434305	34.3	246.1	483.4	25757199	236395	9057	131459	89.5	26.0233	24.2587	23.7871	25.9311	0.0133333	3
SRR21831669	Danio rerio	75002839	12.22	81.84	5.94	2.49	64.82	32.03	3.15	92.28	150005678	138420115	132752258	11585563	131676372	150005678	728724	0.00526458	18536901	11250425850	10381508625	10349128972	40836526	0.00394589	39.7	265.1	453.3	65787131	283212	26840	278946	87.8	24.9928	25.1129	24.7404	25.154	0.00666667	3
SRR21831670	Danio rerio	56561887	12.22	82.7	5.09	2.86	64.33	31.96	3.71	92.37	113123774	104488400	100272936	8635374	99304286	113123774	590955	0.0056557	12692379	8484283050	7836630000	7813015461	31776390	0.00406711	39.6	275	482	49621872	201986	23891	288719	87.8	25.1291	24.9097	24.6628	25.2984	0.00706667	3
SRR21831671	Danio rerio	51892069	11.7	83.12	5.19	2.62	64.9	31.48	3.62	92.61	103784138	96111884	92444094	7672254	91644884	103784138	531264	0.00552756	11548305	7783810350	7208391300	7187027919	28790050	0.00400584	39.7	267.1	457.6	45791856	188967	19907	221317	88.3	25.0669	24.9955	24.7272	25.2092	0.00666667	3
SRR21831672	Danio rerio	62363877	10.93	80.35	8.72	3.14	64.38	32.25	3.37	93.18	124727754	116224155	112013434	8503599	111091264	124727754	590918	0.0050843	21188949	9354581550	8716811625	8691914880	32417659	0.00372963	39.7	252.3	400.4	55491446	253316	19189	242766	89.1	24.9539	25.2152	24.7175	25.1141	0.00706667	3
SRR21831673	Danio rerio	59608428	10.31	80.49	9.21	3.14	65.47	31.12	3.41	93.46	119216856	111425965	107773152	7790891	106930962	119216856	539196	0.00483905	21525456	8941264200	8356947375	8334511874	30715145	0.0036853	39.7	248.5	399.1	53426336	210933	18469	230838	89.7	24.8619	25.3123	24.8415	24.9847	0.00706667	3
SRR21831674	Danio rerio	79077076	9.32	79.97	10.71	2.94	63.75	32.47	3.78	94.24	158154152	149036656	144439024	9117496	143418480	158154152	714528	0.00479431	31923239	11861561400	11177749200	11149487898	39488772	0.00354176	39.7	254.4	421	71666860	224887	24722	303043	90.7	24.8172	25.3627	24.8641	24.9557	0.00733333	3
ERR9715594	Dicentrarchus labrax	30277698	7	79.2	13.81	6.33	74.79	23.12	2.09	95.1	60555396	57587413	56777378	2967983	56318910	60555396	148921	0.002586	23082297	9083309400	8638111950	8614179042	17053449	0.0019797	36.2	613.8	1421.8	28099907	241048	6896	40838	93	24.9417	24.8842	26.0278	24.1469	0.000467	8
ERR9715595	Dicentrarchus labrax	33041219	14.26	82.52	3.22	6.44	76.59	21.65	1.77	89.78	66082438	59331415	57638430	6751023	56660248	66082438	169554	0.00285774	4345424	9912365700	8899712250	8864111473	26578769	0.00299847	36	335.8	235.8	28228004	449359	13529	128323	85.7	26.2623	23.7263	23.8874	26.1232	0.0006	8
ERR9715596	Dicentrarchus labrax	36288233	16.43	82.12	1.46	3.32	85.32	14.05	0.63	86.45	72576466	62741190	61236230	9835276	60653558	72576466	72407	0.00115406	1799050	10886469900	9411178500	9381345608	29174361	0.00310983	35.9	311.1	246.7	30245050	312023	6398	54644	83.6	27.1569	22.8057	23.0333	27.0045	0.000333	8
ERR9715597	Dicentrarchus labrax	32144505	12.61	84.26	3.13	4.38	77.62	20.69	1.69	90.64	64289010	58272871	56807998	6016139	56182990	64289010	155362	0.00266611	3717284	9643351500	8740930650	8713193043	28099852	0.00322498	35.9	331.6	288.6	28037599	255351	11374	99675	87.4	26.0586	23.8455	24.0084	26.0878	6.67e-05	8
ERR9715598	Dicentrarchus labrax	31465832	8.24	87.3	4.46	5.63	65.11	30.39	4.51	94.93	62931664	59743958	58319130	3187706	57743612	62931664	257467	0.00430951	5257132	9439749600	8961593700	8936518043	23810042	0.00266435	36.1	325.8	219.4	28838812	229812	14931	76010	91.8	24.6487	25.1523	25.5704	24.6281	0.00453333	8
ERR9715599	Dicentrarchus labrax	32670211	12.34	83.7	3.97	7.49	68.67	27.45	3.88	92.16	65340422	60219197	58388300	5121225	57278442	65340422	311345	0.00517019	5619265	9801063300	9032879550	8994681463	27339034	0.00303947	36	350.5	379.7	28519568	483453	23638	167491	87.7	26.2215	23.7693	24.0441	25.9649	0.0006	8
ERR9715600	Dicentrarchus labrax	30822279	10.75	83.62	5.63	10.9	73.24	24.63	2.13	92.98	61644558	57318323	56101238	4326235	55015182	61644558	205415	0.00358376	6417862	9246683700	8597748450	8557884645	20845838	0.00243586	36	326.5	262.5	27330123	644654	7278	68564	89.2	25.9739	23.8465	24.6427	25.5372	0.000733	8
ERR9715601	Dicentrarchus labrax	31757088	7.05	80.52	12.43	6.23	73.26	24.82	1.92	95.15	63514176	60436780	59476372	3077396	59034734	63514176	127992	0.00211778	21873425	9527126400	9065517000	9040732818	19154026	0.00211864	36.1	569	1301.7	29452604	233106	6176	46300	92.9	25.67	24.2749	25.4746	24.5797	0.000467	8
ERR9715602	Dicentrarchus labrax	33438690	15.66	81.27	3.08	8.84	72.76	24.94	2.3	89.62	66877380	59932259	57816114	6945121	56406782	66877380	249287	0.00415948	4065632	10031607000	8989838850	8941413649	28256699	0.00316021	35.8	346.2	341.1	28017514	719438	15349	155756	84.3	26.1675	23.8001	24.0867	25.9449	0.0006	8
ERR9715603	Dicentrarchus labrax	34165380	16.11	82.54	1.34	4.89	77.6	21.51	0.89	88.11	68330760	60204844	58098206	8125916	57320120	68330760	70452	0.0011702	1549008	10249614000	9030726600	8996453668	30178419	0.00335448	35.7	315.2	223.1	28566942	379358	7235	95568	83.9	27.0763	22.9477	23.2197	26.7562	0.0006	8
ERR9715604	Dicentrarchus labrax	33816242	14.79	82.25	2.96	6.42	74.35	23.81	1.84	89.71	67632484	60675426	58655594	6957058	57632870	67632484	192197	0.00316762	3718522	10144872600	9101313900	9062368391	28990764	0.00319903	35.9	337.4	290.9	28713414	478141	13440	122802	85.2	26.2397	23.7735	23.8555	26.1316	0.0006	8
ERR9715605	Dicentrarchus labrax	33885975	10.08	87.61	2.31	7.33	65.43	32.83	1.74	93.89	67771950	63629204	61700054	4142746	60939320	67771950	96486	0.00151638	2691528	10165792500	9544380600	9511112399	30025676	0.00315691	35.9	331.5	188	30390916	325186	9807	124118	89.9	25.9561	24.0267	24.2429	25.7742	0.0006	8
ERR9715606	Dicentrarchus labrax	32950319	9.72	86.89	3.39	6.65	68.53	29.14	2.33	93.78	65900638	61803750	60218938	4096888	59496752	65900638	176259	0.00285191	4086088	9885095700	9270562500	9239515746	27354270	0.00296057	36	337.6	324.3	29667817	348039	10860	82753	90.3	25.9045	24.1039	24.2619	25.7296	0.000667	8
ERR9715607	Dicentrarchus labrax	30554071	12.98	82.44	4.58	11.46	75.25	23.11	1.64	91.35	61108142	55824689	54448848	5283453	53177636	61108142	169528	0.00303679	5009750	9166221300	8373703350	8328767291	21704956	0.00260602	36	321.8	289.2	26398753	772359	4855	48457	87	25.7803	23.5417	24.6433	26.0347	0.000667	8
ERR9715608	Dicentrarchus labrax	30009799	7.15	79.61	13.24	6.05	75.81	22.22	1.96	94.91	60019598	56962233	56136110	3057365	55727086	60019598	125389	0.00220127	22292355	9002939700	8544334950	8522342566	17389853	0.0020405	36.2	596.7	1373.7	27812367	191297	6460	57931	92.8	25.3504	24.5697	25.7906	24.2891	0.000467	8
ERR9715609	Dicentrarchus labrax	34996693	10.25	86.87	2.88	5.24	68.72	28.87	2.42	93.33	69993386	65323526	63510712	4669860	62822278	69993386	171556	0.00262625	3536919	10499007900	9798528900	9769546798	29821902	0.00305254	35.9	333.1	246.1	31357073	261705	16666	119912	89.8	25.8035	24.226	24.3167	25.6543	0.0006	8
ERR9715610	Dicentrarchus labrax	33424865	16.32	82.3	1.39	3.51	79.52	19.59	0.89	87.48	66849730	58479423	56537040	8370307	55941524	66849730	70291	0.00120198	1583125	10027459500	8771913450	8743536925	27859261	0.00318627	35.8	319.3	220.4	27914851	250423	8289	94957	83.7	27.0289	22.975	23.2123	26.7832	0.000667	8
ERR9715611	Dicentrarchus labrax	32376279	11.44	85.48	3.08	3.09	74.51	23.27	2.22	91.74	64752558	59404513	57848420	5348045	57346624	64752558	191492	0.00322353	3676042	9712883700	8910676950	8886803064	26469832	0.00297855	36.1	329.3	247.2	28661605	150480	16155	95970	88.6	26.0537	23.9295	23.9994	26.0183	0.0028	8
ERR9715612	Dicentrarchus labrax	33014664	11.44	85.95	2.61	6.33	68.04	29.76	2.2	92.71	66029328	61215897	59264824	4813431	58476972	66029328	148957	0.00243331	3201359	9904399200	9182384550	9147615320	28872427	0.00315628	35.8	327.3	210.7	29142926	372596	10037	106853	88.6	26.3929	23.579	23.8817	26.1466	0.000667	8
ERR9715613	Dicentrarchus labrax	33238501	12.42	83.66	3.91	7.75	70.72	26.58	2.7	91.89	66477002	61088693	59257730	5388309	58218130	66477002	250404	0.00409902	5096295	9971550300	9163303950	9123524923	27757662	0.00304243	36	338.5	354.9	28969667	540824	17481	100893	87.6	26.2575	23.7659	23.9677	26.0093	0.000667	8
ERR9715614	Dicentrarchus labrax	33384413	13.49	81.86	4.65	11.73	77.03	21.16	1.81	90.83	66768826	60645264	59223214	6123562	57761854	66768826	192403	0.0031726	5861148	10015323900	9096789600	9045570900	24383479	0.00269563	36	321.9	314.6	28639590	906809	5892	59316	86.5	25.9635	23.469	24.5247	26.0426	0.0006	8
ERR9715615	Dicentrarchus labrax	30194295	6.78	79.22	14	6.44	71.89	25.77	2.34	95.44	60388590	57633693	56733118	2754897	56293084	60388590	128907	0.00223666	23990056	9058288500	8645053950	8622529885	18852048	0.00218637	36.2	585.2	1329.1	28094950	203388	7269	60952	93.2	25.5416	24.3145	25.7091	24.4345	0.000467	8
ERR9715616	Dicentrarchus labrax	33640045	13.24	84.23	2.53	6.83	75.72	22.83	1.45	90.66	67280090	60995178	59281648	6284912	58372144	67280090	155959	0.00255691	2928983	10092013500	9149276700	9112543352	27335895	0.00299981	36	332.5	319.5	29055278	492736	9349	83461	86.8	26.2519	23.7795	23.8957	26.0733	0.0006	8
ERR9715617	Dicentrarchus labrax	33637891	18.09	80.56	1.34	4.27	81.77	17.53	0.7	85.84	67275782	57748667	55841078	9527115	55104692	67275782	65389	0.0011323	1497281	10091367300	8662300050	8629969030	26822944	0.00310812	35.8	321.4	236.3	27466442	356189	8019	89889	81.9	26.8797	23.1379	23.3514	26.6309	0.0006	8
ERR9715618	Dicentrarchus labrax	32474440	13.6	83.21	3.19	6.09	74.65	23.39	1.96	90.46	64948880	58755904	56973580	6192976	56114708	64948880	206652	0.00351713	4012898	9742332000	8813385600	8778761281	27938874	0.00318255	35.9	337.4	334.4	27951210	438627	10813	86140	86.4	26.2006	23.7787	23.8681	26.1528	0.000667	8
ERR9715619	Dicentrarchus labrax	30129150	11.38	86.2	2.42	9.22	68.96	29.35	1.69	92.88	60258300	55966136	54301026	4292164	53401860	60258300	126570	0.00226155	2644753	9038745000	8394920400	8357243490	26278414	0.00314439	35.8	327.2	278.9	26558270	522003	5695	64545	88.6	26.0373	23.909	24.2162	25.8363	0.000667	8
ERR9715620	Dicentrarchus labrax	33895106	10.54	84.01	5.45	5.76	66.73	30.21	3.07	93.37	67790212	63297370	61411638	4492842	60645424	67790212	195262	0.00308484	7360221	10168531800	9494605500	9464614644	27501544	0.00290572	35.9	336.5	237.2	30256143	292755	18270	138651	89.5	25.7833	24.2225	24.5966	25.3979	0.000667	8
ERR9715621	Dicentrarchus labrax	33232915	11.5	83.11	5.39	4.07	81.53	16.43	2.04	91	66465830	60486340	59438704	5979490	58820568	66465830	151580	0.00250602	6615487	9969874500	9072951000	9047116165	21901579	0.00242084	36.3	315.5	214.4	29345900	274128	7406	91918	88.5	26.3045	23.5673	24.3093	25.8197	0.00293333	8
ERR9715622	Dicentrarchus labrax	30331250	7.51	79.83	12.66	5.61	73.27	24.38	2.35	94.81	60662500	57513074	56560906	3149426	56108736	60662500	131725	0.00229035	20881052	9099375000	8626961100	8604797735	17991787	0.0020909	36.1	601.5	1395.9	28008814	190014	7911	73714	92.5	25.0759	24.7685	25.8895	24.2657	0.000533	8
ERR9715623	Dicentrarchus labrax	32828743	12.31	84.35	3.34	6.7	74.9	23.36	1.74	91.4	65657486	60010637	58429688	5646849	57576952	65657486	161636	0.00269346	3951800	9848622900	9001595550	8967434625	26162279	0.00291748	36	340.6	327.9	28683989	439999	9924	80932	87.7	25.6169	24.1837	24.4019	25.7971	0.000667	8
SRR10059725	Dromaius novaehollandiae	16251679	22.63	76.6	0.77	1.61	76.78	19.43	3.79	82.91	32503358	26947822	25597186	5555536	25149280	32503358	86754	0.00321933	1206324	1220451190	1011725877	1006701324	2759360	0.00274099	34.1	346.7	606.8	12574539	6029	3557	214468	77.4	25.1318	24.7824	24.8042	25.2821	0.000263	0
SRR10059726	Dromaius novaehollandiae	16735679	29.24	70.15	0.61	1.29	80.32	17.19	2.49	76.82	33471358	25712676	24073850	7758682	23684628	33471358	77185	0.00300183	986962	1257021426	965445551	960253899	2880307	0.00299953	34.1	360.7	646.1	11842594	5396	3645	185290	70.8	24.5145	25.3605	25.2855	24.8389	0.000263	0
SRR10059727	Dromaius novaehollandiae	15250707	23.52	75.72	0.76	1.35	78.86	18.29	2.85	81.71	30501414	24921212	23670108	5580202	23328836	30501414	66580	0.00267162	967437	1145402548	935725366	930942575	2545907	0.00273476	34.1	357.4	646.9	11664676	6226	3272	160880	76.5	24.7897	25.1197	25.1413	24.9497	0.000263	0
SRR10059728	Dromaius novaehollandiae	15399758	23.08	75.87	1.05	1.46	76.02	19.28	4.71	82.71	30799516	25475044	24189038	5324472	23691712	30799516	113098	0.00443956	1503798	1156417057	956432664	951530225	2708546	0.00284652	34	357.2	646.7	11845679	5535	2983	240322	76.9	25.1476	24.7524	24.8016	25.2989	0.000263	0
SRR10059729	Dromaius novaehollandiae	13808036	22.8	76.43	0.77	1.33	77.13	19.41	3.46	82.65	27616072	22823905	21646690	4792167	21319566	27616072	80021	0.00350602	950321	1037027841	856973265	852551873	2432043	0.00285266	34	329.3	594.9	10659965	4797	2750	155833	77.2	24.6513	25.2558	25.2553	24.8368	0.000263	0
SRR10059730	Dromaius novaehollandiae	13871779	20.64	78.92	0.44	1.17	78.06	19.6	2.34	84.08	27743558	23326020	22257822	4417538	22017674	27743558	33332	0.00142896	596042	1041723060	875769330	871461105	2297503	0.00263638	34.1	375.8	684.2	11009371	5749	2573	111218	79.4	25.0137	24.9003	24.9055	25.1808	0.000263	0
SRR10059731	Dromaius novaehollandiae	14016425	21.2	78.4	0.4	1.13	78.29	19.87	1.84	83.59	28032850	23431897	22292864	4600953	22088928	28032850	30264	0.00129157	490458	1052090064	879326968	875006182	2745114	0.00313725	33.3	353.4	648.5	11045417	5667	2289	93059	78.8	24.6547	25.2124	25.2663	24.8668	0.000263	0
SRR10059732	Dromaius novaehollandiae	15188939	23.52	75.69	0.8	1.27	78.43	18.35	3.22	81.79	30377878	24846099	23593448	5531779	23233662	30377878	78486	0.00315889	1062890	1140775325	932944224	928090071	2653260	0.00285884	34.1	320	590.6	11617334	6554	2941	169895	76.5	24.5424	25.3908	25.33	24.735	0.000263	0
SRR10852797	Dromaius novaehollandiae	33300442	26.42	72.47	1.11	1.31	88.98	10.58	0.45	76.8	66600884	51150216	49331024	15450668	49004574	66600884	49506	0.000967855	1011677	3328599080	2556608477	2549375356	7298409	0.00286282	36.9	191.4	124	24503976	27717	17377	116442	73.6	26.6684	23.4112	22.7904	27.1292	0.0008	1
SRR12237019	Dromaius novaehollandiae	33399980	25.82	72.24	1.94	3.55	77.05	22.34	0.61	80.81	66799960	53982870	50661326	12817090	49554372	66799960	102244	0.00189401	1798658	9595133993	7804018537	7785380512	37077287	0.00476242	38.6	350.5	228.7	24715705	150824	53863	410223	74.2	24.4464	25.6287	25.0135	24.9105	0.000333	8
SRR15819947	Dromaius novaehollandiae	5277065	31.54	67.63	0.83	17.54	50.37	48.75	0.88	86.9	10554130	9171384	8505036	1382746	7225252	10554130	35130	0.00383039	144148	1122355762	994832691	989939197	13823837	0.0139643	32.1	327.8	532	3305173	352600	3130	591615	68.5	27.4185	22.5947	22.6978	27.289	0	8
SRR15819948	Dromaius novaehollandiae	5380178	33.37	66.06	0.57	16.63	54.13	45.25	0.63	84.94	10760356	9139934	8439216	1620422	7169552	10760356	25330	0.00277136	103156	1147397115	994158722	989285433	13668898	0.0138169	32.1	305.2	483.9	3288566	339860	2411	588771	66.6	27.8144	22.1752	22.2313	27.7795	0	8
SRR15819949	Dromaius novaehollandiae	5433289	31.82	67.64	0.54	17.36	52.14	47.3	0.55	86.29	10866578	9376624	8691316	1489954	7408886	10866578	25338	0.00270225	94584	1163762769	1024156642	1019126322	14350274	0.014081	32.1	314.1	506.9	3403522	347913	2405	591817	68.2	27.9682	22.0293	22.116	27.887	0	8
SRR15819950	Dromaius novaehollandiae	5768595	33.08	66.24	0.68	16.32	54.23	45.08	0.69	84.99	11537190	9805278	9065094	1731912	7720604	11537190	34650	0.00353381	134073	1235574433	1071008855	1065841148	14791649	0.0138779	32.1	333.7	559.8	3537378	374577	2674	617918	66.9	27.7379	22.2703	22.3601	27.6324	0	8
SRR15819951	Dromaius novaehollandiae	5726727	32.36	66.99	0.66	16.43	53.96	45.42	0.63	85.41	11453454	9782198	9058300	1671256	7747354	11453454	31010	0.00317004	121315	1225251423	1067393383	1062163891	14747746	0.0138846	32.1	332	545.9	3552546	370371	2482	603750	67.6	27.5998	22.3924	22.462	27.5468	0	8
SRR15819952	Dromaius novaehollandiae	5390666	33.3	65.98	0.73	16.21	53.59	45.68	0.73	85.05	10781332	9169480	8454640	1611852	7191668	10781332	33169	0.00361733	129455	1141429830	990869695	985892720	14099910	0.0143017	32	330.6	558.6	3313181	327319	2617	584203	66.7	27.2637	22.7797	22.9001	27.0563	0	8
SRR15819953	Dromaius novaehollandiae	6021167	32.81	66.62	0.57	17.27	53.38	46.04	0.58	85.51	12042334	10297299	9533418	1745035	8091018	12042334	26445	0.00256815	113923	1286580296	1121669983	1116392776	15319763	0.0137226	32	339.1	578.9	3718340	379419	2321	666629	67.2	28.021	21.9609	22.0337	27.9851	0	8
SRR15819954	Dromaius novaehollandiae	4566179	33.16	66.19	0.64	15.9	54.2	45.19	0.62	84.88	9132358	7752002	7143916	1380356	6103790	9132358	26581	0.00342892	96716	962540575	834789150	830635117	12007671	0.014456	32	314.3	519.7	2800118	290273	1954	479613	66.8	27.2269	22.7724	22.8854	27.1154	0	8
SRR15819955	Dromaius novaehollandiae	4957239	33.25	65.97	0.78	16.34	52.8	46.37	0.83	85.31	9914478	8458074	7802772	1456404	6617728	9914478	36288	0.00429034	130055	1044756533	909988986	905520290	13042855	0.0144037	32	315.3	526.3	3036207	314246	2922	548010	66.7	27.2362	22.7958	22.8858	27.082	0	8
SRR15819956	Dromaius novaehollandiae	5195238	32.55	66.72	0.73	16.62	52.74	46.51	0.74	85.69	10390476	8903101	8236400	1487375	7008066	10390476	33452	0.00375734	126599	1103748011	965047041	960370158	13606201	0.0141677	32	319.2	528.9	3215706	332324	2713	567457	67.4	27.4471	22.553	22.6483	27.3518	0	8
SRR15819957	Dromaius novaehollandiae	5302854	32.66	66.69	0.66	17.33	52.71	46.6	0.69	85.77	10605708	9096678	8419806	1509030	7142408	10605708	28166	0.0030963	119511	1125867755	984938419	980169354	13551172	0.0138253	32.1	336.4	592.5	3228598	388340	2169	590796	67.3	27.7388	22.2784	22.3968	27.5861	0	8
SRR15819958	Dromaius novaehollandiae	6302052	31.65	67.8	0.55	17.94	52.2	47.25	0.56	86.44	12604104	10895509	10125366	1708595	8615096	12604104	27841	0.00255527	116173	1347197470	1186889248	1181189162	16114139	0.0136423	32.1	327.6	569.8	3906847	454865	2495	698476	68.4	28.0993	21.9319	22.0223	27.9468	0	8
SRR15819959	Dromaius novaehollandiae	2926222	31.48	67.96	0.56	15.5	55.71	43.68	0.62	85.18	5852444	4985243	4608938	867201	4010356	5852444	13423	0.00269255	55271	600710939	521736951	519081776	7499379	0.0144474	31.9	289	456.7	1840718	187129	1028	275594	68.5	27.8321	22.1107	22.2458	27.8116	0	8
SRR15819960	Dromaius novaehollandiae	5222645	32.38	67	0.62	17.27	52.37	46.99	0.64	85.97	10445290	8979702	8314816	1465588	7062778	10445290	27751	0.00309041	109231	1109602949	972968238	968224724	13652678	0.0141007	32	317.9	526.4	3237248	336527	2048	581585	67.6	27.8303	22.1688	22.2607	27.7408	0	8
SRR15819961	Dromaius novaehollandiae	5243203	32.01	67.41	0.58	17.73	51.68	47.68	0.64	86.39	10486406	9059271	8399164	1427135	7129908	10486406	25081	0.00276854	103227	1111740181	979526442	974853141	13575877	0.0139261	32	319.9	538.2	3247522	362495	2161	587404	68	27.9022	22.1139	22.2317	27.7517	0	8
SRR15819962	Dromaius novaehollandiae	5220603	33.86	65.48	0.66	16.4	53.7	45.63	0.67	84.8	10441206	8854218	8151298	1586988	6905870	10441206	28361	0.00320311	116458	1091317866	945207413	940538074	13440325	0.01429	32	323.5	556.6	3128341	367722	2198	577387	66.1	27.598	22.4105	22.5169	27.4747	0	8
SRR15819963	Dromaius novaehollandiae	5341667	32.7	66.6	0.7	17.31	51.68	47.56	0.76	86.02	10683334	9190329	8497060	1493005	7189696	10683334	34179	0.00371902	124853	1133597676	995169498	990353510	13998638	0.014135	32	307.3	488.4	3318747	319483	2674	607626	67.3	27.5955	22.4158	22.4935	27.4955	0	8
SRR15819964	Dromaius novaehollandiae	5407223	32.65	66.49	0.87	16.26	52.89	46.2	0.9	85.54	10814446	9250655	8558864	1563791	7283776	10814446	44985	0.0048629	157841	1149344675	1001888924	996951996	14278715	0.0143224	32	330.5	555	3362932	326015	3669	586816	67.4	27.1434	22.8288	22.9062	27.1209	0	8
SRR15819965	Dromaius novaehollandiae	5781313	32.46	66.73	0.81	16.94	51.78	47.4	0.82	86.04	11562626	9948253	9201406	1614373	7809234	11562626	39659	0.00398653	156747	1227259537	1077402778	1072102990	15099032	0.0140836	32	326.7	529.8	3579191	373886	3048	644577	67.5	27.3058	22.7327	22.828	27.1337	0	8
SRR15819966	Dromaius novaehollandiae	5467393	32.27	67.03	0.7	16.93	52.26	47.04	0.7	85.99	10934786	9402739	8697494	1532047	7405896	10934786	31713	0.00337274	125611	1161540825	1019198988	1014182715	14325735	0.0141254	32	328.1	538.9	3403076	345513	2507	597651	67.7	27.5257	22.4728	22.578	27.4234	0	8
DRR207799	Drosophila melanogaster	77516185	5.01	91.56	3.44	8.94	62.53	33.51	3.96	97.15	155032370	150613720	148489818	4418650	147272814	155032370	521776	0.00346433	15084936	23254855500	22592058000	22526075160	90887864	0.00403478	36	306.1	72.9	73579762	581945	6421	76781	95	26.1793	24.3039	23.6655	25.8507	0.000267	8
DRR207800	Drosophila melanogaster	81910690	4.83	91.17	4	7.41	65.45	30.96	3.58	97.07	163821380	159027563	156932234	4793817	155911184	163821380	497689	0.00312958	18614974	24573207000	23854134450	23791937997	92034610	0.00386831	36	309.2	72.5	77850764	515402	7851	92100	95.2	25.9169	24.3231	24.082	25.6777	0.000267	8
DRR207801	Drosophila melanogaster	82969233	4.38	92.21	3.4	7.27	61.2	34.9	3.9	97.51	165938466	161809158	159621038	4129308	158662454	165938466	553413	0.00342016	16001243	24890769900	24271373700	24213398802	98867200	0.00408316	36	312.3	72.6	79261004	450186	7092	92237	95.6	26.1263	24.3598	23.6746	25.8397	0.000267	8
DRR207802	Drosophila melanogaster	81505334	4.03	93.4	2.57	9.36	63.75	33.33	2.91	97.67	163010668	159214301	157388086	3796367	156441020	163010668	365740	0.00229715	11254827	24451600200	23882145150	23823868327	88576874	0.00371799	36.1	312.7	74.2	78089076	548814	4674	51479	96	25.175	25.2021	24.738	24.8857	0.000267	8
DRR207803	Drosophila melanogaster	77200006	4.7	83.95	11.35	6.91	66.78	28.93	4.29	97.08	154400012	149889079	148118994	4510933	147144106	154400012	480462	0.00320545	52834338	23160001800	22483361850	22426291465	78106233	0.0034828	36	314.1	119.1	73434540	485662	8185	131110	95.3	25.4796	24.2851	24.9975	25.2383	0.000267	8
DRR207804	Drosophila melanogaster	83056335	4.64	91.08	4.28	7.35	64.36	32.29	3.35	97.23	166112670	161511585	159358028	4601085	158397076	166112670	486974	0.0030151	20484437	24916900500	24226737750	24168109522	91552643	0.00378816	36	310.1	71.6	79088445	500106	6420	84043	95.4	25.2939	24.9084	24.7427	25.0563	0.000267	8
DRR351374	Drosophila melanogaster	9793159	4.07	94.16	1.76	5.98	58.16	40.76	1.08	97.77	19586318	19150221	18858394	436097	18788774	19586318	12076	0.000630593	992048	2913818255	2848955838	2844741757	11404133	0.00400885	35.9	250	111.5	9177184	225481	3477	23055	95.9	23.5152	26.5109	26.4106	23.5643	0.000467	8
DRR351375	Drosophila melanogaster	11283841	6.44	90.01	3.54	2.76	73.69	25.27	1.03	95.38	22567682	21525639	21181464	1042043	21113436	22567682	24471	0.00113683	2555038	3353534238	3198638912	3193702890	13054683	0.00408763	35.8	251.5	129.1	10281299	283689	3047	22697	93.6	23.9609	26.0697	25.999	23.9707	0.000467	8
DRR351376	Drosophila melanogaster	10830777	5.32	92.52	2.16	3.58	59.89	38.82	1.29	96.93	21661554	20995608	20582226	665946	20508280	21661554	31858	0.00151736	1328559	3215786413	3117179343	3111571806	15506449	0.00498348	35.8	245.1	89.2	9985145	284167	4519	17282	94.7	24.2751	25.5703	25.6811	24.4736	0.000467	8
DRR351377	Drosophila melanogaster	12537761	4.9	93.04	2.06	3.71	59.65	38.99	1.36	97.19	25075522	24370394	23929158	705128	23847866	25075522	36615	0.00150244	1434152	3729924340	3625341994	3619167446	16956178	0.0046851	36	246	85	11667161	274363	4530	18525	95.1	24.3395	25.5007	25.6075	24.5527	0.00126667	8
DRR351378	Drosophila melanogaster	11426717	3.58	94.43	1.99	6.15	57.05	41.61	1.34	98.08	22853434	22415630	22111438	437804	22035648	22853434	13905	0.000620326	1311292	3405097260	3340004144	3335017216	11334208	0.00339855	36.1	254.5	92.7	10809338	216990	3947	25444	96.4	23.5351	26.4871	26.4115	23.5657	0.0008	8
DRR351379	Drosophila melanogaster	11682522	4.39	92.9	2.7	4.63	59.33	39.35	1.32	97.51	23365044	22784337	22414070	580707	22338794	23365044	19611	0.000860723	1972977	3474774258	3388414972	3382890688	13300442	0.00393168	35.8	246.8	105.8	10892720	286167	3389	24759	95.6	23.5612	26.4466	26.3934	23.5997	0.000533	8
DRR351380	Drosophila melanogaster	12082154	5.06	92.51	2.43	3.29	58.84	39.59	1.57	97.12	24164308	23468679	23018352	695629	22941878	24164308	32536	0.00138636	1688562	3590276975	3487070938	3481075926	16188110	0.00465032	35.8	246.9	98.1	11190744	295752	4711	17969	94.9	24.2315	25.5638	25.7221	24.4826	0.000467	8
DRR351381	Drosophila melanogaster	11436354	5.52	92.21	2.27	7.35	59.27	39.25	1.48	96.97	22872708	22179133	21750908	693575	21609836	22872708	30122	0.00135812	1498804	3379420599	3276687073	3270729975	14608960	0.00446658	35.9	237.1	131.1	10372130	451391	7502	44431	94.5	24.4654	25.3398	25.463	24.732	0.000467	8
ERR2798249	Drosophila melanogaster	102399849	23.81	71.94	4.25	22.52	76.44	22.28	1.28	85.9	204799698	175914909	170717884	28884789	156028510	204799698	1404414	0.00798349	27035371	30719954700	26387236350	25899274468	147463021	0.00569371	32	335.8	885.9	75701577	9531358	13406	112601	76.2	27.7787	22.5199	22.2565	27.4456	0.0115333	8
SRR10606775	Drosophila melanogaster	19788225	22.62	38.16	39.22	9.18	89.74	7.12	3.14	81.56	39576450	32280155	31814650	7296295	30624320	39576450	2049407	0.0634881	47959490	5921298382	4829935656	4733399243	11728635	0.00247785	35.8	504.1	1131	14749214	1084386	7132	66593	77.4	27.6009	21.4087	24.2872	26.7034	0.000533	8
SRR10606776	Drosophila melanogaster	16404512	22.59	37.14	40.27	10.16	90.29	6.72	2.99	81.68	32809024	26797421	26445844	6011603	25397900	32809024	1987070	0.0741515	42021723	4909362221	4009557735	3921672463	9698795	0.00247313	35.8	596.3	1427.9	12072859	1098042	6594	45427	77.4	27.5205	21.3052	24.4185	26.7556	0.000533	8
SRR10606777	Drosophila melanogaster	18853643	25.01	40.49	34.51	6.66	87.95	8.1	3.95	79.47	37707286	29965315	29571232	7741971	28277496	37707286	1522473	0.0508078	37789424	5641083770	4482544973	4400565090	11668229	0.00265153	35.8	553.4	1336.7	13640176	948467	12325	184648	75	26.8884	22.0958	25.2514	25.7647	0.000533	8
SRR10606778	Drosophila melanogaster	15921022	24.72	31.11	44.17	6.2	89.09	6.84	4.07	79.34	31842044	25265037	24935706	6577007	23971816	31842044	2111459	0.0835724	42014970	4764070912	3780029802	3693560938	8502167	0.00230189	35.9	581.8	1355	11479246	854546	8613	125448	75.3	27.6948	21.1745	24.7054	26.4258	0.000533	8
SRR10606779	Drosophila melanogaster	18697428	17.92	26.66	55.42	5.23	87.48	7.07	5.45	85.15	37394856	31839951	31455582	5554905	30694140	37394856	2702628	0.0848817	63426641	5595156687	4764261442	4667170871	9685597	0.00207526	35.9	538.3	1214.6	14777030	832713	7858	110190	82.1	28.685	19.8151	23.9284	27.5719	0.000533	8
SRR10606780	Drosophila melanogaster	18762420	19.93	22.27	57.8	3.31	90.63	5.24	4.13	82.53	37524840	30970084	30606994	6554756	30044924	37524840	3125782	0.100929	67402580	5615702144	4634358552	4523266070	8452123	0.00186859	35.8	573.2	1302.2	14327128	893364	5064	77941	80.1	28.9604	19.3852	23.914	27.7393	0.000533	8
SRR10606781	Drosophila melanogaster	18753454	20.15	21.94	57.91	2.82	89.39	5.72	4.89	82.5	37506908	30941916	30591518	6564992	29949528	37506908	2605767	0.0842148	65706645	5612506676	4629914928	4537804257	8711271	0.00191971	35.8	549.5	1216.1	14460026	700346	5588	129799	79.9	28.8004	19.6246	23.8818	27.6935	0.000533	8
SRR10606782	Drosophila melanogaster	18785205	24.72	28.61	46.67	5.21	90.54	5.68	3.78	78.79	37570410	29600645	29199128	7969765	28284620	37570410	3044940	0.102867	53513451	5621011406	4429073168	4313517940	9214171	0.00213612	35.8	599.6	1375.9	13458953	1031064	9792	99755	75.3	27.9989	20.6215	24.5782	26.8017	0.000533	8
SRR7716077	Drosophila melanogaster	23887639	10.05	84.05	5.91	3.19	67.17	26.48	6.35	93.47	47775278	44654283	43378684	3120995	42975934	47775278	645167	0.014448	7345101	7166291700	6698142450	6677815020	27476641	0.00411462	36	265.2	82.2	21460220	209176	10727	9219	90	24.7297	27.227	24.9027	23.1405	0.00113333	8
SRR7716078	Drosophila melanogaster	23039694	10	84.07	5.93	3.59	64.76	28.79	6.45	93.76	46079388	43202338	41856118	2877050	41471636	46079388	639180	0.014795	7271765	6911908200	6480350700	6459948703	27555938	0.00426566	36	258.3	76	20697498	216031	7626	6904	90	25.2083	26.3985	24.6451	23.7478	0.00106667	8
SRR7716079	Drosophila melanogaster	22984732	10.56	83.48	5.96	3.45	63.41	28.23	8.35	93.53	45969464	42995948	41597086	2973516	41112828	45969464	839524	0.0195257	7834112	6895419600	6449392200	6429267271	26691592	0.00415158	35.9	255.4	79.7	20518169	268541	5450	6383	89.4	25.3865	27.0359	24.3369	23.2407	0.00106667	8
SRR7749883	Drosophila melanogaster	43033253	30.72	67.69	1.59	23.9	88.21	11.43	0.35	79.38	86066506	68315451	67263798	17751055	59624214	86066506	286714	0.00419691	3907804	12996042406	10315633101	10055680189	34164587	0.00339754	33.7	237.1	204.3	28281612	5333175	3818	13294	69.3	25.0804	24.2905	26.1128	24.5178	0.03	8
SRR7749884	Drosophila melanogaster	46621204	26.7	71.69	1.61	27.64	85.87	13.72	0.4	83.41	93242408	77770526	76598088	15471882	68344804	93242408	289523	0.00372279	4332636	14079603608	11743349426	11469483511	39364685	0.00343212	33.7	238.9	196.2	32595687	5683810	3223	16324	73.3	25.4175	24.3148	25.2147	25.0525	0.0295364	8
SRR7749885	Drosophila melanogaster	47477879	32.37	66.3	1.33	22.86	88.77	10.92	0.31	77.84	94955758	73909795	72702934	21045963	64219376	94955758	281351	0.00380668	3560244	14338319458	11160379045	10875555778	37509790	0.003449	33.4	236.4	192	30494278	5840465	3672	13052	67.6	25.221	23.7842	26.3252	24.6698	0.0295364	8
SRR7749886	Drosophila melanogaster	47453010	23.46	74.98	1.55	25.02	86.05	13.55	0.4	84.86	94906020	80539412	79338000	14366608	72638756	94906020	245696	0.00305063	4177975	14330809020	12161451212	11939294394	40488597	0.00339121	33.7	241.3	155.6	35057953	4593855	3003	14189	76.5	25.5513	24.0207	25.1382	25.2891	0.0297351	8
SRR20644566	Equus caballus	43310019	10.81	85.84	3.35	11.91	52.96	43.6	3.44	94.96	86620038	82250218	79201494	4369820	77252332	86620038	165019	0.0020063	5044698	12993005700	12337532700	12317739497	33890535	0.00275136	35.6	451.2	564.2	38623827	109389	37089	830442	89.2	26.4669	23.9141	24.0434	25.5759	0.00106667	8
SRR20644567	Equus caballus	67856169	12.59	83.63	3.78	12.53	50.65	45.34	4	94.42	135712338	128140601	122610110	7571737	118623078	135712338	281889	0.00219984	8675488	20356850700	19221090150	19190597421	52509648	0.00273622	35.5	447	540.3	59306983	200445	61237	1736390	87.4	26.402	23.9845	24.2686	25.3441	0.00106667	8
SRR20644568	Equus caballus	45862393	11.56	85.08	3.36	12.93	51.46	44.74	3.79	94.82	91724786	86972087	83621796	4752699	81118772	91724786	197631	0.00227235	5472197	13758717900	13045813050	13025175049	35480338	0.00272398	35.5	469.3	588.6	40566255	115336	43435	1085872	88.4	26.4681	23.9338	24.0607	25.5374	0.00106667	8
SRR20644569	Equus caballus	48769510	8.15	88.34	3.52	8.67	55.41	41.22	3.36	95.88	97539020	93518282	90850934	4020738	89594406	97539020	176165	0.00188375	5855918	14630853000	14027742300	14005194656	34626125	0.00247238	35.8	447	533.1	44784492	144459	29762	466754	91.9	26.6316	23.7335	23.7246	25.9099	0.00106667	8
SRR20644570	Equus caballus	35207814	10.17	86.59	3.24	5.64	54.57	42.38	3.05	94.76	70415628	66727982	64081412	3687646	63253994	70415628	128874	0.00193133	3972145	10562344200	10009197300	9994884737	29620242	0.00296354	35.4	484.1	592.9	31635450	50929	20219	334108	89.8	27.2376	23.1629	23.3036	26.2958	0.00106667	8
SRR20644571	Equus caballus	29458607	14.49	82.54	2.97	7.83	53.82	43.07	3.11	92.81	58917214	54683659	51619014	4233555	50382952	58917214	98261	0.0017969	3284237	8837582100	8202548850	8185626435	21350734	0.00260832	35.3	448.5	620.6	25164604	181122	19219	444562	85.5	26.953	23.7189	24.076	25.253	0.00106667	8
SRR20644572	Equus caballus	38457527	10.84	85.96	3.2	13.05	52.22	44.11	3.67	95.08	76915054	73128728	70499546	3786326	68576994	76915054	152430	0.00208441	4382465	11537258100	10969309200	10953185655	29629951	0.00270514	35.6	478.8	627.1	34297025	78373	32734	841641	89.2	26.5647	23.787	23.9092	25.7389	0.00106667	8
SRR20644573	Equus caballus	36271741	8.96	87.56	3.47	8.98	55.52	40.66	3.83	95.47	72543482	69257307	67087528	3286175	66040194	72543482	159278	0.0022998	4362384	10881522300	10388596050	10373735220	27605303	0.00266108	35.7	476.4	637.6	33024726	66862	24197	427979	91	26.3653	23.9551	24.0105	25.669	0.00106667	8
SRR20644574	Equus caballus	46955746	12.64	84.12	3.24	12.06	52.03	44.36	3.61	94.22	93911492	88479351	84622934	5432141	82040654	93911492	187234	0.00211613	5498054	14086723800	13271902650	13252272829	37493313	0.0028292	35.4	466.8	618.6	41028754	94125	46239	1142349	87.4	26.5405	23.9245	24.0967	25.4381	0.00106667	8
SRR20644575	Equus caballus	36002440	14.85	82.15	3	12.98	51.1	45.41	3.48	93.4	72004880	67250584	63741490	4754296	61314220	72004880	145201	0.0021591	4003598	10800732000	10087587600	10071948451	28542198	0.00283383	35.3	476.2	634.8	30666720	78547	40947	1084531	85.2	26.5881	23.9996	24.2483	25.1643	0.00106667	8
SRR20644576	Equus caballus	39791256	15.33	81.6	3.07	11.28	51.79	44.82	3.39	92.95	79582512	73975881	69799270	5606631	67380540	79582512	154648	0.00209052	4532773	11937376800	11096382150	11078769938	29230931	0.00263846	35.4	539.6	988.1	33695764	99773	41566	1062532	84.7	26.811	23.946	24.2159	25.027	0.00106667	8
SRR20644577	Equus caballus	31854360	19.66	77.29	3.06	8.35	49.66	46.38	3.96	91.05	63708720	58009890	53355686	5698830	51185648	63708720	139802	0.00240997	4025596	9556308000	8701483500	8686418142	25203432	0.00290148	34.8	551.9	1011.3	25591763	116224	31391	938465	80.3	26.7828	23.8243	24.7573	24.6357	0.00106667	8
SRR20644578	Equus caballus	42570358	9.83	86.83	3.34	13.94	52.48	43.98	3.54	95.56	85140716	81360377	78778766	3780339	76770390	85140716	166381	0.00204499	4914773	12771107400	12204056550	12183886446	32354955	0.00265555	35.7	481.8	650.7	38367751	160842	34391	826399	90.2	26.4795	23.911	23.9156	25.6949	0.00106667	8
SRR20644579	Equus caballus	35258551	11.34	85.47	3.19	18.91	49.49	46.68	3.82	95.45	70517102	67307526	65036452	3209576	62520256	70517102	135496	0.00201309	3922841	10577565300	10096128900	10081571333	26946929	0.00267289	35.6	454.4	565.7	31268562	76826	36103	1136735	88.7	26.4691	23.9334	23.9671	25.6308	0.00106667	8
SRR20644580	Equus caballus	49148151	14.55	82.26	3.19	12.1	50.36	46.05	3.59	93.56	98296302	91964011	87145512	6332291	83991834	98296302	214055	0.0023276	5829063	14744445300	13794601650	13773065237	39041477	0.00283462	35.3	464.7	621.6	42000422	131250	49594	1391490	85.4	26.5069	23.9793	24.3425	25.1721	0.00106667	8
SRR20644581	Equus caballus	33993542	20.64	76.38	2.98	6.98	50.99	45.6	3.41	90.21	67987084	61330068	55915486	6657016	53952354	67987084	141439	0.00230619	4039138	10198062600	9199510200	9182867441	25447201	0.00277116	34.8	458.9	638.1	26968423	139134	30138	820048	79.4	27.1363	23.9267	24.6142	24.3226	0.00106667	8
SRR20644582	Equus caballus	34655685	9.56	87.22	3.22	8.48	55.61	41.54	2.85	95.14	69311370	65939840	63711474	3371530	62686624	69311370	108509	0.00164558	3846607	10396705500	9890976000	9875496555	27013417	0.0027354	35.6	452.3	578.5	31337583	89189	21865	407100	90.4	26.6085	23.7835	23.8158	25.7918	0.00106667	8
SRR20644583	Equus caballus	35752382	17.49	79.47	3.04	8.51	50.78	45.8	3.42	91.88	71504764	65695462	61039028	5809302	59000306	71504764	144189	0.00219481	4208280	10725714600	9854319300	9838043763	27313898	0.00277635	35.1	468.3	646.1	29500329	101910	32735	884540	82.5	26.8729	23.8702	24.4441	24.8114	0.00106667	8
SRR21046748	Equus caballus	53284162	5.64	88.13	6.23	3.16	71.91	24.31	3.78	96.07	106568324	102381159	100962368	4187165	100555474	106568324	242677	0.00237033	11035231	5434984524	5221439109	5204187808	7464258	0.00143428	36.3	377.9	954.3	50282881	63985	22876	111442	94.4	24.0353	26.1771	25.3222	24.4661	0.00333333	1
SRR21046749	Equus caballus	59673965	5.54	88.47	6	3.73	71.75	24.27	3.98	96.18	119347930	114784825	113244780	4563105	112741324	119347930	287777	0.0025071	12260858	6086744430	5854026075	5835490727	8922905	0.00152907	36.3	368.1	950	56376515	63861	30024	151990	94.5	24.2727	25.7339	25.3106	24.6814	0.00352941	1
SRR21046750	Equus caballus	62958337	5.61	87.82	6.57	3.53	72.41	23.35	4.24	96.08	125916674	120983135	119392236	4933539	118853708	125916674	329194	0.00272099	13903335	6421750374	6170139885	6150688601	8358795	0.001359	36.3	386.1	973	59435413	81054	33549	146102	94.4	24.1875	25.802	25.4373	24.5739	0.00333333	1
SRR21046751	Equus caballus	54942416	5.19	88.64	6.17	4.52	67.42	27.83	4.74	96.66	109884832	106213164	104703256	3671668	104181518	109884832	308326	0.0029029	11572894	5604126432	5416871364	5399005741	8721247	0.00161534	36.3	401.2	1005.3	52098669	71055	31089	150815	94.8	24.1212	25.9133	25.4912	24.4739	0.00333333	1
SRR21046752	Equus caballus	64242807	5.71	87.7	6.59	3.96	73.67	22.24	4.09	95.96	128485614	123295645	121739882	5189969	121149490	128485614	366328	0.00297114	14022564	6552766314	6288077895	6266871408	9576973	0.00152819	36.4	358.1	927.1	60581714	73796	31843	182588	94.3	24.2973	25.7731	25.1647	24.7651	0.00333333	1
SRR21046753	Equus caballus	52430894	5.64	87.97	6.39	3.69	70.3	25.07	4.63	96.18	104861788	100858163	99457746	4003625	98948072	104861788	313798	0.00311128	11230408	5347951188	5143766313	5128031199	8084510	0.00157653	36.3	384.7	969.2	49479423	91300	29662	128488	94.4	24.0541	26.0137	25.4929	24.44	0.00333333	1
SRR21046754	Equus caballus	69652876	6.02	88.07	5.91	2.72	72.43	23.68	3.89	95.76	139305752	133396554	131458002	5909198	130919520	139305752	330724	0.00247925	14219019	7104593352	6803224254	6779869596	9902165	0.00146052	36.4	345.1	890.5	65467501	67998	32543	160959	94	24.1141	26.0292	25.3867	24.4692	0.00333333	1
SRR21046755	Equus caballus	65033455	5.92	87.74	6.33	3.23	74.03	22.3	3.67	95.76	130066910	124547482	122864892	5519428	122362112	130066910	323248	0.00259538	13978629	6633412410	6351921582	6330304881	9548118	0.00150832	36.4	380.3	967.5	61187370	62892	28100	154084	94.1	24.082	25.9822	25.5106	24.4251	0.00352941	1
SRR21046756	Equus caballus	52510846	5.43	88.67	5.91	3.66	72.71	23.14	4.14	96.2	105021692	101029939	99762774	3991753	99323352	105021692	237601	0.00235179	10771655	5356106292	5152526889	5137798086	6711183	0.00130624	36.4	396.5	1002.4	49668846	65936	31840	114765	94.6	24.3247	25.6731	25.2461	24.7567	0.00352941	1
SRR21046757	Equus caballus	56613539	6.08	86.74	7.18	3.51	74.63	20.91	4.47	95.62	113227078	108267505	106907518	4959573	106339348	113227078	392695	0.00362708	13580782	5774580978	5521642755	5502348184	8542226	0.00155247	36.4	378.3	987.3	53178054	100297	29923	145485	93.9	23.9727	26.07	25.5249	24.432	0.00333333	1
SRR21046758	Equus caballus	61046385	5.53	87.96	6.51	3.95	67.88	27.48	4.64	96.4	122092770	117692593	115889608	4400177	115344608	122092770	362664	0.00308145	13188841	6226731270	6002322243	5982196131	10072796	0.0016838	36.2	372.9	948.2	57678568	60408	34731	171097	94.5	24.382	25.7067	25.2114	24.6982	0.00333333	1
SRR21046759	Equus caballus	54018213	5.1	88.61	6.29	4.33	65.53	29.3	5.17	96.81	108036426	104585411	103060014	3451015	102531640	108036426	315426	0.00301597	11573935	5509857726	5333855961	5316791981	8604751	0.00161841	36.2	389.8	977.6	51272359	92233	33493	131922	94.9	24.0959	25.9386	25.5457	24.4204	0.00333333	1
ERR4029291	Esox lucius	21562284	17.31	79.47	3.22	43.18	77.43	20.92	1.65	92.38	43124568	39840384	39530702	3284184	35659836	43124568	163371	0.00410064	2587253	5390571000	4980048000	4887014163	7765340	0.00158897	35.1	309.2	450.5	16949817	2760279	2953	52302	82.7	25.9361	24.409	23.908	25.7465	0.00456	6
ERR4029292	Esox lucius	23597637	15.48	80.06	4.45	43.13	74.46	23.55	1.98	93.44	47195274	44101021	43734728	3094253	39888762	47195274	217263	0.00492649	4611522	5899409250	5512627625	5422901747	8409070	0.00155066	35.1	426.7	1014.4	19172620	2549577	6944	138223	84.5	25.7893	24.424	24.2871	25.499	0.00456	6
ERR4029293	Esox lucius	23360229	14.27	82.14	3.59	44.75	74.43	23.72	1.86	94.13	46720458	43979761	43662950	2740697	40055480	46720458	159769	0.00363278	3258530	5840057250	5497470125	5412415057	8320247	0.00153725	35.2	321.9	487.4	19220741	2522848	4768	83118	85.7	25.7177	24.6138	24.1408	25.5273	0.00448	6
ERR4029294	Esox lucius	22494848	15.48	79.42	5.1	41.79	73.32	24.11	2.56	93.39	44989696	42016390	41673322	2973306	38024080	44989696	246259	0.00586102	4854302	5623712000	5252048750	5164621113	8717410	0.00168791	35.1	326.9	507.1	18229844	2488257	6702	111858	84.5	25.588	24.6164	24.3896	25.4061	0.00464	6
SRR1228710	Esox lucius	28966598	2.55	92.59	4.86	9.2	51.69	45.1	3.21	98.8	57933196	57239579	56693134	693617	56455302	57933196	36234	0.000633024	8061788	5793319600	5723957900	5714787007	12228350	0.00213977	34.9	313.5	919.9	28224666	79167	12761	29973	97.4	25.4103	25.1705	23.837	25.5821	0.0023	5
SRR1228711	Esox lucius	30075221	3.49	87.9	8.61	6.56	63.82	33.57	2.61	97.92	60150442	58899234	58259886	1251208	58052216	60150442	42275	0.000717751	15662423	6015044200	5889923400	5878448124	13665505	0.00232468	34.7	385.3	1154.6	29027557	36989	46591	18806	96.5	24.5215	26.3314	24.5022	24.6456	0.0024	5
SRR1228712	Esox lucius	29249944	2.44	89.12	8.45	10.63	57.39	38.3	4.31	98.75	58499888	57768693	57320180	731195	57074288	58499888	46651	0.000807548	13863574	5849988800	5776869300	5767629081	11057456	0.00191716	34.9	365	1082	28532451	75210	19660	32769	97.6	24.7394	25.7267	24.4388	25.0953	0.0025	5
SRR1228713	Esox lucius	30233429	5.31	89.16	5.53	5.13	75.85	22.3	1.86	96.18	60466858	58154839	57519436	2312019	57253644	60466858	45590	0.000783942	8553049	6046685800	5815483900	5804935263	12244360	0.0021093	35	307.4	899.3	28640200	48994	37794	32730	94.7	25.8009	24.9464	23.0491	26.2038	0.0024	5
SRR1228714	Esox lucius	30527468	2.31	89.55	8.14	9.87	50.63	43.92	5.46	98.94	61054936	60410381	59898058	644555	59642364	61054936	52273	0.000865298	13490010	6105493600	6041038100	6031720235	10172259	0.00168646	35.1	363.5	1080.9	29820068	66300	30473	32188	97.7	24.9759	25.5659	24.4228	25.035	0.002	5
SRR1228723	Esox lucius	30140263	2.69	88.82	8.49	11.33	48.1	47.35	4.56	98.85	60280526	59590231	58999606	690295	58661864	60280526	57682	0.000967977	14550562	6028052600	5959023100	5948449407	12994717	0.00218455	35	369.3	1113.6	29333664	111353	17104	37682	97.3	25.1737	25.7074	23.9884	25.1312	0.0018	5
SRR1228724	Esox lucius	30347157	2.14	89.11	8.75	6.8	56.11	40.29	3.6	98.88	60694314	60014359	59559604	679955	59393992	60694314	39753	0.000662391	14960911	6069431400	6001435900	5993392860	11233997	0.0018744	35.1	356.4	1047.5	29702958	32295	22475	22074	97.9	25.2272	25.599	23.9555	25.2194	0.0022	5
SRR1228725	Esox lucius	30153385	1.63	90.51	7.86	10.28	50.66	46.56	2.77	99.26	60306770	59859771	59478062	446999	59323424	60306770	21835	0.000364769	11082396	6030677000	5985977100	5977923179	9961247	0.00166634	35.1	320.7	931.7	29667164	27265	24620	19982	98.4	24.8303	26.2395	24.5055	24.4248	0.002	5
SRR1228726	Esox lucius	30304466	1.84	86.53	11.63	8.79	45.41	45.97	8.62	99.24	60608932	60146626	59794522	462306	59492750	60608932	54394	0.000904357	17393057	6060893200	6014662600	6005235056	10929512	0.00182	35	370.2	1097.9	29746308	75675	53257	22021	98.2	24.8627	25.7286	25.0713	24.3375	0.002	5
SRR1228727	Esox lucius	30153385	2.73	91.75	5.52	8.29	56.67	39.08	4.25	98.58	60306770	59449768	58889752	857002	58657910	60306770	57085	0.000960222	8441663	6030677000	5944976800	5935283329	11552790	0.00194646	35	299.9	840	29334845	44222	36985	28824	97.3	25.8022	24.4983	23.7016	25.9976	0.0023	5
SRR1228729	Esox lucius	29665805	4.33	82.56	13.11	6.84	66.99	28.29	4.72	97.3	59331610	57728019	57059752	1603591	56762046	59331610	89513	0.0015506	19825842	5933161000	5772801900	5761911911	11511148	0.0019978	35.1	358.1	1082.7	28385075	52205	63148	29448	95.7	26.9425	25.1045	21.8245	26.128	0.0027	5
SRR1228730	Esox lucius	30865721	2.1	92.49	5.41	8.57	52.38	43.62	4.01	98.99	61731442	61109919	60646206	621523	60433552	61731442	38672	0.000632827	8766357	6173144200	6110991900	6102466295	11132133	0.0018242	34.9	307.8	881.8	30219615	59632	18951	24905	97.9	25.3686	24.9237	24.2608	25.4459	0.0023	5
SRR1228731	Esox lucius	28751015	1.43	93.98	4.59	13.47	50	46.39	3.61	99.38	57502030	57146247	56847304	355783	56679780	57502030	22334	0.000390822	6336828	5750203000	5714624700	5707817229	9896671	0.00173388	34.6	215.7	232.7	28336138	51915	13289	22310	98.6	24.1048	26.1884	25.8344	23.8722	0.0021	5
SRR1533651	Esox lucius	20051840	17.28	79.64	3.08	3.63	62.71	34.92	2.37	89.55	40103680	35914481	33624144	4189199	33171780	40103680	175688	0.00489184	3032722	4010368000	3591448100	3575327664	32235295	0.00901604	33.6	269.1	343.1	16565948	123166	24264	98694	82.7	25.1796	24.7203	25.1522	24.9476	0.5981	5
SRR1533652	Esox lucius	45158423	12.95	84.58	2.47	8.41	65.59	32.51	1.91	92.22	90316846	83292857	80063592	7023989	78623386	90316846	233870	0.0028078	5135274	9031684600	8329285700	8295750776	36758333	0.00443098	33.5	231	254.4	39165356	564658	40838	260944	87.1	26.0879	24.0894	23.7593	26.0628	0.085	5
SRR1533653	Esox lucius	33849173	14.34	81.18	4.48	8.91	67.78	29.02	3.2	91.14	67698346	61703604	59331380	5994742	57988426	67698346	430060	0.00696977	7710053	6769834600	6170360400	6140003539	28545567	0.00464911	33.5	357.5	955.3	28815283	658914	34705	156788	85.7	25.6692	24.4948	24.3554	25.4802	0.0851	5
SRR1533654	Esox lucius	59763047	32.12	65.38	2.49	1.97	73.03	25.75	1.22	77	119526094	92039837	82693778	27486257	81132202	119526094	632405	0.00687099	6961496	11952609400	9203983700	9146135344	141172467	0.0154352	27.5	235.1	274.2	40464753	579594	41159	261382	67.9	25.6233	24.3603	24.6403	25.3759	0.8967	5
SRR1533655	Esox lucius	30043291	12.97	74.5	12.53	4.25	63.86	29.79	6.35	92.07	60086582	55322178	53450444	4764404	52294812	60086582	847842	0.0153255	18254997	6008658200	5532217800	5508828858	31238613	0.00567065	32	254	346.5	26100852	305669	217530	101170	87	24.8488	25.2095	25.9921	23.9504	0.0693	5
SRR1533656	Esox lucius	53140871	30.44	64.31	5.25	2.28	69.86	27.81	2.33	79.22	106281742	84196356	75701312	22085386	73932390	106281742	1090158	0.0129478	12915894	10628174200	8419635600	8366977384	126212381	0.0150846	28	244.8	317	36913965	665481	40285	230925	69.6	25.4657	24.5855	24.6038	25.3459	0.8954	5
SRR1533657	Esox lucius	29791002	14.07	80.97	4.96	6.52	64.6	30.72	4.68	91.5	59582004	54520406	52279612	5061598	51199968	59582004	469186	0.0086057	7469901	5958200400	5452040600	5429167849	25939230	0.00477775	33.3	392.9	1066.3	25531595	366059	57595	184556	85.9	25.5946	24.4702	24.2548	25.6808	0.0854	5
SRR1533658	Esox lucius	19161936	14.4	78.44	7.15	5.45	67.62	29.22	3.16	90.79	38323872	34795091	33394546	3528781	32804332	38323872	219249	0.00630115	6698035	3832387200	3479509100	3463695291	18949639	0.00547093	32	371.8	966.7	16351334	207472	55711	82756	85.6	25.2687	24.7532	25.2016	24.776	0.0676	5
SRR1533659	Esox lucius	28050704	31.04	65.43	3.53	1.68	71.7	26.63	1.67	78.12	56101408	43825200	39348828	12276208	38687244	56101408	409044	0.00933353	5770401	5610140800	4382520000	4355892163	67676473	0.0155368	27.4	362.9	952.8	19305682	229765	25284	113683	69	25.2798	24.6645	24.8189	25.2367	0.8959	5
SRR1533660	Esox lucius	49322129	12.29	83.39	4.32	6.54	68.65	29.22	2.13	92.12	98644258	90868384	87772868	7775874	86524808	98644258	270275	0.00297436	9069986	9864425800	9086838400	9054566188	38347039	0.00423511	33.1	250.4	305.3	43134606	461405	45766	244657	87.7	25.1581	25.0263	24.882	24.9334	0.0854	5
SRR1533661	Esox lucius	34600756	30.74	66.22	3.03	1.74	69.71	28.39	1.9	78.94	69201512	54629546	48898574	14571966	47926276	69201512	469919	0.00860192	6081058	6920151200	5462954600	5429522120	84896762	0.0156361	27.8	245.6	308	23935071	255178	27749	231289	69.3	25.6637	24.3377	24.3675	25.6307	0.8959	5
SRR8242439	Esox lucius	30603574	11.22	84.02	4.76	5.7	63.28	33.33	3.39	93.3	61207148	57107559	54993814	4099589	54337138	61207148	244997	0.0042901	9250155	4957778988	4625712279	4611614511	17612566	0.00381918	33.7	346.3	1038	27135171	140332	6268	215136	88.8	27.0683	23.3416	22.6074	26.9817	0.095679	3
SRR8242440	Esox lucius	14719357	20.76	75.24	4	18.29	76.45	22.05	1.51	87.03	29438714	25621014	24705164	3817700	23327038	29438714	207997	0.00811822	3508309	3709277964	3228247764	3188490561	15922680	0.0049938	33.7	428.9	1028.7	11371373	949054	1194	30961	79.2	26.9457	23.3825	22.5301	27.1425	0.0696032	6
SRR21657489	Felis catus	37849965	18.05	77.96	3.99	12.29	76.04	19.9	4.06	87.96	75699930	66586797	64570272	9113133	62036780	75699930	656971	0.00986639	6256247	11354989500	9988019550	9896210802	37371720	0.00377637	35.7	494.3	998.9	30551503	1480994	11635	241004	82	28.0843	21.5463	22.401	27.9691	0.000133	8
SRR21657490	Felis catus	40572577	8.04	86.65	5.32	8.7	62	34.73	3.27	95.45	81145154	77453980	75534964	3691174	74624338	81145154	177070	0.00228613	7687001	12171773100	11618097000	11578547532	36791832	0.00317759	35.9	476.9	642.5	37185422	428964	9028	144068	92	24.0135	25.881	26.2121	23.8929	0.000133	8
SRR21657491	Felis catus	28570367	18.87	76.24	4.89	7.43	78.09	17.17	4.75	86.36	57140734	49348180	47677826	7792554	46360412	57140734	549704	0.0111393	5272373	8571110100	7402227000	7349116088	29924967	0.00407191	35.7	386.6	426	22968071	706659	7439	156744	81.1	26.5447	22.6452	24.3533	26.4565	0.000133	8
SRR21657492	Felis catus	35770827	16.98	79.94	3.08	7.27	75.62	21.62	2.77	88.1	71541654	63025750	60833820	8515904	59396138	71541654	407820	0.00647069	4162978	10731248100	9453862500	9399194207	43233954	0.00459975	35.5	515.2	561.1	29457340	750035	14498	195037	83	25.6337	24.0387	24.7137	25.6139	0.000133	8
SRR21657493	Felis catus	36751159	7.93	87.8	4.27	12.05	66.64	30.86	2.5	95.35	73502318	70086669	68705730	3415649	67674058	73502318	153801	0.00219444	5242301	11025347700	10513000350	10469758740	33044057	0.00315614	36	573.6	1108.5	33590958	661324	7091	93492	92.1	23.2978	26.4971	26.8425	23.362	0.000133	8
SRR21657494	Felis catus	36686775	19	77.66	3.34	11.86	78.14	18.18	3.68	86.91	73373550	63771093	61896418	9602457	59431750	73373550	659651	0.010344	5547778	11006032500	9565663950	9473117834	36848293	0.00388977	35.8	387.4	521.2	29201764	1517117	10730	218598	81	27.5395	22.0218	22.9177	27.5205	0.000133	8
SRR21657495	Felis catus	36324861	8.63	87.21	4.16	9.79	64.82	31.94	3.23	94.96	72649722	68984811	67360368	3664911	66382114	72649722	208123	0.00301694	5121871	10897458300	10347721650	10306393125	35291028	0.00342419	35.9	469.6	598.2	33028943	507497	9910	133834	91.4	23.2507	26.6251	26.8226	23.3019	0.000133	8
SRR21657496	Felis catus	35595120	27.55	68.46	3.99	7.55	83.5	12.8	3.7	78.73	71190240	56050992	53953948	15139248	51577178	71190240	818636	0.0146052	6614525	10678536000	8407648800	8322089897	35545382	0.00427121	35.5	460.3	570.8	25366928	1304917	16568	288561	72.4	24.1131	25.2231	26.1686	24.4952	0.000133	8
SRR21657497	Felis catus	41492391	19.76	74.27	5.97	8.45	76.13	18.51	5.36	86.23	82984782	71554192	68945398	11430590	66584748	82984782	1010043	0.0141158	9956417	12447717300	10733128800	10645394747	43889180	0.00412283	35.6	430.6	466.3	32905899	1238994	20820	306986	80.2	23.6303	25.8609	26.4561	24.0524	0.000133	8
SRR21657498	Felis catus	39599637	18.38	77.62	4	11.93	77.28	19.07	3.64	87.49	79199274	69291622	67206892	9907652	64643390	79199274	653997	0.00943833	6460652	11879891100	10393743300	10299722152	39003795	0.00378688	35.8	487.7	977.3	31831135	1538832	9854	223625	81.6	27.6785	22.0203	22.7428	27.5584	0.000133	8
SRR21657499	Felis catus	37607098	24.5	65.42	10.07	7.67	78.95	14.58	6.47	82.14	75214196	61779073	59190808	13435123	56782970	75214196	1415327	0.0229095	12102154	11282129400	9266860950	9176772772	38489273	0.00419421	35.6	417.7	450.1	28036797	1275323	16329	266955	75.5	23.4488	25.9345	27.1522	23.4645	0.000133	8
SRR21657500	Felis catus	23984398	24.02	61.76	14.22	7.5	78.74	12.87	8.39	82.51	47968796	39578450	38015454	8390346	36448252	47968796	1214111	0.0306761	9938341	7195319400	5936767500	5876653891	24459648	0.00416217	35.8	331.4	312.9	18073169	753441	6647	174470	76	25.1751	24.1795	25.8275	24.8179	0.000133	8
SRR21657501	Felis catus	31653108	24.03	64.54	11.43	7.08	79.3	13.54	7.16	82.3	63306216	52098875	50023558	11207341	48095486	63306216	1356455	0.0260362	10939089	9495932400	7814831250	7738431843	32449542	0.0041933	35.8	348.1	319.1	23845885	941347	8166	216381	76	25.3988	24.0807	25.4355	25.0849	0.000133	8
SRR21657502	Felis catus	41666034	11.58	82.54	5.88	9.66	70.32	24.68	5	92.64	83332068	77202009	75303634	6130059	73682150	83332068	483147	0.00625822	9456649	12499810200	11580301350	11519001233	34927538	0.00303217	35.8	465.2	639.3	36616331	861810	18077	155599	88.4	22.813	26.4844	27.4025	23.3003	0.000133	8
SRR21657503	Felis catus	41053604	12.49	83.73	3.77	10.52	69.34	25.37	5.29	92.25	82107208	75742801	73490244	6364407	71850000	82107208	331771	0.00438023	6196094	12316081200	11361420150	11296023016	36988912	0.00327451	35.8	465.8	549.2	35594616	983865	9372	157269	87.5	22.7991	26.5149	27.8157	22.8701	0.000133	8
SRR21657504	Felis catus	41335015	18.75	76.35	4.9	7.11	80.9	15.99	3.11	85.91	82670030	71022497	68878498	11647533	67170852	82670030	387101	0.0054504	7126368	12400504500	10653374550	10582642168	33465869	0.00316234	35.7	446.8	512.9	33163411	1131313	8676	135849	81.3	21.9154	26.7792	29.2638	22.0412	0.000133	8
SRR21657505	Felis catus	36926047	32.05	63.94	4	9.95	86.79	10.35	2.86	74.95	73852094	55349860	53558032	18502234	50179270	73852094	1001512	0.0180942	7037970	11077814100	8302479000	8171827715	30924949	0.00378434	35.5	507.8	1031.2	24261519	2258944	11340	247213	67.9	25.2354	23.8987	25.7553	25.1115	0.000133	8
SRR21657506	Felis catus	34688598	29.53	66.3	4.18	9.36	84.75	11.63	3.62	77.32	69377196	53642234	51859638	15734962	48893490	69377196	1017604	0.0189702	6765603	10406579400	8046335100	7931018609	30039245	0.00378756	35.5	487.3	1003.2	23796593	1830606	10087	292533	70.5	26.6625	22.5131	24.0384	26.7854	0.000133	8
SRR21657507	Felis catus	32476153	23.19	72.33	4.48	11.05	81.03	14.31	4.66	83.29	64952306	54097007	52444880	10855299	49891778	64952306	949388	0.0175497	6560733	9742845900	8114551050	8012133788	29859524	0.00372679	35.7	455.7	963.4	24384604	1587488	8762	241586	76.8	26.7527	22.6196	23.8045	26.8236	0.000133	8
SRR21657508	Felis catus	43020730	10.28	84.47	5.25	10.86	70.23	26.57	3.2	93.56	86041460	80502906	78666984	5538554	77194246	86041460	274788	0.00341339	7600297	12906219000	12075435900	12014978373	36147452	0.00300853	35.8	462.4	532.3	38282380	907680	9515	133917	89.7	22.5409	26.9773	27.846	22.6357	0.000133	8
SRR21657509	Felis catus	34150351	8.72	87.57	3.71	10.3	63.4	32.53	4.08	95.04	68300702	64912763	63322238	3387939	62343290	68300702	243540	0.0037518	4961704	10245105300	9736914450	9696858038	31853241	0.0032849	35.9	542	1010.5	31011300	499323	6770	143726	91.3	23.6217	26.3227	26.5422	23.5138	0.000133	8
SRR21669587	Felis catus	42635246	6.91	87.64	5.45	7.76	60.4	36.51	3.09	96.15	85270492	81988929	80219720	3281563	79380844	85270492	321294	0.00391875	11145351	12790573800	12298339350	12280975429	48721938	0.00396727	38.9	358.2	478.7	39673564	108177	13623	314496	93.1	25.0524	24.7266	25.2791	24.9427	0.0150667	8
SRR21669588	Felis catus	44650924	7.35	87.64	5.02	6.29	62.76	34.2	3.04	95.68	89301848	85443706	83550856	3858142	82741316	89301848	336275	0.00393563	10960716	13395277200	12816555900	12798100306	51485973	0.00402294	38.9	342	428.1	41347563	134350	16139	277376	92.7	24.8197	24.9329	25.4863	24.7609	0.0150667	8
SRR21669590	Felis catus	42902585	7.21	85.19	7.6	9.64	62.7	33.78	3.52	95.92	85805170	82300572	80681748	3504598	79619872	85805170	427285	0.00519176	13958542	12870775500	12345085800	12325866133	48097757	0.00390218	39	373.2	623.4	39757318	184683	19043	379830	92.8	24.4079	25.235	26.0755	24.2811	0.0151333	8
SRR21669591	Felis catus	43556621	8.08	86.45	5.46	8.12	61.35	35.11	3.54	95.44	87113242	83143494	81128324	3969748	80071278	87113242	458695	0.00551691	11944383	13066986300	12471524100	12451770288	54101758	0.0043449	39	329	461	39988638	195021	11930	368573	91.9	24.9701	24.8502	25.1454	25.0345	0.0151333	8
SRR21669592	Felis catus	43062093	8.07	86.29	5.64	10.47	61.03	35.65	3.32	95.59	86124186	82326392	80441774	3797794	79173422	86124186	324096	0.00393672	12833796	12918627900	12348958800	12331253518	45664548	0.00370316	38.9	353.1	481.3	39564777	127915	13462	514733	91.9	24.6871	25.0695	25.5999	24.6432	0.0109333	8
SRR21669593	Felis catus	44939665	7.71	86.11	6.18	9.11	62.7	34.01	3.29	95.6	89879330	85928130	84081054	3951200	82946040	89879330	480850	0.00559596	13305481	13481899500	12889219500	12868657650	53076401	0.00412447	39	345.4	522.2	41424240	191740	18527	406020	92.3	24.699	24.9965	25.6669	24.6371	0.0150667	8
SRR21669594	Felis catus	44332778	7.72	87.51	4.78	8.74	60.13	36.41	3.46	95.77	88665556	84911750	82841564	3753806	81824636	88665556	292074	0.00343974	11055469	13299833400	12736762500	12719901653	49628743	0.00390166	38.4	325.2	376	40879926	165604	12915	362337	92.3	24.6621	25.0262	25.8181	24.4938	0.0076	8
SRR21669595	Felis catus	45111634	7.18	88.41	4.42	8.41	59.52	37.46	3.03	96.09	90223268	86693185	84674296	3530083	83747176	90223268	264286	0.00304852	10158516	13533490200	13003977750	12984296301	51044007	0.00393121	38.7	325.8	362.4	41835074	177933	12196	311945	92.8	25.6517	24.0837	24.6235	25.6413	0.0114667	8
SRR21669596	Felis catus	38571687	7.63	88.83	3.54	8.59	62.09	35.25	2.66	95.67	77143374	73803438	72082876	3339936	71258768	77143374	246608	0.00334142	7022962	11571506100	11070515700	11055100661	44505380	0.00402578	38.7	320.2	396	35586198	188812	7639	258789	92.4	25.8018	24.0063	24.3741	25.8177	0.0115333	8
SRR9617524	Ficedula albicollis	51567599	40.14	56.1	3.76	23.49	72.45	22.08	5.47	77.75	103135198	80188147	77279522	22947051	61740794	103135198	1358994	0.0169476	8494116	12788764552	9943330228	9718161716	21003236	0.00216124	35.8	284.5	408.4	30314072	7712014	8139	605536	59.9	26.6065	26.5098	22.018	24.8652	0.0275806	6
SRR9617525	Ficedula albicollis	48132656	35.62	61.63	2.75	30.63	83.28	14.99	1.73	79.42	96265312	76453808	74500334	19811504	61973370	96265312	569849	0.00745351	4854253	11936898688	9480272192	9265123600	22830287	0.00246411	36.1	359.9	558.8	30471352	6578120	5098	195597	64.4	26.989	24.2883	22.8912	25.8309	0.021129	6
SRR9617526	Ficedula albicollis	50852202	36.24	60.5	3.26	23.04	86.15	12.37	1.48	75.97	101704404	77268811	75288692	24435593	64848202	101704404	619102	0.00801231	6330546	12611346096	9581332564	9392324950	25784812	0.00274531	35.9	435.2	716.2	31708280	5114290	20727	801049	63.8	26.7701	23.6752	24.1014	25.4527	0.0475806	6
SRR9617527	Ficedula albicollis	38144417	45.32	53.03	1.65	28.69	84.09	14.82	1.09	72.83	76288834	55558655	53224392	20730179	41716758	76288834	297812	0.00536032	2379296	9459815416	6889273220	6714632956	18829975	0.00280432	35.9	498.5	1163.6	20661802	5483810	12472	454112	54.7	27.708	22.6613	22.9271	26.7037	0.0303226	6
SRR9617528	Ficedula albicollis	52214985	38.3	58.89	2.81	30.76	78.96	18.87	2.17	79.06	104429970	82561863	79865026	21868107	64431224	104429970	628408	0.00761136	5495411	12949316280	10237671012	10011734756	26562819	0.00265317	35.7	362.8	578.9	31995883	7252983	14085	669562	61.7	26.6346	24.8406	23.1645	25.3598	0.0369355	6
SRR9617529	Ficedula albicollis	47725170	38.11	58.81	3.08	30.27	81.41	16.48	2.11	78.37	95450340	74800748	72600314	20649592	59072294	95450340	615644	0.00823045	5412337	11835842160	9275292752	9061862435	23467808	0.00258973	35.8	344.5	487	29296129	6771701	5130	227197	61.9	26.8442	24.3101	22.8968	25.9492	0.0400806	6
SRR9617530	Ficedula albicollis	44619628	52.38	46.22	1.4	24.19	83.43	15.62	0.95	66.87	89239256	59674743	55754940	29564513	42496264	89239256	317701	0.00532388	2432716	11065667744	7399668132	7204839908	21310027	0.00295774	34.9	498.8	1180.3	21203930	6051790	15210	606540	47.6	27.6896	22.6456	23.1299	26.5345	0.0662097	6
SRR9617531	Ficedula albicollis	51144513	46.08	51.47	2.45	22.93	77.61	18.76	3.64	72.44	102289026	74093083	71296900	28195943	55150748	102289026	1127665	0.0152196	5444273	12683839224	9187542292	8937082716	21135224	0.00236489	35.6	265.9	371.4	26787902	8558054	4136	298358	53.9	27.4068	25.7607	21.705	25.1275	0.0700806	6
SRR9617541	Ficedula albicollis	53049268	32.38	63.95	3.67	28.89	78.33	19.35	2.32	81.97	106098536	86964132	84144760	19134404	71747150	106098536	631090	0.0072569	7113456	13156218464	10783552368	10596256576	28968715	0.00273386	35.5	336.6	436.5	35670386	6023922	8438	369634	67.6	26.3607	25.079	23.0268	25.5335	0.03	6
SRR9617542	Ficedula albicollis	50660645	34.1	62.88	3.02	33.52	77.99	19.92	2.1	82.32	101321290	83409215	80693440	17912075	66772458	101321290	611020	0.00732557	5943077	12563839960	10342742660	10133906665	28449716	0.00280738	36.2	458.6	784.2	33094792	6597959	17020	636949	65.9	27.1494	22.9319	23.231	26.689	0.0282258	6
SRR9617543	Ficedula albicollis	54874474	37.34	59.17	3.49	26.06	70.12	24.46	5.42	80.64	109748948	88499776	85558676	21249172	68766864	109748948	1317207	0.0148837	8393361	13608869552	10973972224	10730266488	24277801	0.00226255	35.7	277.1	381.6	33686629	8568632	7868	516209	62.7	26.8849	26.4088	21.6965	25.0097	0.0321774	6
SRR9617544	Ficedula albicollis	48279541	39.62	57.5	2.87	26.83	74.33	22.09	3.58	78.45	96559082	75751104	73051412	20807978	58299438	96559082	842579	0.011123	5291534	11973326168	9393136896	9186617626	22648042	0.00246533	35.5	296.8	433	28959890	7015257	9587	540972	60.4	27.0655	25.7019	22.2401	24.9929	0.0197581	6
SRR9617545	Ficedula albicollis	44247832	39.94	57.23	2.83	30.8	77.56	20.42	2.02	78.56	88495664	69524507	66342530	18971157	53151306	88495664	550984	0.00792503	5046613	10973462336	8621038868	8436434710	25661013	0.00304169	35.5	461.9	793.4	26620919	6056444	13164	480738	60.1	26.6406	23.3635	23.8827	26.113	0.0358871	6
SRR9617546	Ficedula albicollis	46121036	37.92	60.19	1.89	31.38	77.23	21.43	1.34	79.9	92242072	73705519	70125334	18536553	57262240	92242072	336171	0.004561	3277071	11438016928	9139484356	8959857236	27732064	0.00309515	35.1	493.9	1156	28569359	5984735	13103	495470	62.1	27.1716	23.251	23.0519	26.525	0.0235484	6
SRR9617547	Ficedula albicollis	50995845	39.81	57.46	2.72	29.91	75.18	22.32	2.5	79.02	101991690	80592444	77076872	21399246	61384636	101991690	703678	0.00873131	5585559	12646969560	9993463056	9775532548	27304505	0.00279315	35.4	367.6	597.1	30692711	7082057	16365	747303	60.2	26.9561	24.4268	22.916	25.7019	0.0333065	6
SRR9617548	Ficedula albicollis	52267034	51.19	46.33	2.48	22.09	84.88	13.34	1.78	66.15	104534068	69147472	66421732	35386596	51026212	104534068	762680	0.0110298	5067922	12962224432	8574286528	8335204352	21207894	0.00254438	35.4	330.8	473.9	25296380	7507141	7508	399837	48.8	26.678	24.7665	23.5214	25.0341	0.0341129	6
SRR9617549	Ficedula albicollis	45869711	46.6	51.74	1.66	28.33	80.26	18.48	1.26	73.2	91739422	67151682	63299984	24587740	48990112	91739422	368026	0.00548052	2904800	11375688328	8326808568	8125567494	24509592	0.00301636	35.2	495.8	1158	24479239	6444362	18302	708089	53.4	27.3824	23.0916	23.0515	26.4747	0.0200806	6
SRR9617550	Ficedula albicollis	50755585	38.89	58.52	2.58	24.37	80.09	16.95	2.95	76.44	101511170	77595094	75578538	23916076	62030588	101511170	867017	0.0111736	4781156	12587385080	9621791656	9393839080	20413008	0.00217302	35.8	260.4	332.7	29842480	7603579	5037	338173	61.1	26.7445	26.6386	22.151	24.467	0.0162903	6
SRR9617551	Ficedula albicollis	43490764	36.23	61.83	1.94	30.21	79.83	18.87	1.3	79.81	86981528	69424277	66665576	17557251	55466710	86981528	375267	0.00540542	3139884	10785709472	8608610348	8443336603	32126166	0.00380491	36.2	490	1133	27494230	5228949	15915	593694	63.8	27.191	23.1882	23.0928	26.5279	0.00274194	6
SRR9617552	Ficedula albicollis	45232598	50.33	47.93	1.75	17.45	82.79	15.83	1.37	65.6	90465196	59348777	55314310	31116419	44937100	90465196	756351	0.0127442	3068954	11217684304	7359248348	7203233594	49858677	0.00692171	35.7	338.3	521.2	22206426	5190031	4934	255764	49.7	27.1654	24.8468	22.7288	25.2586	0.0025	6
SRR9617553	Ficedula albicollis	41475781	43.15	54.37	2.48	27.29	79.5	18.81	1.69	75.06	82951562	62263799	59409826	20687763	47159064	82951562	624025	0.0100223	4298866	10285993688	7720711076	7545276160	35228541	0.00466895	36.3	398.1	672.4	23500176	5544181	14493	646063	56.9	26.2832	24.5116	23.9849	25.2192	0.00258064	6
SRR9617554	Ficedula albicollis	46862665	45.36	52.14	2.49	22.01	80.09	18.13	1.78	71.66	93725330	67166239	63239834	26559091	51207764	93725330	732748	0.0109095	4506664	11621940920	8328613636	8155164736	42176212	0.00517172	35.9	351	495	25563170	5655246	8324	393177	54.6	26.8908	24.1472	23.0351	25.9273	0.00266129	6
SRR9617555	Ficedula albicollis	41276656	34.26	62.67	3.07	31.51	73.96	23.7	2.34	82.65	82553312	68227903	65263770	14325409	54271392	82553312	524319	0.00768482	4996170	10236610688	8460259972	8315209155	28148565	0.00338519	36	451.1	773.2	27100100	4630399	22025	879361	65.7	26.6316	23.4435	23.6236	26.3006	0.00217742	6
SRR9617556	Ficedula albicollis	38492141	41.48	56.81	1.71	31.85	80.76	18.02	1.22	77.17	76984282	59409294	56921114	17574988	45049270	76984282	281076	0.00473118	2471732	9546050968	7366752456	7200019827	20504498	0.00284784	35.7	503.8	1180.6	22473460	5424118	14272	548707	58.5	27.5389	22.9275	22.9109	26.6231	0.00258064	6
SRR9617557	Ficedula albicollis	42451704	45.08	51.27	3.64	21.33	71.07	22.81	6.11	74.79	84903408	63500954	60779516	21402454	46625682	84903408	1334022	0.0210079	7742185	10528022592	7874118296	7685237173	17103256	0.00222547	35.2	253.3	341.2	23052160	6664752	8436	664410	54.9	26.769	27.0461	21.8947	24.2902	0.00225807	6
SRR9617558	Ficedula albicollis	45264821	35.91	61.51	2.58	31.21	80.58	17.41	2.01	80.09	90529642	72507960	70625040	18021682	58018838	90529642	524988	0.00724042	4187754	11225675608	8990987040	8796605528	21497140	0.0024438	36.2	350.4	551.3	28703328	6203520	9067	396605	64.1	27.454	24.2665	22.3983	25.8815	0.00427419	6
SRR9617559	Ficedula albicollis	36918906	45.03	52.12	2.85	28.26	80.05	17.75	2.2	74.14	73837812	54743848	52553578	19093964	40590388	73837812	510616	0.00932737	4210971	9155888688	6788237152	6617528407	16654424	0.00251671	35.7	372.7	544.2	20329171	5519951	8000	419667	55	26.2905	24.6848	23.6887	25.3354	0.00282258	6
SRR9617560	Ficedula albicollis	45202744	38.75	58.29	2.96	31.73	72.89	24.72	2.39	80.72	90405488	72974654	69016410	17430834	55376948	90405488	558408	0.00765208	5446459	11210280512	9048857096	8875069592	27152296	0.00305939	35.4	461.3	793.5	27803518	5935007	19344	750336	61.3	26.7142	23.3141	23.6265	26.3458	0.00282258	6
SRR9617563	Ficedula albicollis	49551076	49.98	47.39	2.62	21.55	87.32	11.34	1.34	65.76	99102152	65170213	62840258	33931939	49568146	99102152	616953	0.00946679	5100918	12288666848	8081106412	7864372148	19695638	0.00250441	35.6	379.5	537.7	24598270	6504183	6988	310688	50	26.5803	24.2106	24.0559	25.1533	0.0297581	6
SRR9617578	Ficedula albicollis	39564241	42.91	54.72	2.36	24.89	80.9	17.6	1.49	73.92	79128482	58493890	55680428	20634592	45171032	79128482	526723	0.00900475	3737277	9811931768	7253242360	7097366224	32011113	0.00451028	36.2	383.5	632.2	22530295	4888254	9924	411741	57.1	26.8877	24.0028	23.3184	25.7916	0.00282258	6
SRR12032944	Fukomys damarensis	18627450	42.7	55.72	1.58	1.61	66.09	32.19	1.72	72.24	37254900	26911324	21756052	10343576	21346664	37254900	105318	0.00391352	1351680	3762744900	2718043724	2710444163	14740380	0.00543836	33.8	501.7	747.6	10649920	95248	19032	113826	57.3	26.1914	22.0459	22.4568	29.3053	0.0119802	5
SRR12032945	Fukomys damarensis	11682293	46.29	52.26	1.45	1.91	68.11	30.33	1.57	69.07	23364586	16138537	12849742	7226049	12548676	23364586	64580	0.0040016	792753	2359823186	1629992237	1624231714	8136446	0.00500941	34.3	617.3	1130	6248440	97568	16150	62713	53.7	26.9699	21.052	21.6941	30.2841	0.0122772	5
SRR12032946	Fukomys damarensis	14811038	48.35	50.23	1.42	1.25	65.44	33.01	1.55	68.75	29622076	20366568	15599402	9255508	15300122	29622076	84472	0.00414758	998209	2991829676	2057023368	2051544759	12689069	0.00618513	33	566.7	796.3	7641096	44055	19066	95484	51.7	26.5817	21.0725	21.5039	30.8417	0.0119802	5
SRR12032947	Fukomys damarensis	13489535	64.49	34.19	1.32	1.21	75.51	23.32	1.17	51.89	26979070	14000304	9861640	12978766	9580886	26979070	78170	0.00558345	835786	2724886070	1414030704	1407084568	7399061	0.00525843	33.1	555	1104.8	4751445	126175	16616	36584	35.5	24.4567	23.2221	24.1931	28.1284	0.0131683	5
SRR12032948	Fukomys damarensis	14008793	48.59	49.99	1.42	1.65	72.66	25.76	1.59	65.28	28017586	18288911	14710546	9728675	14403348	28017586	112664	0.00616024	1007900	2829776186	1847180011	1840120779	16451382	0.00894038	32.2	494.4	758.3	7169336	114943	13556	57438	51.4	27.9595	21.6843	22.0492	28.3078	0.0120792	5
SRR17216356	Fukomys damarensis	61911801	50.62	44.94	4.44	12.77	90.78	8.51	0.71	59.92	123823602	74194075	70898600	49629527	61147060	123823602	1577504	0.0212619	12200426	18573540300	11129111250	10760737591	25623775	0.00238123	35.6	619.5	1358.7	28846153	6300602	4463	298082	49.4	25.7786	23.8489	25.9982	24.3751	0.000867	8
SRR17216357	Fukomys damarensis	70317762	52.01	42.38	5.61	10.93	89.65	9.44	0.92	58.47	140635524	82228431	78286544	58407093	67488030	140635524	2458174	0.0298945	18177606	21095328600	12334264650	11915973492	32775921	0.00275059	35.7	674.3	1407.1	32131390	6580149	6853	424880	48	25.2905	23.7444	26.2301	24.7352	0.000867	8
SRR17216358	Fukomys damarensis	69122355	47.79	45.92	6.3	13.37	89.55	9.46	0.99	62.93	138244710	86993432	83315610	51251278	72180802	138244710	2765885	0.0317942	18873830	20736706500	13049014800	12600616700	29788125	0.00236402	35.7	694.4	1413.2	34009793	7304398	8885	334729	52.2	25.5435	23.8803	26.271	24.306	0.000867	8
SRR17216359	Fukomys damarensis	66183302	48.1	45.17	6.72	14.08	90.5	8.52	0.98	62.6	132366604	82861639	79772900	49504965	68696156	132366604	2766499	0.033387	19968437	19854990600	12429245850	11978542450	23891712	0.00199454	35.8	637.1	1297.5	32124102	7490724	8425	263199	51.9	25.0203	24.4775	26.8477	23.6545	0.000867	8
SRR17216360	Fukomys damarensis	58873090	45.89	48.08	6.03	14.56	88.25	10.69	1.06	65.4	117746180	77001718	73554500	40744462	63709254	117746180	1893592	0.0245916	16045760	17661927000	11550257700	11183585682	22710903	0.00203074	35.7	613.1	1285.3	30194369	6073312	8175	501394	54.1	25.0317	24.6724	26.6037	23.6923	0.000867	8
SRR17216361	Fukomys damarensis	88220618	49.61	45.33	5.06	13.78	90.32	8.92	0.76	61.37	176441236	108277901	103713708	68163335	88914244	176441236	2840470	0.0262331	19384041	26466185400	16241685150	15687577273	35840167	0.00228462	35.7	626.3	1355.4	41867035	9485941	7481	496397	50.4	25.786	23.7632	25.8474	24.6029	0.000867	8
SRR17216362	Fukomys damarensis	66880194	50.56	43.36	6.08	10.92	88.56	10.47	0.98	60.12	133760388	80412014	75864636	53348374	66130968	133760388	2361320	0.0293653	19382921	20064058200	12061802100	11680652678	32736071	0.00280259	35.6	630.1	1283.3	31607576	5872453	12674	439615	49.4	25.5628	23.5941	26.5565	24.2872	0.000867	8
SRR17216363	Fukomys damarensis	67105377	47.4	46.35	6.25	13.42	89.36	9.72	0.92	63.33	134210754	84998535	81474746	49212219	70600810	134210754	2721892	0.0320228	18987457	20131613100	12749780250	12323675084	28412048	0.00230548	35.8	650	1312.5	33376899	6917063	12999	430412	52.6	25.1734	24.257	26.6005	23.9699	0.000867	8
SRR17216364	Fukomys damarensis	81039806	47.58	45.83	6.58	14.19	89.51	9.45	1.05	63.45	162079612	102847350	98682274	59232262	84959804	162079612	3587838	0.0348851	25307283	24311941800	15427102500	14899067833	30056622	0.00201735	35.8	646.2	1343.2	39999417	8754412	8405	578903	52.4	24.9164	24.6448	26.5184	23.9209	0.000867	8
SRR17216365	Fukomys damarensis	60441412	48.43	45.99	5.58	13.67	89.84	9.26	0.91	62.44	120882824	75480771	72285770	45402053	62342768	120882824	2063556	0.0273388	15715737	18132423600	11322115650	10938408742	22659651	0.00207157	35.6	601.8	1246.7	29372077	6370384	7597	392827	51.6	24.8423	24.6373	26.8351	23.6855	0.000867	8
SRR17216366	Fukomys damarensis	68219905	49.4	45.57	5.03	13.98	91.26	8.08	0.66	61.22	136439810	83527509	80413518	52912301	69043488	136439810	2239363	0.0268099	15607777	20465971500	12529126350	12090837932	27436871	0.00226923	35.8	675.8	1465.8	32397285	7550042	5655	253777	50.6	25.6871	23.7039	25.8159	24.7931	0.000867	8
SRR17216367	Fukomys damarensis	75178385	52.57	41.23	6.19	9.62	90.29	8.88	0.83	57.1	150356770	85851023	81714196	64505747	71312914	150356770	3210546	0.0373967	20620702	22553515500	12877653450	12431078209	38114992	0.0030661	35.6	696.3	1462	33783164	6744410	12961	316563	47.4	25.5859	23.3321	26.5107	24.5717	0.000867	8
SRR17216368	Fukomys damarensis	93788907	47.32	46.62	6.06	13.86	88.75	10.3	0.96	63.82	187577814	119717197	114449024	67860617	98810552	187577814	3640813	0.0304118	26356564	28136672100	17957579550	17354424798	39372415	0.00226873	35.7	653	1329.3	46947299	9641753	12804	622656	52.7	25.3148	24.0691	26.2749	24.3404	0.000867	8
SRR17216369	Fukomys damarensis	52984575	48.16	45.95	5.9	13.6	90.1	9	0.9	62.51	105969150	66241807	63590800	39727343	54935570	105969150	1851407	0.0279492	13829893	15895372500	9936271050	9600778475	19054377	0.00198467	35.7	617.3	1261.5	25943060	5474383	5162	372795	51.8	24.6091	24.8164	26.8715	23.7026	0.000867	8
SRR17216370	Fukomys damarensis	52020398	49.35	45.62	5.04	13.46	90.49	8.67	0.83	61.35	104040796	63831684	61175758	40209112	52698654	104040796	1510764	0.0236679	11737475	15606119400	9574752600	9248006443	19781890	0.00213904	35.6	594.9	1280.4	24704760	5623814	5010	254295	50.7	25.1145	24.5516	26.5322	23.8017	0.000867	8
SRR17216371	Fukomys damarensis	70536552	50.63	44.55	4.82	13.25	90.94	8.35	0.71	60.06	141073104	84724764	81210460	56348340	69649234	141073104	2119180	0.0250125	16347611	21160965600	12708714600	12279855159	29897601	0.00243469	35.7	604.3	1337.7	32977167	7246432	6876	374755	49.4	25.6405	23.5429	25.9226	24.8935	0.000867	8
SRR17216372	Fukomys damarensis	73197552	54.1	39.7	6.21	10.06	89.48	9.62	0.9	56.46	146395104	82659495	78272764	63735609	67200612	146395104	3000076	0.0362944	19821985	21959265600	12398924250	11965688818	34421380	0.00287667	35.6	646.8	1320.3	32047306	6616577	6431	466068	45.9	26.07	23.125	26.0269	24.7791	0.000867	8
SRR17216373	Fukomys damarensis	57275894	47.85	45.98	6.16	13.68	88.77	10.16	1.07	63.33	114551788	72546452	69275204	42005336	59733030	114551788	2179190	0.0300385	16730818	17182768200	10881967800	10517546102	24264309	0.00230703	35.7	648.3	1319.5	28240484	5973701	7213	416204	52.1	25.5061	24.0239	26.0493	24.4207	0.000867	8
SRR17216374	Fukomys damarensis	69039867	45.68	49.49	4.83	15.28	90.13	9.07	0.8	65.12	138079734	89918923	86818164	48160811	75007944	138079734	1956578	0.0217594	14990339	20711960100	13487838450	13048922404	26904032	0.00206178	35.8	598.9	1275.4	35243041	7799399	5183	361459	54.3	25.3233	24.2853	26.0433	24.3483	0.000867	8
SRR17216375	Fukomys damarensis	72896024	81.13	14.32	4.55	2.15	96.89	2.72	0.39	23.09	145792048	33661078	30789108	112130970	27517274	145792048	2184317	0.0648915	16443979	21868807200	5049161700	4875142914	23365867	0.00479286	35.6	844.6	1752.7	12806455	2455403	12654	120042	18.9	24.8738	24.8131	27.1539	23.1587	0.000867	8
SRR17216376	Fukomys damarensis	72691407	51.7	43.87	4.43	12.56	90.98	8.41	0.61	58.87	145382814	85581406	81839172	59801408	70213282	145382814	2241404	0.0261903	13843148	21807422100	12837210900	12385875715	29073365	0.0023473	35.7	650	1419.3	33222524	7345389	4636	347037	48.3	25.6303	24.1387	26.0288	24.202	0.000867	8
SRR17216377	Fukomys damarensis	66499433	50.38	45.1	4.52	11.76	90.07	9.13	0.79	59.95	132998866	79738680	76413942	53260186	65992028	132998866	1706563	0.0214019	13407220	19949829900	11960802000	11567894027	31880479	0.00275595	35.8	587	1231.7	31495834	6373184	10117	327836	49.6	25.6633	23.4557	25.9836	24.8971	0.000867	8
SRR17216378	Fukomys damarensis	72667211	47.92	46.32	5.76	13.24	90.01	9.19	0.8	62.57	145334422	90941144	87395884	54393278	75685456	145334422	2696882	0.0296552	18126287	21800163300	13641171600	13182517446	30486521	0.00231265	35.8	661.6	1372.5	35860667	7405457	9679	422139	52.1	25.1471	24.1634	26.4833	24.2064	0.000867	8
SRR17216379	Fukomys damarensis	59666271	47.1	48.59	4.32	15.19	89.54	9.62	0.84	64.24	119332542	76656444	73546906	42676098	63130648	119332542	1673103	0.021826	10919173	17899881300	11498466600	11112227850	22768645	0.00204897	35.7	618.4	1336.9	29665334	6833564	4830	269725	52.9	25.4759	24.2917	26.0311	24.2013	0.000867	8
SRR17216380	Fukomys damarensis	80891458	46.47	48.96	4.57	14.48	89.82	9.37	0.81	64.3	161782916	104033068	99980818	57749848	86603782	161782916	2214053	0.0212822	15366057	24267437400	15604960200	15104502809	31181333	0.00206437	35.7	590.4	1261.5	40964229	8565907	9788	450485	53.5	25.2133	24.4055	26.4158	23.9652	0.000867	8
SRR4384819	Fundulus heteroclitus	25398199	52.06	46.93	1.01	33.66	57.44	40.36	2.19	80.16	50796398	40719750	38211238	10076648	24351924	50796398	247867	0.00608714	1350013	6255296885	5053873149	5026942297	48962436	0.00974	34.8	342.8	609.5	12268709	6410033	5766	421108	47.9	25.0894	24.8425	24.996	25.0727	0	7
SRR4384820	Fundulus heteroclitus	32253479	54.16	44.94	0.9	32.07	59.37	38.56	2.06	78.16	64506958	50416750	47325782	14090208	29570588	64506958	325609	0.00645835	1568089	8016684942	6316795247	6281888818	63913050	0.0101742	34.8	350.4	659.8	14894463	8158132	8179	602117	45.8	24.8007	25.1577	25.3384	24.7032	0	7
SRR4384821	Fundulus heteroclitus	47372672	61.81	37.36	0.83	41.37	55.49	42.3	2.21	79.89	94745344	75690883	72312002	19054461	36179700	94745344	416962	0.00550875	2289677	11387094212	9160069187	9113918928	83808385	0.00919565	34.9	342.9	645.5	18393519	17304848	9859	447775	38.2	24.5156	25.4726	25.5137	24.4989	0	7
SRR4384822	Fundulus heteroclitus	34489768	44.14	52.63	3.23	33.43	55.93	40.72	3.35	83.56	68979536	57642041	54508524	11337495	38528836	68979536	924600	0.0160404	5219045	8599465337	7245901664	7210371336	71903150	0.00997218	34.9	494.5	1148.6	19385539	7503874	37214	327633	55.9	24.7238	25.2855	25.3806	24.6097	0	7
SRR4384823	Fundulus heteroclitus	10300531	49.66	48.16	2.18	41.85	49.94	47.22	2.84	85.58	20601062	17630015	16757564	2971047	10370164	20601062	200687	0.0113833	1079273	2544657010	2196656647	2186062843	21150183	0.00967501	34.9	506.1	1176.5	5233937	3069098	9761	65986	50.3	25.0574	24.9801	24.9807	24.9822	0	7
SRR4384825	Fundulus heteroclitus	24434713	48.55	48.98	2.46	40.11	49.35	47.23	3.42	85.65	48869426	41856695	39738698	7012731	25141328	48869426	566460	0.0135333	2945414	6060977865	5237175446	5211842684	51075129	0.00979982	34.8	506.8	1181.4	12700101	6951557	27297	190394	51.4	24.8281	25.213	25.2723	24.6864	0	7
SRR4431230	Fundulus heteroclitus	18641711	26.12	67.47	6.41	7.16	59.25	37.16	3.59	85.63	37283422	31927081	29202820	5356341	27545444	37283422	394809	0.012366	4948156	3765625622	3224635181	3192589038	23481147	0.00735489	34.5	295.6	280.4	13767847	266078	11741	555744	73.9	25.2769	24.1697	25.3426	25.2099	0.0090099	5
SRR4431231	Fundulus heteroclitus	32543499	23.86	68.79	7.35	7.44	59.42	35.55	5.03	86.88	65086998	56544727	52369804	8542271	49554886	65086998	865626	0.0153087	10752706	6573786798	5711017427	5657353938	33108980	0.00585238	34.7	267.9	245.3	24796607	468745	19844	899705	76.1	25.2027	24.3127	25.6743	24.81	0.00891089	5
SRR4431233	Fundulus heteroclitus	23641778	25.56	68.37	6.07	7.25	57.36	37.36	5.28	86.4	47283556	40854563	37482272	6428993	35198478	47283556	728324	0.0178272	6445699	4775639156	4126310863	4087144075	25677668	0.00628254	34.6	286.1	268.7	17612493	343512	12754	772377	74.4	24.8328	24.4216	25.5353	25.2101	0.0128713	5
SRR4431234	Fundulus heteroclitus	30573968	24.78	69.86	5.36	10.75	56.81	39.03	4.17	87.44	61147936	53466988	49503028	7680948	45997870	61147936	746684	0.0139653	6874409	6175941536	5400165788	5349468525	32971153	0.00616344	34.8	266.7	243.6	23025667	424811	26820	1274216	75.2	25.0366	24.5171	25.066	25.379	0.00891089	5
SRR7348023	Fundulus heteroclitus	28771131	19.75	78.17	2.08	4.4	61.32	36.95	1.73	88.42	57542262	50880001	47176808	6662261	46178044	57542262	204537	0.00401999	2251716	5811768462	5138880101	5116597925	24976614	0.00488149	35.7	290.9	149.5	23108780	192115	57662	229847	80.3	25.7396	24.1697	24.4184	25.6726	0.0388119	5
SRR7348024	Fundulus heteroclitus	38824456	19.39	78.63	1.98	3.93	61.14	37.05	1.81	88.61	77648912	68806016	63825994	8842896	62592962	77648912	272595	0.00396179	2973216	7842540112	6949407616	6920385899	34095951	0.00492689	35.6	293.1	146.3	31324360	249314	56460	282863	80.6	25.7104	24.1977	24.4102	25.6817	0.0390099	5
SRR7348025	Fundulus heteroclitus	34705346	19.6	78.43	1.97	3.83	61.72	36.5	1.79	88.37	69410692	61337630	56900462	8073062	55809006	69410692	267450	0.00436029	2682890	7010479892	6195100630	6169018555	30206691	0.00489651	35.6	281.2	128.7	27928096	222236	56095	243804	80.4	25.8032	24.1326	24.3816	25.6827	0.0392079	5
SRR7348026	Fundulus heteroclitus	31054157	20.61	77.55	1.84	4.2	61.17	37.01	1.82	87.92	62108314	54608729	50440270	7499585	49310486	62108314	227774	0.00417102	2258436	6272939714	5515481629	5491258714	27716913	0.00504746	35.6	294.6	151.2	24676286	195092	53840	294917	79.4	25.9156	24.0307	24.2199	25.8339	0.0390099	5
SRR7348027	Fundulus heteroclitus	31885006	20.22	77.86	1.92	3.8	62.23	35.97	1.79	87.9	63770012	56050801	51906496	7719211	50876358	63770012	231657	0.00413298	2412085	6440771212	5661130901	5637108724	28000057	0.0049671	35.6	294.3	154.1	25459632	205411	49841	238364	79.8	25.88	24.0824	24.2899	25.748	0.0385149	5
SRR7348028	Fundulus heteroclitus	35364424	20.01	78.08	1.91	3.85	61.43	36.79	1.78	88.18	70728848	62369231	57713544	8359617	56574662	70728848	249910	0.00400694	2633645	7143613648	6299292331	6272423467	31204719	0.00497491	35.6	290.4	141.5	28309901	219225	60334	267312	80	25.8829	24.0523	24.2361	25.8289	0.0384158	5
SRR7348029	Fundulus heteroclitus	35521714	17.79	80.25	1.96	4.25	60.78	37.03	2.2	89.65	71043428	63689111	59566166	7354317	58406620	71043428	180873	0.00283994	2717003	7175386228	6432600211	6408788927	28611537	0.00446442	35.5	302.9	162.7	29223211	197814	42810	319248	82.2	25.4232	24.4592	24.6749	25.4429	0.0385149	5
SRR7348030	Fundulus heteroclitus	36571211	17.56	80.31	2.13	4.44	60.72	37.03	2.25	89.81	73142422	65690634	61505958	7451788	60299522	73142422	191986	0.00292258	2982515	7387384622	6634754034	6610743454	28873818	0.00436771	35.6	307.2	168.7	30171183	212360	40110	329326	82.4	25.3762	24.5156	24.7741	25.3331	0.0385149	5
SRR7348031	Fundulus heteroclitus	33231428	19.27	78.61	2.12	4.55	60.59	37.31	2.1	88.86	66462856	59057545	54905744	7405311	53658038	66462856	168190	0.0028479	2745376	6712748456	5964812045	5940815156	27716452	0.00466543	35.5	320.6	189.3	26847554	188220	47445	369653	80.7	25.7607	24.131	24.4218	25.6857	0.0393069	5
SRR7348032	Fundulus heteroclitus	31844788	18.4	79.61	1.98	4.22	60.84	37.01	2.15	89.28	63689576	56860122	53031394	6829454	51969840	63689576	162849	0.00286403	2456669	6432647176	5742872322	5721105529	26481090	0.00462867	35.5	319	186.9	26003765	183790	38314	289828	81.6	25.5909	24.3048	24.5347	25.5693	0.0392079	5
SRR7348033	Fundulus heteroclitus	36657349	19.96	78.1	1.94	4.34	60.42	37.27	2.31	88.46	73314698	64856366	60090642	8458332	58680792	73314698	278950	0.00430104	2839316	7404784498	6550492966	6524366887	32871208	0.00503822	35.5	317.4	195.7	29370876	241103	42231	391111	80	25.382	24.5106	24.7097	25.3981	0.0385149	5
SRR7348034	Fundulus heteroclitus	38499165	19.65	78.32	2.03	4.18	60.41	37.3	2.29	88.62	76998330	68239341	63279186	8758989	61865096	76998330	292682	0.00428905	3129614	7776831330	6892173441	6865171585	34477777	0.00502213	35.5	327.4	207.9	30962659	261885	43657	371392	80.3	25.4779	24.4196	24.6237	25.4781	0.0387129	5
SRR7348035	Fundulus heteroclitus	36729976	19.75	78.25	2	3.82	60.88	37.31	1.81	88.44	73459952	64966639	60122950	8493313	58954340	73459952	266892	0.00410814	2808507	7419455152	6561630539	6534848670	32276487	0.00493913	35.8	306.4	158.3	29503162	230132	55256	272925	80.3	26.3153	23.6161	23.7953	26.2732	0.0394059	5
[truncated: 2,137 more rows]
