# Supplementary material for: Benchmark study for evaluating the quality of reference genomes and gene annotations in 114 species
Source: Front Vet Sci. 2023 Feb 21;10:1128570. doi: 10.3389/fvets.2023.1128570 (PMC9988948; doi:10.3389/fvets.2023.1128570)
Supplement: Supplementary file 8 [file Table_7.XLSX]

## Sheet: Supplementary Table 7
Supplementary Table 7. Quantification results for 3,420 RNA-seq data
Accession	Species	Assigned	Unassigned Unmapped	Unassigned Read Type	Unassigned Singleton	Unassigned MappingQuality	Unassigned Chimera	Unassigned FragmentLength	Unassigned Duplicate	Unassigned MultiMapping	Unassigned Secondary	Unassigned NonSplit	Unassigned NoFeatures	Unassigned Overlapping Length	Unassigned Ambiguity
SRR11744112	Acanthochromis polyacanthus	19201519	1018327	0	0	0	0	0	0	2512351	0	0	3232783	0	912627
SRR11744113	Acanthochromis polyacanthus	18123230	1175785	0	0	0	0	0	0	2589083	0	0	3064049	0	823389
SRR11744114	Acanthochromis polyacanthus	20011616	750406	0	0	0	0	0	0	2660722	0	0	2968914	0	885213
SRR11744115	Acanthochromis polyacanthus	18662111	1050612	0	0	0	0	0	0	2328554	0	0	3569105	0	822384
SRR11744116	Acanthochromis polyacanthus	21121080	1242817	0	0	0	0	0	0	3306812	0	0	3883620	0	913175
SRR11744117	Acanthochromis polyacanthus	25880087	1257107	0	0	0	0	0	0	3730423	0	0	4554103	0	1194247
SRR11744118	Acanthochromis polyacanthus	25646069	786355	0	0	0	0	0	0	4687639	0	0	4175995	0	1047140
SRR11744119	Acanthochromis polyacanthus	18669502	525820	0	0	0	0	0	0	3202841	0	0	2885446	0	807393
SRR11744120	Acanthochromis polyacanthus	20440008	1276900	0	0	0	0	0	0	2754260	0	0	3802355	0	876811
SRR11744121	Acanthochromis polyacanthus	21764545	1796121	0	0	0	0	0	0	3073582	0	0	4131128	0	889465
SRR11744122	Acanthochromis polyacanthus	17948338	833613	0	0	0	0	0	0	2373653	0	0	2867202	0	731068
SRR11744123	Acanthochromis polyacanthus	17218303	809652	0	0	0	0	0	0	2264181	0	0	2996398	0	762414
SRR11744124	Acanthochromis polyacanthus	19131577	1032144	0	0	0	0	0	0	2662249	0	0	3619276	0	952605
SRR11744125	Acanthochromis polyacanthus	23093022	1686249	0	0	0	0	0	0	3779667	0	0	4852357	0	840936
SRR11744126	Acanthochromis polyacanthus	19894293	703605	0	0	0	0	0	0	2777352	0	0	3093012	0	803095
SRR11744127	Acanthochromis polyacanthus	22672707	932478	0	0	0	0	0	0	3136150	0	0	3628047	0	959621
SRR11744128	Acanthochromis polyacanthus	18949979	1029057	0	0	0	0	0	0	2723806	0	0	3566258	0	802471
SRR11744129	Acanthochromis polyacanthus	19948413	1338901	0	0	0	0	0	0	2896339	0	0	3829162	0	865703
SRR11744130	Acanthochromis polyacanthus	19729761	1639215	0	0	0	0	0	0	3352249	0	0	5320135	0	811348
SRR11744131	Acanthochromis polyacanthus	21805023	1585137	0	0	0	0	0	0	3063366	0	0	4036797	0	888840
SRR11744132	Acanthochromis polyacanthus	21816938	768143	0	0	0	0	0	0	2587767	0	0	3339293	0	861431
SRR11744133	Acanthochromis polyacanthus	16102374	933262	0	0	0	0	0	0	2114493	0	0	3061106	0	657032
SRR11744134	Acanthochromis polyacanthus	18156894	1141078	0	0	0	0	0	0	2304536	0	0	3500488	0	769353
SRR11744135	Acanthochromis polyacanthus	22683530	1424612	0	0	0	0	0	0	3069353	0	0	4420597	0	963418
SRR11744136	Acanthochromis polyacanthus	21511551	1532343	0	0	0	0	0	0	3133751	0	0	4088672	0	916982
SRR11744137	Acanthochromis polyacanthus	18275240	991571	0	0	0	0	0	0	2087356	0	0	3417765	0	754846
SRR11744138	Acanthochromis polyacanthus	18422175	997349	0	0	0	0	0	0	2832447	0	0	3308378	0	837323
SRR11744139	Acanthochromis polyacanthus	21023828	1061392	0	0	0	0	0	0	3226570	0	0	3791614	0	944200
SRR11744140	Acanthochromis polyacanthus	20604985	1307219	0	0	0	0	0	0	2787750	0	0	4053406	0	893369
SRR11744141	Acanthochromis polyacanthus	19675563	1397681	0	0	0	0	0	0	3071652	0	0	3715818	0	820018
SRR10215705	Ailuropoda melanoleuca	13780268	3767929	0	0	0	0	0	0	2570589	0	0	6528475	0	281717
SRR10215706	Ailuropoda melanoleuca	11894433	3443748	0	0	0	0	0	0	2183299	0	0	6614258	0	242140
SRR10215707	Ailuropoda melanoleuca	12053025	4141324	0	0	0	0	0	0	2244902	0	0	7031503	0	229362
SRR10215708	Ailuropoda melanoleuca	13140888	3472388	0	0	0	0	0	0	2388260	0	0	7288970	0	267783
SRR10215709	Ailuropoda melanoleuca	11500206	5855566	0	0	0	0	0	0	1965325	0	0	7455247	0	232594
SRR10215710	Ailuropoda melanoleuca	17934572	1031483	0	0	0	0	0	0	2357644	0	0	4134247	0	696209
SRR10215711	Ailuropoda melanoleuca	18976712	2002851	0	0	0	0	0	0	2849380	0	0	5781435	0	725462
SRR10215712	Ailuropoda melanoleuca	18639582	551813	0	0	0	0	0	0	3618306	0	0	2652232	0	390388
SRR10215713	Ailuropoda melanoleuca	14810847	1829084	0	0	0	0	0	0	2311456	0	0	6154487	0	532554
SRR10215714	Ailuropoda melanoleuca	19840757	1822984	0	0	0	0	0	0	2861784	0	0	5113330	0	742678
SRR10215715	Ailuropoda melanoleuca	14389415	1114489	0	0	0	0	0	0	1966148	0	0	8020266	0	268289
SRR10215716	Ailuropoda melanoleuca	14129786	1260468	0	0	0	0	0	0	1814600	0	0	7574714	0	270765
SRR10215717	Ailuropoda melanoleuca	14155403	1063522	0	0	0	0	0	0	1945834	0	0	7959281	0	324768
SRR10215718	Ailuropoda melanoleuca	15860531	1118907	0	0	0	0	0	0	2085289	0	0	9723614	0	323948
SRR10215719	Ailuropoda melanoleuca	18300539	1307331	0	0	0	0	0	0	2588926	0	0	9459940	0	400886
SRR10215720	Ailuropoda melanoleuca	16831122	1328375	0	0	0	0	0	0	2015228	0	0	7272135	0	320047
SRR10215721	Ailuropoda melanoleuca	13921420	1235756	0	0	0	0	0	0	1788270	0	0	10513994	0	226364
SRR10215722	Ailuropoda melanoleuca	14018893	1183665	0	0	0	0	0	0	1915949	0	0	9365168	0	292690
SRR10215723	Ailuropoda melanoleuca	15429537	1111360	0	0	0	0	0	0	1922188	0	0	11155579	0	258464
SRR10215724	Ailuropoda melanoleuca	16229889	1271821	0	0	0	0	0	0	2066024	0	0	9235992	0	302522
SRR10215725	Ailuropoda melanoleuca	13142273	2217196	0	0	0	0	0	0	1593116	0	0	6600168	0	244750
SRR10215726	Ailuropoda melanoleuca	15560614	3253634	0	0	0	0	0	0	2321289	0	0	6484348	0	402304
SRR10215727	Ailuropoda melanoleuca	15113221	1939444	0	0	0	0	0	0	1965687	0	0	8324387	0	279055
SRR10215728	Ailuropoda melanoleuca	14267532	2907605	0	0	0	0	0	0	2069993	0	0	6966146	0	390881
SRR10215729	Ailuropoda melanoleuca	14462834	3285081	0	0	0	0	0	0	1880018	0	0	8331580	0	282282
SRR11301087	Ailuropoda melanoleuca	10609004	1108469	0	0	0	0	0	0	11090969	0	0	5460160	0	727292
SRR11301088	Ailuropoda melanoleuca	10676176	1016741	0	0	0	0	0	0	10579211	0	0	5540062	0	538313
SRR11301089	Ailuropoda melanoleuca	12494502	2632308	0	0	0	0	0	0	9810293	0	0	8581459	0	517108
SRR11301090	Ailuropoda melanoleuca	13805747	1563095	0	0	0	0	0	0	12617961	0	0	6127303	0	655007
SRR11301091	Ailuropoda melanoleuca	21457773	2051869	0	0	0	0	0	0	3752467	0	0	6231746	0	1778208
SRR16071397	Amphilophus citrinellus	1171858	126271	0	0	0	0	0	0	158759	0	0	839956	0	16383
SRR16071398	Amphilophus citrinellus	4780130	459373	0	0	0	0	0	0	889327	0	0	3359413	0	94251
SRR16071399	Amphilophus citrinellus	2441777	202302	0	0	0	0	0	0	335546	0	0	1628524	0	38018
SRR16071400	Amphilophus citrinellus	3786259	349152	0	0	0	0	0	0	1015160	0	0	2708095	0	52926
SRR16071401	Amphilophus citrinellus	1991640	191403	0	0	0	0	0	0	342700	0	0	1200668	0	31575
SRR16071402	Amphilophus citrinellus	4931564	454075	0	0	0	0	0	0	682983	0	0	3424736	0	97095
SRR16071403	Amphilophus citrinellus	5535371	450540	0	0	0	0	0	0	795447	0	0	3599405	0	105758
SRR16071404	Amphilophus citrinellus	7552909	702059	0	0	0	0	0	0	1475433	0	0	4788037	0	123024
SRR16071405	Amphilophus citrinellus	5715089	542386	0	0	0	0	0	0	677319	0	0	4355389	0	101103
SRR16071406	Amphilophus citrinellus	6370540	529399	0	0	0	0	0	0	1224436	0	0	3932071	0	111761
SRR16071407	Amphilophus citrinellus	3216368	219335	0	0	0	0	0	0	505296	0	0	1739520	0	58118
SRR16071408	Amphilophus citrinellus	4004682	274786	0	0	0	0	0	0	543183	0	0	2529017	0	68572
SRR16094058	Amphilophus citrinellus	11522870	4636311	0	0	0	0	0	0	1552338	0	0	6184120	0	383975
SRR16094059	Amphilophus citrinellus	8798586	4546132	0	0	0	0	0	0	1391752	0	0	6448295	0	261515
SRR16094060	Amphilophus citrinellus	9461726	6141234	0	0	0	0	0	0	1233498	0	0	7595251	0	289951
SRR16094061	Amphilophus citrinellus	9196194	4845347	0	0	0	0	0	0	1553922	0	0	6423413	0	245792
SRR16094062	Amphilophus citrinellus	8977322	5247526	0	0	0	0	0	0	1366227	0	0	6153224	0	280071
SRR16094063	Amphilophus citrinellus	8624425	5003024	0	0	0	0	0	0	938513	0	0	7193251	0	302514
SRR16094064	Amphilophus citrinellus	12056188	4171002	0	0	0	0	0	0	2406566	0	0	6053323	0	352295
SRR16094065	Amphilophus citrinellus	14115120	5090550	0	0	0	0	0	0	1549969	0	0	7138992	0	361016
SRR16094066	Amphilophus citrinellus	10069724	4450057	0	0	0	0	0	0	1096675	0	0	6108336	0	324125
SRR16094067	Amphilophus citrinellus	11087950	4807042	0	0	0	0	0	0	1531533	0	0	5443299	0	304037
SRR16094068	Amphilophus citrinellus	11872162	5356552	0	0	0	0	0	0	1083339	0	0	6846388	0	379450
SRR16094069	Amphilophus citrinellus	10135496	4545076	0	0	0	0	0	0	1532936	0	0	5654092	0	316155
SRR16094070	Amphilophus citrinellus	9464154	5489901	0	0	0	0	0	0	1142976	0	0	6024277	0	358138
SRR16094071	Amphilophus citrinellus	10615400	6721443	0	0	0	0	0	0	1475527	0	0	6943175	0	324855
SRR16094072	Amphilophus citrinellus	7326040	5667601	0	0	0	0	0	0	734610	0	0	7314424	0	243836
SRR16094073	Amphilophus citrinellus	9478662	6878799	0	0	0	0	0	0	902992	0	0	9951634	0	295068
SRR16094074	Amphilophus citrinellus	14116504	4857158	0	0	0	0	0	0	1366044	0	0	7128096	0	416589
SRR16094075	Amphilophus citrinellus	10814226	4265942	0	0	0	0	0	0	1282262	0	0	6823050	0	229511
SRR13649141	Amphiprion ocellaris	7091194	192720	0	0	0	0	0	0	859641	0	0	2271339	0	218238
SRR13649142	Amphiprion ocellaris	8086554	477657	0	0	0	0	0	0	3587825	0	0	3716679	0	469448
SRR13649143	Amphiprion ocellaris	7287837	560616	0	0	0	0	0	0	1523411	0	0	2599666	0	317863
SRR13649144	Amphiprion ocellaris	7808283	823644	0	0	0	0	0	0	1922799	0	0	2443993	0	419286
SRR7610144	Amphiprion ocellaris	52484136	876990	0	0	0	0	0	0	14496351	0	0	10049380	0	2188197
SRR7610145	Amphiprion ocellaris	41372142	559497	0	0	0	0	0	0	11372085	0	0	6912571	0	1791493
SRR7610146	Amphiprion ocellaris	47677910	741127	0	0	0	0	0	0	15934897	0	0	8680830	0	1973645
SRR7610147	Amphiprion ocellaris	51661550	709285	0	0	0	0	0	0	20105084	0	0	9458595	0	2328615
SRR7610148	Amphiprion ocellaris	34669047	562271	0	0	0	0	0	0	11606457	0	0	5008307	0	1384000
SRR7610149	Amphiprion ocellaris	49203202	1177070	0	0	0	0	0	0	16402033	0	0	7547888	0	2105815
SRR7610150	Amphiprion ocellaris	55699977	1048364	0	0	0	0	0	0	23049539	0	0	8533440	0	2002150
SRR7610151	Amphiprion ocellaris	57997334	1127827	0	0	0	0	0	0	24576809	0	0	8536364	0	2272404
SRR7610152	Amphiprion ocellaris	64757212	1175974	0	0	0	0	0	0	20488800	0	0	10833021	0	2207222
SRR7610153	Amphiprion ocellaris	65799481	1369953	0	0	0	0	0	0	30688723	0	0	11448576	0	2759404
SRR7610154	Amphiprion ocellaris	38639917	4001175	0	0	0	0	0	0	10732464	0	0	6297183	0	2129571
SRR7610155	Amphiprion ocellaris	37263852	5224248	0	0	0	0	0	0	9544069	0	0	6749591	0	1970314
SRR7610156	Amphiprion ocellaris	75161305	1009401	0	0	0	0	0	0	23820748	0	0	15302764	0	3146809
SRR7610157	Amphiprion ocellaris	62737705	812286	0	0	0	0	0	0	15021841	0	0	12278124	0	2681503
SRR7610158	Amphiprion ocellaris	45449513	4938496	0	0	0	0	0	0	12030611	0	0	8362102	0	2165246
SRR7610159	Amphiprion ocellaris	50913677	4654849	0	0	0	0	0	0	12466544	0	0	8720583	0	2708867
SRR7610160	Amphiprion ocellaris	41196554	4115388	0	0	0	0	0	0	10890480	0	0	7395424	0	1926169
SRR7610161	Amphiprion ocellaris	46745978	6943314	0	0	0	0	0	0	11647452	0	0	8675726	0	2113176
SRR7610162	Amphiprion ocellaris	40738305	609940	0	0	0	0	0	0	12556848	0	0	8055403	0	1635375
SRR7610163	Amphiprion ocellaris	42865845	643969	0	0	0	0	0	0	12013333	0	0	9019480	0	1754134
SRR7610164	Amphiprion ocellaris	52474290	1172672	0	0	0	0	0	0	22807814	0	0	8891992	0	2042021
SRR7610165	Amphiprion ocellaris	53237479	1066259	0	0	0	0	0	0	21225716	0	0	9612355	0	2193013
SRR7610166	Amphiprion ocellaris	21324611	1039333	0	0	0	0	0	0	7301536	0	0	4569552	0	738267
SRR7610167	Amphiprion ocellaris	36303799	783900	0	0	0	0	0	0	12486185	0	0	5385848	0	1296817
SRR7610168	Amphiprion ocellaris	59894997	1460247	0	0	0	0	0	0	20780598	0	0	10157462	0	2269962
SRR7610169	Amphiprion ocellaris	41319123	798824	0	0	0	0	0	0	15365764	0	0	6236155	0	1421413
SRR12494892	Amphiprion percula	33991828	4603128	0	0	0	0	0	0	5009286	0	0	12954442	0	1574883
SRR12494893	Amphiprion percula	31424121	4176135	0	0	0	0	0	0	4782058	0	0	12469601	0	1311879
SRR12494894	Amphiprion percula	33909062	4466830	0	0	0	0	0	0	4908316	0	0	13253001	0	1399131
SRR12494895	Amphiprion percula	34975516	4448309	0	0	0	0	0	0	4822844	0	0	13405947	0	1449617
SRR12494896	Amphiprion percula	37929419	3862947	0	0	0	0	0	0	5869237	0	0	13762451	0	1647732
SRR12494897	Amphiprion percula	41823195	5604552	0	0	0	0	0	0	6444723	0	0	14464395	0	1757056
SRR12494898	Amphiprion percula	36013383	4361755	0	0	0	0	0	0	5421292	0	0	12653598	0	1520226
SRR12494899	Amphiprion percula	34814163	4837528	0	0	0	0	0	0	5401218	0	0	12881360	0	1542668
SRR12494900	Amphiprion percula	31995734	4669558	0	0	0	0	0	0	4917792	0	0	12914151	0	1403815
SRR12494901	Amphiprion percula	32778484	4068665	0	0	0	0	0	0	4707019	0	0	12706385	0	1387470
SRR12494902	Amphiprion percula	28779304	4385019	0	0	0	0	0	0	4541709	0	0	12439966	0	1209065
SRR12494903	Amphiprion percula	36119719	5423710	0	0	0	0	0	0	5991586	0	0	14073618	0	1550274
SRR12494904	Amphiprion percula	36216969	3895009	0	0	0	0	0	0	5039069	0	0	11399403	0	1511969
SRR12494905	Amphiprion percula	31309154	4298824	0	0	0	0	0	0	4895183	0	0	12201665	0	1426575
SRR12494906	Amphiprion percula	32519531	4776455	0	0	0	0	0	0	5107495	0	0	12607108	0	1457820
SRR12494907	Amphiprion percula	36319254	4182459	0	0	0	0	0	0	5286338	0	0	13269633	0	1601666
SRR12494908	Amphiprion percula	32131116	4063587	0	0	0	0	0	0	4646711	0	0	12836068	0	1385202
SRR12494909	Amphiprion percula	35286518	4443288	0	0	0	0	0	0	5654749	0	0	13845293	0	1559761
SRR12494910	Amphiprion percula	32472528	6316440	0	0	0	0	0	0	5371248	0	0	12746935	0	1475497
SRR12494911	Amphiprion percula	38114990	5679345	0	0	0	0	0	0	7329089	0	0	15142071	0	1781818
SRR12494912	Amphiprion percula	33505205	5379584	0	0	0	0	0	0	7337048	0	0	11743265	0	1755805
SRR12494913	Amphiprion percula	34381088	3993090	0	0	0	0	0	0	5395185	0	0	11923065	0	1523940
SRR12494914	Amphiprion percula	37055687	5541470	0	0	0	0	0	0	6100356	0	0	13927817	0	1496036
SRR12494915	Amphiprion percula	33110730	6484877	0	0	0	0	0	0	5649874	0	0	13216793	0	1551798
SRR18811292	Amphiprion percula	87387760	7313220	0	0	0	0	0	0	30073741	0	0	23339606	0	4198074
SRR18811293	Amphiprion percula	77320228	6488890	0	0	0	0	0	0	30743106	0	0	19962807	0	4015645
SRR18811294	Amphiprion percula	80571636	6713023	0	0	0	0	0	0	27549893	0	0	21876225	0	3618623
SRR18811295	Amphiprion percula	69612201	8167588	0	0	0	0	0	0	23130863	0	0	18526144	0	3258123
SRR18811296	Amphiprion percula	76294499	7051677	0	0	0	0	0	0	41075583	0	0	17384911	0	3521535
SRR18811297	Amphiprion percula	86031843	8225735	0	0	0	0	0	0	29564760	0	0	23586003	0	4037938
SRR22016061	Anas platyrhynchos	15070277	1767332	0	0	0	0	0	0	6221538	0	0	11682908	0	282433
SRR22016062	Anas platyrhynchos	12417379	1412565	0	0	0	0	0	0	3864442	0	0	9085008	0	192418
SRR22016063	Anas platyrhynchos	15274893	1622661	0	0	0	0	0	0	5022559	0	0	10676015	0	247996
SRR22016064	Anas platyrhynchos	11938124	1330529	0	0	0	0	0	0	3512292	0	0	8500197	0	181926
SRR22016065	Anas platyrhynchos	11728433	1372976	0	0	0	0	0	0	3569746	0	0	8647894	0	175573
SRR22016066	Anas platyrhynchos	11259752	1190479	0	0	0	0	0	0	4316165	0	0	7856415	0	205898
SRR22016067	Anas platyrhynchos	11048777	1227849	0	0	0	0	0	0	4049349	0	0	8094952	0	185934
SRR22016068	Anas platyrhynchos	12425021	1496471	0	0	0	0	0	0	5608937	0	0	8879063	0	251531
SRR22016069	Anas platyrhynchos	11817190	1262780	0	0	0	0	0	0	3445788	0	0	8126309	0	190729
SRR22016070	Anas platyrhynchos	13921034	1527227	0	0	0	0	0	0	4916321	0	0	9395625	0	244760
SRR22016071	Anas platyrhynchos	11955200	1513576	0	0	0	0	0	0	5407007	0	0	9617508	0	280476
SRR22016072	Anas platyrhynchos	12981965	1487187	0	0	0	0	0	0	4814031	0	0	8952303	0	237678
SRR22016073	Anas platyrhynchos	13728284	1583851	0	0	0	0	0	0	4664643	0	0	9515934	0	220457
SRR22016074	Anas platyrhynchos	13352123	1647332	0	0	0	0	0	0	4425805	0	0	10245669	0	213579
SRR22016075	Anas platyrhynchos	11825475	1507917	0	0	0	0	0	0	5717253	0	0	8943141	0	242405
SRR22016076	Anas platyrhynchos	10884047	1110331	0	0	0	0	0	0	3282125	0	0	8139269	0	173399
SRR22016077	Anas platyrhynchos	13395915	1750547	0	0	0	0	0	0	4754055	0	0	10729676	0	226606
SRR22016078	Anas platyrhynchos	13217803	1646219	0	0	0	0	0	0	4650711	0	0	9609047	0	227375
SRR22016079	Anas platyrhynchos	12306161	1395831	0	0	0	0	0	0	4000136	0	0	8730612	0	207456
SRR22016080	Anas platyrhynchos	12920857	1495995	0	0	0	0	0	0	4152824	0	0	10758153	0	227711
SRR22016081	Anas platyrhynchos	12306725	1201011	0	0	0	0	0	0	3940904	0	0	8123910	0	200979
SRR22016082	Anas platyrhynchos	12580867	1321274	0	0	0	0	0	0	3531633	0	0	8448384	0	200217
SRR22016083	Anas platyrhynchos	13155401	1351572	0	0	0	0	0	0	4067172	0	0	8642435	0	213250
SRR22016084	Anas platyrhynchos	11238990	1330552	0	0	0	0	0	0	3667299	0	0	7601981	0	189311
SRR22016085	Anas platyrhynchos	14355583	1636747	0	0	0	0	0	0	5136686	0	0	10283285	0	235687
SRR22016086	Anas platyrhynchos	13345845	1508000	0	0	0	0	0	0	3841813	0	0	9621450	0	200177
SRR22016087	Anas platyrhynchos	10139515	1185939	0	0	0	0	0	0	3794922	0	0	7761883	0	188150
SRR22016088	Anas platyrhynchos	11170577	1138003	0	0	0	0	0	0	5178240	0	0	8009135	0	234446
SRR22016089	Anas platyrhynchos	13361333	1404574	0	0	0	0	0	0	5844831	0	0	9883210	0	265084
SRR22016090	Anas platyrhynchos	12292784	1475375	0	0	0	0	0	0	4831360	0	0	9444031	0	213215
SRR11050685	Anolis carolinensis	16713261	4989630	0	0	0	0	0	0	8054409	0	0	5587301	0	134638
SRR11050686	Anolis carolinensis	9688159	2058707	0	0	0	0	0	0	3491629	0	0	6219254	0	207428
SRR11050687	Anolis carolinensis	11092605	2887420	0	0	0	0	0	0	4174183	0	0	6974745	0	224098
SRR1502184	Anolis carolinensis	16457830	10217642	0	0	0	0	0	0	24978325	0	0	46543505	0	615888
SRR1548560	Anolis carolinensis	9303712	731474	0	0	0	0	0	0	7722366	0	0	4470263	0	345752
SRR1548562	Anolis carolinensis	12676116	969829	0	0	0	0	0	0	14460834	0	0	7581702	0	337223
SRR1548564	Anolis carolinensis	10180751	1027432	0	0	0	0	0	0	11286252	0	0	7107450	0	387134
SRR1548566	Anolis carolinensis	7619405	787002	0	0	0	0	0	0	6462113	0	0	4759236	0	424880
SRR540258	Anolis carolinensis	6628800	1080781	0	0	0	0	0	0	4390611	0	0	6552849	0	115269
SRR5420126	Anolis carolinensis	5292815	4092896	0	0	0	0	0	0	8055010	0	0	6046393	0	159095
SRR5420127	Anolis carolinensis	4892443	3944624	0	0	0	0	0	0	11017445	0	0	7112949	0	196495
SRR9140716	Anolis carolinensis	10536487	1813701	0	0	0	0	0	0	6061464	0	0	9618885	0	251976
SRR9140717	Anolis carolinensis	8029964	5065640	0	0	0	0	0	0	4750033	0	0	5523795	0	316978
SRR9140718	Anolis carolinensis	8228885	6534297	0	0	0	0	0	0	5537633	0	0	8170374	0	202087
SRR9140719	Anolis carolinensis	15120999	2683713	0	0	0	0	0	0	8441885	0	0	13154190	0	380388
SRR9140720	Anolis carolinensis	8944919	1700780	0	0	0	0	0	0	5036622	0	0	8082794	0	213026
SRR9140721	Anolis carolinensis	6193796	6501662	0	0	0	0	0	0	3605406	0	0	5164258	0	220856
SRR9140722	Anolis carolinensis	7188911	3282545	0	0	0	0	0	0	4674880	0	0	6914245	0	210477
SRR9140723	Anolis carolinensis	5815810	2463645	0	0	0	0	0	0	3806952	0	0	6014987	0	152089
SRR9140724	Anolis carolinensis	6627522	5262080	0	0	0	0	0	0	4456978	0	0	6634335	0	169542
SRR9140725	Anolis carolinensis	8739719	3414022	0	0	0	0	0	0	5882603	0	0	9271380	0	275179
SRR9140726	Anolis carolinensis	8292601	4727160	0	0	0	0	0	0	5164074	0	0	7636961	0	277913
SRR9140727	Anolis carolinensis	7894878	4327282	0	0	0	0	0	0	5577963	0	0	8231775	0	295376
SRR9140728	Anolis carolinensis	4203231	8563184	0	0	0	0	0	0	2519966	0	0	3813392	0	113651
SRR9140729	Anolis carolinensis	11530721	5808254	0	0	0	0	0	0	6068981	0	0	9067220	0	287128
SRR9140730	Anolis carolinensis	9810977	2983319	0	0	0	0	0	0	5349474	0	0	7793157	0	257293
SRR9140731	Anolis carolinensis	9534744	1724210	0	0	0	0	0	0	5067993	0	0	7888882	0	302435
SRR9140732	Anolis carolinensis	8873870	3513185	0	0	0	0	0	0	5522074	0	0	7636958	0	271648
SRR9140733	Anolis carolinensis	6303415	3651942	0	0	0	0	0	0	4623436	0	0	6387167	0	160129
SRR9694548	Anolis carolinensis	26437530	7441844	0	0	0	0	0	0	17093403	0	0	29675801	0	426267
SRR17333510	Anser cygnoides	23802948	7519176	0	0	0	0	0	0	5989282	0	0	11198121	0	474738
SRR17333511	Anser cygnoides	21744615	8028723	0	0	0	0	0	0	6889866	0	0	9367247	0	529000
SRR17333512	Anser cygnoides	27292153	9823403	0	0	0	0	0	0	9330525	0	0	10742153	0	667278
SRR17333513	Anser cygnoides	21894498	7833633	0	0	0	0	0	0	5409168	0	0	9338832	0	517145
SRR17333514	Anser cygnoides	24465942	9613226	0	0	0	0	0	0	2766563	0	0	7244874	0	792451
SRR17333515	Anser cygnoides	24735621	9334706	0	0	0	0	0	0	2841612	0	0	7483383	0	830620
SRR17333516	Anser cygnoides	22649322	9140425	0	0	0	0	0	0	2388684	0	0	7045300	0	615417
SRR17333517	Anser cygnoides	28299690	10888312	0	0	0	0	0	0	3263128	0	0	8201135	0	857796
SRR19419439	Anser cygnoides	16459205	7064825	0	0	0	0	0	0	1417294	0	0	15650567	0	295633
SRR19419440	Anser cygnoides	17157164	7194701	0	0	0	0	0	0	1492457	0	0	16923315	0	307809
SRR19419441	Anser cygnoides	18523178	6471442	0	0	0	0	0	0	1542205	0	0	17212280	0	295796
SRR19551727	Anser cygnoides	20724292	10268512	0	0	0	0	0	0	1816197	0	0	16925203	0	355040
SRR19551728	Anser cygnoides	21231386	10260744	0	0	0	0	0	0	1873428	0	0	16820606	0	350957
SRR19551729	Anser cygnoides	20983788	10330092	0	0	0	0	0	0	1799668	0	0	17113312	0	337929
SRR19551730	Anser cygnoides	20233441	9156065	0	0	0	0	0	0	1777764	0	0	16275895	0	334661
SRR19551731	Anser cygnoides	20565711	8955708	0	0	0	0	0	0	1751228	0	0	16411341	0	322669
SRR19551732	Anser cygnoides	20729856	10518695	0	0	0	0	0	0	1799542	0	0	16307279	0	353306
SRR19551733	Anser cygnoides	20110075	11229154	0	0	0	0	0	0	1831213	0	0	15682439	0	357217
SRR19551734	Anser cygnoides	20238265	10385046	0	0	0	0	0	0	1793799	0	0	15729351	0	333189
SRR21530935	Anser cygnoides	27201554	6449861	0	0	0	0	0	0	2259548	0	0	29878514	0	4246293
SRR21530936	Anser cygnoides	28435725	6784289	0	0	0	0	0	0	2292723	0	0	32265468	0	4795450
SRR21530937	Anser cygnoides	22989039	5784560	0	0	0	0	0	0	1766322	0	0	30732287	0	3697192
SRR21530938	Anser cygnoides	26771774	6697955	0	0	0	0	0	0	1798350	0	0	33593230	0	2851114
SRR21530939	Anser cygnoides	29860198	7851632	0	0	0	0	0	0	2126182	0	0	38620684	0	3376432
SRR21530940	Anser cygnoides	27144429	8236712	0	0	0	0	0	0	2014678	0	0	41174610	0	2620236
SRR21669566	Anser cygnoides	20891914	10481962	0	0	0	0	0	0	3012330	0	0	35535779	0	4918719
SRR21669568	Anser cygnoides	19784702	13075619	0	0	0	0	0	0	2896588	0	0	33170571	0	7045829
SRR21669569	Anser cygnoides	32232646	12332576	0	0	0	0	0	0	5633462	0	0	39047712	0	7867141
SRR21669570	Anser cygnoides	22543380	8852153	0	0	0	0	0	0	2851399	0	0	33426920	0	2991445
SRR21669571	Anser cygnoides	22391666	6869288	0	0	0	0	0	0	3188421	0	0	26265459	0	3034445
DRR084334	Arabidopsis thaliana	17356945	438438	0	0	0	0	0	0	4871272	0	0	1069062	0	407323
DRR084335	Arabidopsis thaliana	20390674	412124	0	0	0	0	0	0	2288149	0	0	510135	0	462360
DRR084336	Arabidopsis thaliana	19455216	367190	0	0	0	0	0	0	1639746	0	0	404149	0	413242
DRR084337	Arabidopsis thaliana	19533299	337252	0	0	0	0	0	0	1603409	0	0	306154	0	394246
DRR084338	Arabidopsis thaliana	17985439	302988	0	0	0	0	0	0	1901767	0	0	372733	0	360881
DRR084339	Arabidopsis thaliana	17936908	330626	0	0	0	0	0	0	1520932	0	0	300918	0	353424
DRR084340	Arabidopsis thaliana	20118336	358271	0	0	0	0	0	0	1363569	0	0	338412	0	435776
DRR084341	Arabidopsis thaliana	19383395	315136	0	0	0	0	0	0	1451097	0	0	343987	0	443488
DRR084342	Arabidopsis thaliana	19643693	381324	0	0	0	0	0	0	1892899	0	0	445200	0	426766
DRR084343	Arabidopsis thaliana	21822472	399076	0	0	0	0	0	0	2073276	0	0	394900	0	470660
DRR084344	Arabidopsis thaliana	22962506	419359	0	0	0	0	0	0	1978974	0	0	365427	0	461685
DRR084345	Arabidopsis thaliana	20827429	352685	0	0	0	0	0	0	1334224	0	0	232468	0	423647
ERR1295143	Arabidopsis thaliana	34021978	1601930	0	0	0	0	0	0	1887389	0	0	346363	0	662662
ERR1295144	Arabidopsis thaliana	21944321	1646016	0	0	0	0	0	0	35458107	0	0	4402129	0	408162
SRR10574515	Arabidopsis thaliana	25146547	5054654	0	0	0	0	0	0	1117955	0	0	151825	0	476838
SRR10574516	Arabidopsis thaliana	29165537	3517643	0	0	0	0	0	0	1582501	0	0	230824	0	550680
SRR10574517	Arabidopsis thaliana	28184765	9860493	0	0	0	0	0	0	7336608	0	0	1855888	0	593222
SRR10574518	Arabidopsis thaliana	34611911	3452239	0	0	0	0	0	0	1841184	0	0	300794	0	646396
SRR6377851	Arabidopsis thaliana	12669932	235568	0	0	0	0	0	0	2972512	0	0	457470	0	308811
SRR6377852	Arabidopsis thaliana	12716968	236596	0	0	0	0	0	0	2999238	0	0	452504	0	307040
SRR6377853	Arabidopsis thaliana	8769713	152844	0	0	0	0	0	0	3523923	0	0	569076	0	220657
SRR6377854	Arabidopsis thaliana	8796650	151984	0	0	0	0	0	0	3536325	0	0	573210	0	220617
SRR6377855	Arabidopsis thaliana	11971437	184333	0	0	0	0	0	0	3408133	0	0	595091	0	294133
SRR6377856	Arabidopsis thaliana	12058784	183556	0	0	0	0	0	0	3431886	0	0	595861	0	291757
SRR6377857	Arabidopsis thaliana	8466435	197927	0	0	0	0	0	0	3512677	0	0	558386	0	213365
SRR6377858	Arabidopsis thaliana	8518520	197349	0	0	0	0	0	0	3534549	0	0	549732	0	214395
SRR9099093	Arabidopsis thaliana	64298513	11190382	0	0	0	0	0	0	307786261	0	0	58189300	0	952726
SRR9099094	Arabidopsis thaliana	63568894	10603295	0	0	0	0	0	0	243659616	0	0	39479830	0	971476
SRR9099097	Arabidopsis thaliana	41292800	11849699	0	0	0	0	0	0	168424596	0	0	30892361	0	564128
SRR9099098	Arabidopsis thaliana	47746857	12070612	0	0	0	0	0	0	186616854	0	0	32939706	0	751445
ERR6844365	Astatotilapia calliptera	11461082	1498460	0	0	0	0	0	0	2498139	0	0	3826077	0	510590
ERR6844366	Astatotilapia calliptera	9843732	1520261	0	0	0	0	0	0	2438093	0	0	3703066	0	459227
ERR6844367	Astatotilapia calliptera	9027883	2143949	0	0	0	0	0	0	5072535	0	0	3352023	0	812393
ERR6844368	Astatotilapia calliptera	9658247	1911499	0	0	0	0	0	0	2165006	0	0	3733197	0	706062
ERR6844369	Astatotilapia calliptera	10357046	1706279	0	0	0	0	0	0	1824665	0	0	4206874	0	590957
ERR6844370	Astatotilapia calliptera	10388932	2441999	0	0	0	0	0	0	2136246	0	0	1825191	0	1168222
ERR6844371	Astatotilapia calliptera	12236431	3100521	0	0	0	0	0	0	2499247	0	0	4340198	0	1090846
ERR6844372	Astatotilapia calliptera	11619717	2898901	0	0	0	0	0	0	3734120	0	0	3229548	0	1068634
ERR6844373	Astatotilapia calliptera	10162270	2399912	0	0	0	0	0	0	1687266	0	0	4697293	0	508717
ERR6844374	Astatotilapia calliptera	9007775	1998555	0	0	0	0	0	0	2605145	0	0	5423565	0	295721
ERR6844375	Astatotilapia calliptera	12044561	2295780	0	0	0	0	0	0	3476679	0	0	4825766	0	550698
ERR6844376	Astatotilapia calliptera	9210635	1861265	0	0	0	0	0	0	2852828	0	0	4479817	0	439650
ERR6844377	Astatotilapia calliptera	12207666	2693744	0	0	0	0	0	0	4252608	0	0	7045706	0	596275
ERR6844378	Astatotilapia calliptera	11052099	1172440	0	0	0	0	0	0	3678581	0	0	1766189	0	674852
ERR6844379	Astatotilapia calliptera	11642630	2252169	0	0	0	0	0	0	3688595	0	0	4442274	0	745826
ERR6844380	Astatotilapia calliptera	8648968	2713151	0	0	0	0	0	0	2888118	0	0	5675162	0	330253
ERR6844381	Astatotilapia calliptera	12577077	2210427	0	0	0	0	0	0	3132274	0	0	5333975	0	618129
ERR6844382	Astatotilapia calliptera	11088008	3937930	0	0	0	0	0	0	7360647	0	0	3184915	0	1291275
ERR6844383	Astatotilapia calliptera	14304512	3202381	0	0	0	0	0	0	12534891	0	0	3973504	0	1601955
ERR6844384	Astatotilapia calliptera	16396817	5535551	0	0	0	0	0	0	3681304	0	0	4966310	0	1962060
ERR6844385	Astatotilapia calliptera	14621880	3960098	0	0	0	0	0	0	6780374	0	0	6574376	0	1101038
ERR6844386	Astatotilapia calliptera	16905337	3722233	0	0	0	0	0	0	7282994	0	0	8321043	0	957938
ERR6844387	Astatotilapia calliptera	17919604	4053487	0	0	0	0	0	0	6667785	0	0	8621979	0	1064728
ERR6844388	Astatotilapia calliptera	12115811	2671512	0	0	0	0	0	0	3462619	0	0	6124303	0	567409
ERR6844389	Astatotilapia calliptera	17347694	1647235	0	0	0	0	0	0	7641100	0	0	3206162	0	921387
ERR6844390	Astatotilapia calliptera	11509024	2617244	0	0	0	0	0	0	5734990	0	0	5916845	0	629895
ERR6844391	Astatotilapia calliptera	14193765	2776731	0	0	0	0	0	0	5124707	0	0	2245657	0	1050421
ERR6844392	Astatotilapia calliptera	10462618	2016797	0	0	0	0	0	0	4251176	0	0	7167076	0	501114
ERR6869682	Astatotilapia calliptera	18203490	2426694	0	0	0	0	0	0	12991833	0	0	12740682	0	583960
ERR6869683	Astatotilapia calliptera	25434900	2033180	0	0	0	0	0	0	16683960	0	0	5790764	0	790663
ERR2576316	Astyanax mexicanus	10931521	1058974	0	0	0	0	0	0	6982452	0	0	2747371	0	434754
ERR2576317	Astyanax mexicanus	11046919	1253544	0	0	0	0	0	0	12992169	0	0	2982883	0	525942
ERR2576318	Astyanax mexicanus	13243648	1359675	0	0	0	0	0	0	4601123	0	0	3884553	0	511136
ERR2576319	Astyanax mexicanus	8501726	1138235	0	0	0	0	0	0	4816757	0	0	2483149	0	376289
ERR2576320	Astyanax mexicanus	12466870	1520373	0	0	0	0	0	0	2631267	0	0	3947968	0	471035
ERR2576321	Astyanax mexicanus	21605008	3167778	0	0	0	0	0	0	5197923	0	0	7580334	0	814557
ERR2576322	Astyanax mexicanus	7688848	830257	0	0	0	0	0	0	4688630	0	0	2160018	0	325395
ERR2576323	Astyanax mexicanus	10622185	1394453	0	0	0	0	0	0	5395874	0	0	2977391	0	538313
ERR2576324	Astyanax mexicanus	9777381	939197	0	0	0	0	0	0	3651989	0	0	2782960	0	441994
ERR2576325	Astyanax mexicanus	12895239	1619233	0	0	0	0	0	0	9803785	0	0	3978900	0	642942
ERR2576326	Astyanax mexicanus	11903922	1351089	0	0	0	0	0	0	3278796	0	0	3619630	0	435392
ERR2576327	Astyanax mexicanus	10017232	1347324	0	0	0	0	0	0	8107353	0	0	3200788	0	445963
ERR2576328	Astyanax mexicanus	11492916	1208975	0	0	0	0	0	0	10868341	0	0	3347288	0	482778
ERR2576329	Astyanax mexicanus	13078341	1590273	0	0	0	0	0	0	11572851	0	0	3813720	0	630254
ERR2576330	Astyanax mexicanus	12298677	1201020	0	0	0	0	0	0	7010024	0	0	3468526	0	496351
ERR2576331	Astyanax mexicanus	21974675	2836198	0	0	0	0	0	0	33498780	0	0	7134624	0	971186
ERR2576332	Astyanax mexicanus	7649067	732250	0	0	0	0	0	0	13200874	0	0	2151421	0	321307
ERR2576333	Astyanax mexicanus	8469500	1208105	0	0	0	0	0	0	27535685	0	0	3282608	0	404061
ERR2576334	Astyanax mexicanus	9381838	910993	0	0	0	0	0	0	9855498	0	0	2563985	0	407215
ERR2576335	Astyanax mexicanus	9201263	1263455	0	0	0	0	0	0	15261499	0	0	3188551	0	421705
ERR2576336	Astyanax mexicanus	11345924	1095319	0	0	0	0	0	0	9076361	0	0	3313221	0	467792
ERR2576337	Astyanax mexicanus	6415836	811368	0	0	0	0	0	0	7749304	0	0	2143036	0	282581
ERR2576338	Astyanax mexicanus	12311962	1212769	0	0	0	0	0	0	5409896	0	0	3833396	0	489581
ERR2576339	Astyanax mexicanus	9490527	1427909	0	0	0	0	0	0	8157218	0	0	3468129	0	385149
SRR11035213	Astyanax mexicanus	137562952	30530749	0	0	0	0	0	0	37899075	0	0	42152024	0	7599717
SRR11035214	Astyanax mexicanus	147766358	28037191	0	0	0	0	0	0	42732548	0	0	46424986	0	7683524
SRR11035215	Astyanax mexicanus	172832617	35801398	0	0	0	0	0	0	59371033	0	0	60677447	0	9536372
SRR11035216	Astyanax mexicanus	184452917	41054347	0	0	0	0	0	0	53118186	0	0	54811554	0	10833240
SRR6349257	Astyanax mexicanus	22889204	2703699	0	0	0	0	0	0	5191308	0	0	3061725	0	1575475
SRR6349258	Astyanax mexicanus	25697002	3304391	0	0	0	0	0	0	5362534	0	0	3565660	0	1791040
SRR18099019	Betta splendens	25018457	7176396	0	0	0	0	0	0	6288756	0	0	12211157	0	869870
SRR18099020	Betta splendens	27526600	4503929	0	0	0	0	0	0	6921172	0	0	9982483	0	985038
SRR18099021	Betta splendens	26352950	4667331	0	0	0	0	0	0	5537518	0	0	10833948	0	744843
SRR18099022	Betta splendens	26121435	5676398	0	0	0	0	0	0	5919204	0	0	11414204	0	801501
SRR18099023	Betta splendens	5964006	30814983	0	0	0	0	0	0	2069202	0	0	3819924	0	220893
SRR18099024	Betta splendens	24964894	8517864	0	0	0	0	0	0	5657904	0	0	6874015	0	1369596
SRR18099025	Betta splendens	28695515	8679721	0	0	0	0	0	0	4767465	0	0	6253794	0	1647364
SRR18099026	Betta splendens	18449598	13406275	0	0	0	0	0	0	3654606	0	0	6425329	0	616104
SRR18099027	Betta splendens	23479948	4991630	0	0	0	0	0	0	3782659	0	0	8059579	0	716271
SRR18099028	Betta splendens	27088152	5132435	0	0	0	0	0	0	8009547	0	0	9814809	0	984395
SRR18099029	Betta splendens	26171000	4743031	0	0	0	0	0	0	5445150	0	0	9841038	0	783777
SRR18099030	Betta splendens	27360140	4122095	0	0	0	0	0	0	6429443	0	0	9594780	0	868965
SRR18099031	Betta splendens	25849146	4577908	0	0	0	0	0	0	3825961	0	0	14872697	0	478650
SRR18099032	Betta splendens	28360936	4555540	0	0	0	0	0	0	8947938	0	0	10647120	0	845957
SRR18099033	Betta splendens	26633388	5780659	0	0	0	0	0	0	6103996	0	0	11888133	0	919672
SRR18099034	Betta splendens	19176330	18116690	0	0	0	0	0	0	4156925	0	0	10074878	0	600015
SRR18099035	Betta splendens	24888683	5706270	0	0	0	0	0	0	6420381	0	0	13440517	0	830178
SRR18099036	Betta splendens	18837227	7959470	0	0	0	0	0	0	5407090	0	0	12654948	0	650490
SRR18099037	Betta splendens	16051965	19166394	0	0	0	0	0	0	7815719	0	0	10979063	0	597976
SRR18099038	Betta splendens	21426306	9601244	0	0	0	0	0	0	6429536	0	0	12776817	0	758895
SRR18099039	Betta splendens	30412653	4578289	0	0	0	0	0	0	10064272	0	0	5987987	0	1758549
SRR18099040	Betta splendens	28758604	5563787	0	0	0	0	0	0	9243689	0	0	5995251	0	1844291
SRR18099041	Betta splendens	28450447	5563167	0	0	0	0	0	0	9313664	0	0	8001644	0	1835283
SRR18099042	Betta splendens	23643871	4488794	0	0	0	0	0	0	3601382	0	0	13663880	0	406605
SRR18099043	Betta splendens	29287612	5337859	0	0	0	0	0	0	7827203	0	0	6600423	0	1554769
SRR18099044	Betta splendens	27762274	7341869	0	0	0	0	0	0	5770956	0	0	8206978	0	1106551
SRR18099045	Betta splendens	23647437	5034644	0	0	0	0	0	0	3438027	0	0	15284312	0	449897
SRR18099046	Betta splendens	22200752	5405957	0	0	0	0	0	0	3698366	0	0	16635695	0	422622
SRR18099047	Betta splendens	22250264	4802367	0	0	0	0	0	0	3833302	0	0	14227172	0	417030
SRR18935860	Betta splendens	367211766	58875339	0	0	0	0	0	0	97063924	0	0	116456223	0	12867158
SRR20334283	Bos grunniens	26718939	2245627	0	0	0	0	0	0	17117696	0	0	11432247	0	328697
SRR20334284	Bos grunniens	26920557	2245083	0	0	0	0	0	0	17088787	0	0	10456856	0	325466
SRR20334285	Bos grunniens	27002017	2312520	0	0	0	0	0	0	17221938	0	0	11369563	0	318842
SRR20334286	Bos grunniens	23811464	2979806	0	0	0	0	0	0	15657281	0	0	12729367	0	327038
SRR20334287	Bos grunniens	23090940	3328011	0	0	0	0	0	0	15183824	0	0	14312574	0	318086
SRR20334288	Bos grunniens	24344443	3148069	0	0	0	0	0	0	15956328	0	0	13413611	0	320501
SRR20339273	Bos grunniens	24049460	3866722	0	0	0	0	0	0	16619811	0	0	10402471	0	265869
SRR20339274	Bos grunniens	23831407	3543607	0	0	0	0	0	0	17836613	0	0	10704449	0	252562
SRR20339275	Bos grunniens	26680567	4035237	0	0	0	0	0	0	19866243	0	0	11922707	0	284552
SRR20339276	Bos grunniens	25555210	3596223	0	0	0	0	0	0	19423142	0	0	10369890	0	289401
SRR20339281	Bos grunniens	24436082	3985696	0	0	0	0	0	0	16913404	0	0	10294730	0	272658
SRR20339282	Bos grunniens	23282908	3763476	0	0	0	0	0	0	16050200	0	0	9805077	0	264621
SRR21537967	Bos grunniens	35445679	9485850	0	0	0	0	0	0	59389113	0	0	22631236	0	3952239
SRR21537968	Bos grunniens	44099771	6658177	0	0	0	0	0	0	33887876	0	0	22355321	0	837029
SRR21537969	Bos grunniens	34786919	9862223	0	0	0	0	0	0	52792291	0	0	24236217	0	5456029
SRR21537970	Bos grunniens	44052885	7241435	0	0	0	0	0	0	32910609	0	0	24191963	0	793621
SRR21537971	Bos grunniens	32805025	9108902	0	0	0	0	0	0	78987305	0	0	16115507	0	5622561
SRR21537972	Bos grunniens	43486954	10454775	0	0	0	0	0	0	31254197	0	0	18603355	0	726280
SRR21537973	Bos grunniens	35507144	9148426	0	0	0	0	0	0	62154692	0	0	19491792	0	6061906
SRR21537974	Bos grunniens	43372497	6600669	0	0	0	0	0	0	31872562	0	0	18314723	0	704829
SRR21537975	Bos grunniens	37630009	9165890	0	0	0	0	0	0	62882597	0	0	21941638	0	5273155
SRR21537976	Bos grunniens	42912473	6122342	0	0	0	0	0	0	35061768	0	0	19570511	0	729109
SRR21537977	Bos grunniens	35432015	10002211	0	0	0	0	0	0	66488379	0	0	21828927	0	5677376
SRR21537978	Bos grunniens	44131600	6990966	0	0	0	0	0	0	34190804	0	0	21696929	0	765283
SRR22012587	Bos grunniens	24647540	3616694	0	0	0	0	0	0	37326343	0	0	10862387	0	520062
SRR22012588	Bos grunniens	26102362	3722376	0	0	0	0	0	0	40958811	0	0	12918220	0	629783
SRR22012589	Bos grunniens	28644684	3682604	0	0	0	0	0	0	20426883	0	0	11238404	0	341852
SRR22012590	Bos grunniens	26957841	3709650	0	0	0	0	0	0	18728871	0	0	11221182	0	328785
SRR22012591	Bos grunniens	26767040	3535621	0	0	0	0	0	0	18178601	0	0	12323315	0	305973
SRR22012592	Bos grunniens	29386370	5336763	0	0	0	0	0	0	19460601	0	0	11409371	0	331303
SRR13285864	Bos mutus	29511928	3086287	0	0	0	0	0	0	4692396	0	0	13314653	0	363742
SRR13285865	Bos mutus	26673965	2868294	0	0	0	0	0	0	4646658	0	0	12894273	0	329723
SRR14847984	Bos mutus	27766557	2738489	0	0	0	0	0	0	3434271	0	0	12181646	0	371360
SRR14847985	Bos mutus	29286465	2658981	0	0	0	0	0	0	3612391	0	0	12334591	0	366955
SRR14847986	Bos mutus	28750832	2812175	0	0	0	0	0	0	3429546	0	0	10935181	0	368698
SRR14847987	Bos mutus	34107917	3791949	0	0	0	0	0	0	4240979	0	0	14416636	0	468818
SRR14847988	Bos mutus	28613280	2801641	0	0	0	0	0	0	3489719	0	0	12508523	0	355890
SRR14847989	Bos mutus	28242595	2603167	0	0	0	0	0	0	3321973	0	0	11883581	0	330839
SRR14860520	Bos mutus	29613835	2647248	0	0	0	0	0	0	3463800	0	0	11061608	0	358111
SRR14860521	Bos mutus	29236802	2950513	0	0	0	0	0	0	3309347	0	0	10802460	0	374865
SRR14860522	Bos mutus	27260915	2559462	0	0	0	0	0	0	3213072	0	0	11191346	0	320426
SRR14860523	Bos mutus	29534220	2911248	0	0	0	0	0	0	3566091	0	0	11706531	0	369802
SRR14860524	Bos mutus	29171115	2655657	0	0	0	0	0	0	3413884	0	0	11591075	0	332495
SRR14860525	Bos mutus	29018396	2810210	0	0	0	0	0	0	3481670	0	0	11330546	0	358729
SRR19261867	Bos mutus	45481188	7442405	0	0	0	0	0	0	7171653	0	0	17503023	0	1038816
SRR19261868	Bos mutus	47887767	6684721	0	0	0	0	0	0	6512253	0	0	15354941	0	946004
SRR19261869	Bos mutus	45471269	6714314	0	0	0	0	0	0	6101832	0	0	14172104	0	839849
SRR19261870	Bos mutus	42578849	8586793	0	0	0	0	0	0	5308425	0	0	18111366	0	692397
SRR19261871	Bos mutus	45488157	7449074	0	0	0	0	0	0	6076404	0	0	14738731	0	1035162
SRR19261872	Bos mutus	47227149	6829214	0	0	0	0	0	0	5769905	0	0	12949933	0	954534
SRR19261873	Bos mutus	49232761	6687515	0	0	0	0	0	0	6589834	0	0	14544070	0	1172838
SRR19261874	Bos mutus	48296361	6258377	0	0	0	0	0	0	5774615	0	0	15345726	0	1053140
SRR19261875	Bos mutus	48246440	7157195	0	0	0	0	0	0	6526321	0	0	17993924	0	1148524
SRR19261876	Bos mutus	45697479	5675512	0	0	0	0	0	0	5985624	0	0	14672061	0	934247
SRR19851421	Bos mutus	33583585	5569553	0	0	0	0	0	0	3468298	0	0	8606059	0	355561
SRR19851422	Bos mutus	31166479	5496151	0	0	0	0	0	0	3023271	0	0	8228397	0	371166
SRR19851423	Bos mutus	31545017	8746577	0	0	0	0	0	0	3395696	0	0	9697590	0	428448
SRR19851424	Bos mutus	25983512	7431700	0	0	0	0	0	0	2578631	0	0	7508771	0	353723
SRR19851425	Bos mutus	30673690	6714824	0	0	0	0	0	0	3031775	0	0	8657343	0	351966
SRR19851426	Bos mutus	30798890	4907145	0	0	0	0	0	0	3113380	0	0	9358290	0	384569
ERR3625179	Bos taurus	4957543	2537944	0	0	0	0	0	0	564941	0	0	2694045	0	86923
ERR3625180	Bos taurus	4906407	2438193	0	0	0	0	0	0	562218	0	0	2662900	0	85602
ERR3625181	Bos taurus	4988370	2573106	0	0	0	0	0	0	570549	0	0	2693148	0	87705
ERR3625182	Bos taurus	5276943	2631374	0	0	0	0	0	0	603473	0	0	2871263	0	90556
ERR3625183	Bos taurus	5450284	2572877	0	0	0	0	0	0	625009	0	0	2957513	0	93636
ERR3625184	Bos taurus	4654463	2674696	0	0	0	0	0	0	542974	0	0	2477151	0	81861
ERR3625185	Bos taurus	6068292	1963794	0	0	0	0	0	0	435506	0	0	2438756	0	146926
ERR3625186	Bos taurus	5722502	1894843	0	0	0	0	0	0	386325	0	0	2304878	0	137125
ERR3625187	Bos taurus	5460956	1828913	0	0	0	0	0	0	369766	0	0	2192947	0	131239
ERR3625188	Bos taurus	5582528	1946831	0	0	0	0	0	0	384884	0	0	2230668	0	133820
ERR3625189	Bos taurus	5500128	1906670	0	0	0	0	0	0	376334	0	0	2212344	0	131405
ERR3625190	Bos taurus	5964735	1931505	0	0	0	0	0	0	412847	0	0	2406558	0	141336
ERR3625191	Bos taurus	5779035	1970630	0	0	0	0	0	0	399323	0	0	2333427	0	137428
ERR3625192	Bos taurus	5404616	2072423	0	0	0	0	0	0	364813	0	0	2112342	0	130793
ERR3625193	Bos taurus	1339933	583206	0	0	0	0	0	0	106475	0	0	542893	0	17816
ERR3625194	Bos taurus	4609849	2032212	0	0	0	0	0	0	403998	0	0	1861395	0	64019
ERR3625195	Bos taurus	4735343	2162788	0	0	0	0	0	0	416687	0	0	1897603	0	65541
ERR3625196	Bos taurus	4718651	2082166	0	0	0	0	0	0	409140	0	0	1893091	0	64410
ERR3625197	Bos taurus	4629899	2111593	0	0	0	0	0	0	410847	0	0	1860729	0	64143
ERR3625198	Bos taurus	4755788	2178795	0	0	0	0	0	0	425839	0	0	1917956	0	65247
ERR3625199	Bos taurus	4911657	2160666	0	0	0	0	0	0	441786	0	0	1982462	0	66034
ERR3625200	Bos taurus	4675747	2298872	0	0	0	0	0	0	409828	0	0	1836167	0	65515
ERR3625201	Bos taurus	1969841	689186	0	0	0	0	0	0	141571	0	0	661231	0	29273
ERR3625202	Bos taurus	5772423	2064967	0	0	0	0	0	0	440519	0	0	1941832	0	84624
ERR3625203	Bos taurus	5635676	2124728	0	0	0	0	0	0	429778	0	0	1882276	0	83254
ERR3625204	Bos taurus	5573847	2086749	0	0	0	0	0	0	423524	0	0	1868289	0	82540
ERR3625205	Bos taurus	5533976	2004534	0	0	0	0	0	0	418980	0	0	1858246	0	82239
ERR3625206	Bos taurus	6012384	2105897	0	0	0	0	0	0	452870	0	0	2025618	0	88435
ERR3625207	Bos taurus	5841394	2129687	0	0	0	0	0	0	446836	0	0	1971090	0	86013
ERR3625208	Bos taurus	5412270	2246545	0	0	0	0	0	0	410869	0	0	1766558	0	80142
ERR1331722	Callithrix jacchus	12894368	9936648	0	0	0	0	0	0	5962023	0	0	11119613	0	663537
ERR1331723	Callithrix jacchus	7906938	2431696	0	0	0	0	0	0	3136833	0	0	6851975	0	323378
ERR2851716	Callithrix jacchus	2070394	650463	0	0	0	0	0	0	572684	0	0	1120218	0	23414
ERR2851717	Callithrix jacchus	1926692	596238	0	0	0	0	0	0	503025	0	0	1174103	0	19591
ERR2851718	Callithrix jacchus	286902	90041	0	0	0	0	0	0	64914	0	0	161552	0	2753
ERR2851719	Callithrix jacchus	2374134	1252131	0	0	0	0	0	0	865132	0	0	1491215	0	26685
ERR2851720	Callithrix jacchus	3355277	1249847	0	0	0	0	0	0	1069256	0	0	2010714	0	42698
ERR2851721	Callithrix jacchus	4594803	1994713	0	0	0	0	0	0	1566092	0	0	2670047	0	53177
ERR2851722	Callithrix jacchus	3565329	1378996	0	0	0	0	0	0	1212798	0	0	2017738	0	40543
ERR2851723	Callithrix jacchus	6134923	1685793	0	0	0	0	0	0	2766125	0	0	2860713	0	73421
ERR2851724	Callithrix jacchus	3600920	1002136	0	0	0	0	0	0	1388669	0	0	1533653	0	36972
ERR2851725	Callithrix jacchus	2840554	863586	0	0	0	0	0	0	1161351	0	0	1515477	0	28005
ERR2851726	Callithrix jacchus	2967290	977684	0	0	0	0	0	0	1162294	0	0	1323933	0	34929
ERR2851727	Callithrix jacchus	3743199	956951	0	0	0	0	0	0	1215212	0	0	1411796	0	36002
ERR2851728	Callithrix jacchus	3913592	1163243	0	0	0	0	0	0	1421409	0	0	1856369	0	37367
ERR2851730	Callithrix jacchus	3662100	858100	0	0	0	0	0	0	1283464	0	0	1567754	0	34557
ERR2851731	Callithrix jacchus	3826303	1010201	0	0	0	0	0	0	1189200	0	0	1859349	0	34539
ERR2851732	Callithrix jacchus	2855976	729493	0	0	0	0	0	0	1102245	0	0	1373512	0	33823
ERR2851733	Callithrix jacchus	4558733	1272760	0	0	0	0	0	0	1575119	0	0	2042360	0	50749
ERR2851734	Callithrix jacchus	3962110	1029122	0	0	0	0	0	0	1343005	0	0	1798873	0	38747
ERR2851735	Callithrix jacchus	5843935	1479603	0	0	0	0	0	0	1556397	0	0	2536975	0	52658
ERR2851736	Callithrix jacchus	5362301	1425896	0	0	0	0	0	0	1540990	0	0	2445441	0	48364
ERR2851737	Callithrix jacchus	3721583	919323	0	0	0	0	0	0	1072922	0	0	1704922	0	32504
ERR2851738	Callithrix jacchus	2704695	2173033	0	0	0	0	0	0	2344679	0	0	1073078	0	50294
ERR2851739	Callithrix jacchus	3578198	2511182	0	0	0	0	0	0	3199214	0	0	1442252	0	73499
ERR2851740	Callithrix jacchus	3749162	1953573	0	0	0	0	0	0	2673120	0	0	1308715	0	50395
SRR8950097	Callithrix jacchus	27327526	7518205	0	0	0	0	0	0	10707042	0	0	12687043	0	402967
SRR8950098	Callithrix jacchus	24177523	8362485	0	0	0	0	0	0	8777187	0	0	12447039	0	285879
SRR8998280	Callithrix jacchus	23349201	712005	0	0	0	0	0	0	4269080	0	0	7209230	0	160059
SRR8998281	Callithrix jacchus	22113868	682101	0	0	0	0	0	0	3600917	0	0	7191149	0	150139
SRR13705738	Camelus dromedarius	20106019	14875237	0	0	0	0	0	0	7028770	0	0	6708856	0	229425
SRR13705739	Camelus dromedarius	23533486	17828796	0	0	0	0	0	0	15487512	0	0	5837715	0	274835
SRR13705740	Camelus dromedarius	30069918	14406981	0	0	0	0	0	0	8098914	0	0	8354145	0	361462
SRR13705741	Camelus dromedarius	29646332	12050296	0	0	0	0	0	0	9962893	0	0	9700774	0	360401
SRR13705742	Camelus dromedarius	16854791	5188064	0	0	0	0	0	0	7811387	0	0	5467754	0	198414
SRR13705743	Camelus dromedarius	20039071	8417055	0	0	0	0	0	0	4769576	0	0	6367290	0	226792
SRR13705744	Camelus dromedarius	21991865	6380644	0	0	0	0	0	0	8931522	0	0	6577231	0	239661
SRR13705745	Camelus dromedarius	24418782	11277980	0	0	0	0	0	0	12117695	0	0	6973921	0	286386
SRR13705746	Camelus dromedarius	19978766	10919423	0	0	0	0	0	0	3531025	0	0	6240459	0	227101
SRR13705747	Camelus dromedarius	34229425	16314106	0	0	0	0	0	0	8513890	0	0	13733385	0	384030
SRR13705748	Camelus dromedarius	25816002	8957842	0	0	0	0	0	0	14924461	0	0	7332928	0	286557
SRR13705749	Camelus dromedarius	19317150	23330985	0	0	0	0	0	0	8677701	0	0	4729659	0	241397
SRR16499051	Camelus dromedarius	66961399	12017137	0	0	0	0	0	0	8450563	0	0	47138908	0	725684
SRR18324228	Camelus dromedarius	3141063	2287959	0	0	0	0	0	0	1579130	0	0	7724620	0	51067
SRR8696380	Camelus dromedarius	11749624	5150307	0	0	0	0	0	0	8073346	0	0	28668880	0	162610
SRR8696381	Camelus dromedarius	7456660	7993122	0	0	0	0	0	0	7145784	0	0	26191513	0	116387
SRR8696382	Camelus dromedarius	6895094	6151981	0	0	0	0	0	0	5681643	0	0	25169642	0	78171
SRR8696383	Camelus dromedarius	8062590	6423450	0	0	0	0	0	0	7744018	0	0	29181552	0	157898
SRR8696384	Camelus dromedarius	13089525	12925021	0	0	0	0	0	0	7826484	0	0	15066657	0	35761
SRR8696385	Camelus dromedarius	8647765	9507895	0	0	0	0	0	0	5167757	0	0	28870613	0	112465
SRR8697258	Camelus dromedarius	7620116	8606831	0	0	0	0	0	0	7824762	0	0	28892523	0	65706
SRR8697259	Camelus dromedarius	7000906	6158304	0	0	0	0	0	0	3968464	0	0	18365672	0	87111
SRR8697260	Camelus dromedarius	7560669	5867600	0	0	0	0	0	0	9685959	0	0	19599751	0	98922
SRR8697261	Camelus dromedarius	8394959	7777666	0	0	0	0	0	0	6155029	0	0	30225335	0	89422
SRR8697262	Camelus dromedarius	8649717	6641887	0	0	0	0	0	0	5362051	0	0	31001047	0	109192
SRR8697263	Camelus dromedarius	6466199	9039641	0	0	0	0	0	0	6321497	0	0	19274404	0	42030
SRR9074417	Camelus dromedarius	11749625	5150306	0	0	0	0	0	0	8073349	0	0	28668879	0	162610
SRR9074418	Camelus dromedarius	6895094	6151974	0	0	0	0	0	0	5681650	0	0	25169648	0	78171
SRR9074419	Camelus dromedarius	7456660	7993122	0	0	0	0	0	0	7145651	0	0	26191553	0	116387
SRR9074420	Camelus dromedarius	8647765	9507893	0	0	0	0	0	0	5167760	0	0	28870612	0	112465
DRR284958	Canis lupus familiaris	18380666	380475	0	0	0	0	0	0	3454228	0	0	3023000	0	310857
DRR284959	Canis lupus familiaris	21119055	360892	0	0	0	0	0	0	3954528	0	0	3606210	0	308167
DRR284960	Canis lupus familiaris	16979546	264682	0	0	0	0	0	0	3801921	0	0	2438728	0	236611
DRR284961	Canis lupus familiaris	17117457	496238	0	0	0	0	0	0	3122521	0	0	5010162	0	343565
DRR284962	Canis lupus familiaris	14571192	393177	0	0	0	0	0	0	2775526	0	0	2822630	0	300700
DRR284963	Canis lupus familiaris	13504200	375117	0	0	0	0	0	0	2926635	0	0	3359577	0	275341
DRR284964	Canis lupus familiaris	9833976	279426	0	0	0	0	0	0	2249460	0	0	1983028	0	236572
DRR284965	Canis lupus familiaris	15259476	310042	0	0	0	0	0	0	2739905	0	0	2732670	0	285595
DRR284966	Canis lupus familiaris	16126582	517655	0	0	0	0	0	0	3765406	0	0	3279946	0	435025
DRR284967	Canis lupus familiaris	15959963	404825	0	0	0	0	0	0	3205450	0	0	3168045	0	306704
DRR284968	Canis lupus familiaris	18773305	408249	0	0	0	0	0	0	3447319	0	0	4056991	0	383698
DRR284969	Canis lupus familiaris	15810437	419224	0	0	0	0	0	0	4234298	0	0	3573747	0	298618
DRR284970	Canis lupus familiaris	17533927	305448	0	0	0	0	0	0	3211064	0	0	2764387	0	327156
DRR284971	Canis lupus familiaris	20334510	296667	0	0	0	0	0	0	3248455	0	0	3223422	0	429002
DRR284972	Canis lupus familiaris	18823409	186999	0	0	0	0	0	0	3805073	0	0	3225305	0	313017
DRR284973	Canis lupus familiaris	14622498	424347	0	0	0	0	0	0	2833834	0	0	3064580	0	298745
DRR284974	Canis lupus familiaris	15004930	406231	0	0	0	0	0	0	2839286	0	0	3377212	0	294904
DRR284975	Canis lupus familiaris	14670755	333513	0	0	0	0	0	0	2688559	0	0	2577494	0	281321
SRR21669584	Canis lupus familiaris	17499430	1812947	0	0	0	0	0	0	10624366	0	0	10896206	0	782985
SRR21669585	Canis lupus familiaris	19969369	3006370	0	0	0	0	0	0	17067878	0	0	10635360	0	1229143
SRR21669586	Canis lupus familiaris	16459801	2569063	0	0	0	0	0	0	12011811	0	0	11461123	0	1000083
SRR21742957	Canis lupus familiaris	29549115	8878551	0	0	0	0	0	0	3455429	0	0	4830492	0	665004
SRR21742958	Canis lupus familiaris	31205893	9089152	0	0	0	0	0	0	3622211	0	0	5061969	0	704928
SRR21742959	Canis lupus familiaris	26931954	8274308	0	0	0	0	0	0	3120940	0	0	4502813	0	603145
SRR21742960	Canis lupus familiaris	28540816	8274374	0	0	0	0	0	0	3339335	0	0	5066859	0	654117
SRR21742961	Canis lupus familiaris	26995668	7547801	0	0	0	0	0	0	3112493	0	0	4566255	0	624944
SRR21742962	Canis lupus familiaris	26704347	8241039	0	0	0	0	0	0	3134121	0	0	4745128	0	611838
SRR21742963	Canis lupus familiaris	34497216	922719	0	0	0	0	0	0	4020728	0	0	5528435	0	764410
SRR21742964	Canis lupus familiaris	33670372	998433	0	0	0	0	0	0	3924789	0	0	5702255	0	741384
SRR21742965	Canis lupus familiaris	37355042	1097400	0	0	0	0	0	0	4377962	0	0	6149600	0	843291
SRR4238021	Capra hircus	22796281	6363519	0	0	0	0	0	0	22407128	0	0	23590314	0	634106
SRR4238022	Capra hircus	24218963	8547046	0	0	0	0	0	0	34217073	0	0	16347335	0	907562
SRR4238023	Capra hircus	11225692	9628311	0	0	0	0	0	0	43564490	0	0	27710942	0	438101
SRR5943641	Capra hircus	14353279	398356	0	0	0	0	0	0	9439901	0	0	11769573	0	243255
SRR5943642	Capra hircus	14182858	272003	0	0	0	0	0	0	8419367	0	0	10800111	0	227376
SRR5943643	Capra hircus	14398580	688664	0	0	0	0	0	0	8368740	0	0	11071497	0	238522
SRR5943644	Capra hircus	13788043	467570	0	0	0	0	0	0	9970021	0	0	13476854	0	285805
SRR5943645	Capra hircus	13704965	322490	0	0	0	0	0	0	8367282	0	0	14120131	0	285318
SRR5943646	Capra hircus	12156369	407835	0	0	0	0	0	0	9345883	0	0	13091714	0	242758
SRR5969105	Capra hircus	17588645	1604459	0	0	0	0	0	0	18999503	0	0	6611695	0	682725
SRR5969106	Capra hircus	16026847	1706500	0	0	0	0	0	0	20189986	0	0	6744697	0	616303
SRR5969108	Capra hircus	15464014	1414255	0	0	0	0	0	0	15631272	0	0	5758355	0	610484
SRR5969109	Capra hircus	19620189	2007034	0	0	0	0	0	0	22103317	0	0	7416807	0	734055
SRR5969111	Capra hircus	15065572	1211380	0	0	0	0	0	0	10954229	0	0	6295901	0	557861
SRR5969112	Capra hircus	14859276	1627379	0	0	0	0	0	0	16271740	0	0	6135502	0	592113
SRR5969113	Capra hircus	13845156	1814168	0	0	0	0	0	0	20560867	0	0	4858740	0	515513
SRR5969114	Capra hircus	17432632	2150698	0	0	0	0	0	0	24647078	0	0	6346060	0	716629
SRR5969124	Capra hircus	15145096	1677609	0	0	0	0	0	0	22104394	0	0	5953822	0	607246
SRR5969127	Capra hircus	11231001	194002	0	0	0	0	0	0	5956922	0	0	4284513	0	141923
SRR5969128	Capra hircus	13608561	623696	0	0	0	0	0	0	13137928	0	0	6330430	0	193396
SRR5969129	Capra hircus	10013285	348591	0	0	0	0	0	0	11060154	0	0	5049362	0	126424
SRR5969130	Capra hircus	10905424	132454	0	0	0	0	0	0	9206763	0	0	4878553	0	145587
SRR5969131	Capra hircus	13288100	295362	0	0	0	0	0	0	13978868	0	0	6464663	0	152940
SRR5969132	Capra hircus	10456680	270305	0	0	0	0	0	0	8997818	0	0	4429223	0	161984
SRR6314315	Capra hircus	27071888	4885505	0	0	0	0	0	0	11206891	0	0	11896591	0	417913
SRR6314316	Capra hircus	35808563	1650706	0	0	0	0	0	0	19297936	0	0	15616218	0	584906
SRR6314317	Capra hircus	29324997	2593186	0	0	0	0	0	0	14319085	0	0	11438047	0	488273
SRR6314318	Capra hircus	27139202	2890605	0	0	0	0	0	0	11408393	0	0	9784745	0	480630
SRR6314319	Capra hircus	32459577	3127708	0	0	0	0	0	0	14660344	0	0	11990658	0	530028
SRR6314320	Capra hircus	28757668	2957335	0	0	0	0	0	0	13389623	0	0	12773580	0	433287
SRR19025928	Carassius auratus	65157601	14186807	0	0	0	0	0	0	28403210	0	0	8865796	0	1410576
SRR19025929	Carassius auratus	60825570	12895919	0	0	0	0	0	0	16543317	0	0	14820429	0	1213601
SRR19025930	Carassius auratus	51752711	11299272	0	0	0	0	0	0	13181137	0	0	18568038	0	667893
SRR19025931	Carassius auratus	62500037	15709026	0	0	0	0	0	0	14465400	0	0	15311531	0	1385649
SRR19025932	Carassius auratus	54565860	10835248	0	0	0	0	0	0	22760488	0	0	15111981	0	965829
SRR19184619	Carassius auratus	62136666	10678134	0	0	0	0	0	0	29470850	0	0	13395909	0	984564
SRR19184620	Carassius auratus	70705156	12132306	0	0	0	0	0	0	33221604	0	0	16592220	0	1031507
SRR19184621	Carassius auratus	41593361	8952230	0	0	0	0	0	0	27501587	0	0	11882147	0	618544
SRR19184622	Carassius auratus	57248721	9332051	0	0	0	0	0	0	33277013	0	0	9999207	0	672271
SRR19184623	Carassius auratus	53953473	10162920	0	0	0	0	0	0	36498674	0	0	11953443	0	978027
SRR19184624	Carassius auratus	58130727	10620261	0	0	0	0	0	0	40751086	0	0	13117083	0	1091852
SRR19184625	Carassius auratus	72862605	10895736	0	0	0	0	0	0	27916610	0	0	10895974	0	1009501
SRR20363963	Carassius auratus	28532706	3900250	0	0	0	0	0	0	8685408	0	0	5446603	0	426810
SRR20363964	Carassius auratus	27798699	3784370	0	0	0	0	0	0	7654856	0	0	5611641	0	463251
SRR20363965	Carassius auratus	39952907	7538831	0	0	0	0	0	0	20715864	0	0	9903465	0	634118
SRR20363966	Carassius auratus	28417336	4531312	0	0	0	0	0	0	7806592	0	0	6355768	0	513660
SRR20363967	Carassius auratus	25187703	6839684	0	0	0	0	0	0	7912986	0	0	5120308	0	543279
SRR20363968	Carassius auratus	26255240	7299761	0	0	0	0	0	0	7568576	0	0	4888218	0	402912
SRR21011299	Carassius auratus	34854954	10166440	0	0	0	0	0	0	18064870	0	0	4506236	0	906819
SRR21011300	Carassius auratus	29236690	9035142	0	0	0	0	0	0	13767932	0	0	4391320	0	702855
SRR21011301	Carassius auratus	29191574	8604415	0	0	0	0	0	0	13608267	0	0	4345327	0	677701
SRR21011302	Carassius auratus	29245724	7691814	0	0	0	0	0	0	13118761	0	0	3658137	0	679934
SRR21011303	Carassius auratus	25447703	8844324	0	0	0	0	0	0	9055603	0	0	3413616	0	503548
SRR21011304	Carassius auratus	26330378	8039992	0	0	0	0	0	0	18632439	0	0	3766145	0	743170
SRR21883728	Carassius auratus	44699464	7665766	0	0	0	0	0	0	13755603	0	0	7199373	0	601264
SRR21883729	Carassius auratus	33370813	6338529	0	0	0	0	0	0	9931483	0	0	6889125	0	449635
SRR21883730	Carassius auratus	33227624	6082876	0	0	0	0	0	0	10158929	0	0	5770641	0	456946
SRR21883731	Carassius auratus	33337629	7167170	0	0	0	0	0	0	10829621	0	0	5457929	0	457425
SRR21883732	Carassius auratus	34158556	5789191	0	0	0	0	0	0	10308620	0	0	6271145	0	475868
SRR21883733	Carassius auratus	31364374	6820719	0	0	0	0	0	0	10600600	0	0	5396990	0	485542
SRR17216068	Castor canadensis	38164297	76818976	0	0	0	0	0	0	40632380	0	0	44454164	0	780936
SRR17216069	Castor canadensis	45101256	74400426	0	0	0	0	0	0	51061899	0	0	51341063	0	983818
SRR17216070	Castor canadensis	46753287	69945099	0	0	0	0	0	0	52549231	0	0	44534597	0	1386079
SRR17216071	Castor canadensis	35710022	99703255	0	0	0	0	0	0	41203227	0	0	75818929	0	359456
SRR17216072	Castor canadensis	53671787	80815082	0	0	0	0	0	0	53376247	0	0	51315218	0	1820076
SRR17216073	Castor canadensis	39642066	74004680	0	0	0	0	0	0	63033504	0	0	48311404	0	1089011
SRR17216074	Castor canadensis	47219018	82909943	0	0	0	0	0	0	48410951	0	0	57064102	0	823827
SRR17216075	Castor canadensis	64907353	74280946	0	0	0	0	0	0	63071149	0	0	29887783	0	1357747
SRR17216076	Castor canadensis	50717107	75986997	0	0	0	0	0	0	60383765	0	0	40371134	0	2700060
SRR17216077	Castor canadensis	34239104	83049520	0	0	0	0	0	0	40709235	0	0	69510835	0	708573
SRR17216078	Castor canadensis	46715994	80457164	0	0	0	0	0	0	40457861	0	0	60361007	0	1095581
SRR17216079	Castor canadensis	41448463	66889348	0	0	0	0	0	0	44824558	0	0	41305345	0	970378
SRR17216080	Castor canadensis	59221734	74793485	0	0	0	0	0	0	59147055	0	0	31743693	0	1593470
SRR17216081	Castor canadensis	38241817	67497049	0	0	0	0	0	0	73365200	0	0	33285120	0	796036
SRR17216082	Castor canadensis	49068795	70989900	0	0	0	0	0	0	61713913	0	0	36727237	0	2542226
SRR17216083	Castor canadensis	33921988	92412934	0	0	0	0	0	0	36162572	0	0	79130068	0	376601
SRR17216084	Castor canadensis	62009896	88686298	0	0	0	0	0	0	67225219	0	0	47290282	0	2169207
SRR17216085	Castor canadensis	33584825	77819958	0	0	0	0	0	0	42253761	0	0	84409604	0	349200
SRR17216086	Castor canadensis	55435790	75663822	0	0	0	0	0	0	50799551	0	0	58509862	0	1673624
SRR17216087	Castor canadensis	63167854	75711061	0	0	0	0	0	0	51613694	0	0	29191384	0	2375689
SRR17216088	Castor canadensis	49217575	74913644	0	0	0	0	0	0	54817091	0	0	51471476	0	1111805
SRR17216089	Castor canadensis	50064586	80365696	0	0	0	0	0	0	54470412	0	0	52060256	0	1447704
SRR17216090	Castor canadensis	29619450	73220110	0	0	0	0	0	0	34414996	0	0	51611970	0	469355
SRR17216091	Castor canadensis	54358386	71919353	0	0	0	0	0	0	47101948	0	0	44839279	0	1371756
SRR17216092	Castor canadensis	68701233	77824795	0	0	0	0	0	0	50290404	0	0	36821894	0	1223894
SRR17216093	Castor canadensis	51719822	80169737	0	0	0	0	0	0	53435537	0	0	52844275	0	1485412
SRR17216094	Castor canadensis	65521246	75361000	0	0	0	0	0	0	48213822	0	0	30323099	0	1277567
SRR17216095	Castor canadensis	55038369	69902971	0	0	0	0	0	0	49095280	0	0	46541911	0	1408790
SRR17216096	Castor canadensis	52726907	71648313	0	0	0	0	0	0	60086897	0	0	41459661	0	1637410
SRR17216097	Castor canadensis	74116788	84383058	0	0	0	0	0	0	59016530	0	0	37898547	0	1625440
SRR18337082	Cavia porcellus	29238261	10635917	0	0	0	0	0	0	18833201	0	0	11448251	0	812083
SRR18337083	Cavia porcellus	73344817	22988058	0	0	0	0	0	0	51543164	0	0	29687125	0	2044044
SRR18337084	Cavia porcellus	31230419	11735810	0	0	0	0	0	0	25765213	0	0	12650427	0	997238
SRR18337085	Cavia porcellus	33124269	10720510	0	0	0	0	0	0	23752907	0	0	12129584	0	968329
SRR18337086	Cavia porcellus	31930737	11241039	0	0	0	0	0	0	26981633	0	0	11804455	0	978280
SRR18337087	Cavia porcellus	39264769	13504433	0	0	0	0	0	0	26465903	0	0	14277788	0	1193069
SRR18337088	Cavia porcellus	66188310	20572170	0	0	0	0	0	0	47662583	0	0	27413261	0	1931757
SRR18337089	Cavia porcellus	31705706	10688557	0	0	0	0	0	0	21868602	0	0	12998017	0	868444
SRR18337090	Cavia porcellus	37571506	13145943	0	0	0	0	0	0	27289339	0	0	14120070	0	1123700
SRR18337091	Cavia porcellus	32057136	9909569	0	0	0	0	0	0	23717095	0	0	12073609	0	914000
SRR18337092	Cavia porcellus	37286970	13738361	0	0	0	0	0	0	24604587	0	0	13771980	0	1065593
SRR18337093	Cavia porcellus	37232735	12982667	0	0	0	0	0	0	20813833	0	0	11708239	0	1186321
SRR18337094	Cavia porcellus	34712721	11886607	0	0	0	0	0	0	24022143	0	0	14640922	0	936668
SRR18337095	Cavia porcellus	31551230	10537271	0	0	0	0	0	0	20028589	0	0	12100300	0	879939
SRR18337096	Cavia porcellus	37287629	11492289	0	0	0	0	0	0	25059023	0	0	13442974	0	1051491
SRR18337097	Cavia porcellus	35383425	14375983	0	0	0	0	0	0	24556745	0	0	13206935	0	1089115
SRR18337098	Cavia porcellus	33527040	11664801	0	0	0	0	0	0	24201174	0	0	14235206	0	927762
SRR18337099	Cavia porcellus	33155365	13215010	0	0	0	0	0	0	23066689	0	0	12875456	0	928370
SRR20754044	Cavia porcellus	28251567	3908362	0	0	0	0	0	0	10432867	0	0	12991854	0	802741
SRR20754045	Cavia porcellus	29404928	3523659	0	0	0	0	0	0	10558776	0	0	12268443	0	894590
SRR20754046	Cavia porcellus	25730011	3113278	0	0	0	0	0	0	7885872	0	0	10616955	0	690971
SRR20754047	Cavia porcellus	28280704	3717936	0	0	0	0	0	0	8063149	0	0	10477003	0	908569
SRR20754048	Cavia porcellus	28459027	3672582	0	0	0	0	0	0	8678339	0	0	9198703	0	1111473
SRR20754049	Cavia porcellus	27373023	4423236	0	0	0	0	0	0	7056219	0	0	8886846	0	1166013
SRR20754050	Cavia porcellus	27916287	2911138	0	0	0	0	0	0	12109165	0	0	11851044	0	810251
SRR20754051	Cavia porcellus	25605757	4985106	0	0	0	0	0	0	7302845	0	0	9393483	0	1115660
SRR20754052	Cavia porcellus	28486003	3570841	0	0	0	0	0	0	6947542	0	0	8422060	0	1249749
SRR20754053	Cavia porcellus	29808083	3121506	0	0	0	0	0	0	9994836	0	0	11619714	0	850965
SRR20754054	Cavia porcellus	27866879	3176077	0	0	0	0	0	0	8355206	0	0	12534145	0	609070
SRR20754055	Cavia porcellus	29681519	2409985	0	0	0	0	0	0	10418176	0	0	13241223	0	787084
SRR1759017	Cercocebus atys	37960408	6910638	0	0	0	0	0	0	13247787	0	0	60131093	0	1408998
SRR1759018	Cercocebus atys	16877223	6047582	0	0	0	0	0	0	4363309	0	0	55581368	0	187565
SRR1759019	Cercocebus atys	17470506	6777600	0	0	0	0	0	0	4025280	0	0	59556660	0	257268
SRR1759020	Cercocebus atys	15972187	4694049	0	0	0	0	0	0	3932446	0	0	36054380	0	203262
SRR1759021	Cercocebus atys	23064725	6246714	0	0	0	0	0	0	6024945	0	0	52371633	0	290477
SRR1759022	Cercocebus atys	29463413	9487146	0	0	0	0	0	0	9186889	0	0	59343026	0	689871
SRR1759023	Cercocebus atys	45454046	10384910	0	0	0	0	0	0	9803444	0	0	79924920	0	564277
SRR1759024	Cercocebus atys	78137863	18064610	0	0	0	0	0	0	13980821	0	0	97324224	0	849946
SRR1759025	Cercocebus atys	59286501	12060432	0	0	0	0	0	0	13318365	0	0	89497458	0	855427
SRR1759026	Cercocebus atys	69406383	11228601	0	0	0	0	0	0	20694084	0	0	62151457	0	1155141
SRR1759027	Cercocebus atys	43461403	10547070	0	0	0	0	0	0	9566873	0	0	57804692	0	619756
SRR1759028	Cercocebus atys	19289163	4368859	0	0	0	0	0	0	4512945	0	0	36832739	0	263566
SRR1759029	Cercocebus atys	29039244	6007608	0	0	0	0	0	0	6815465	0	0	55909371	0	347107
SRR1759030	Cercocebus atys	48209428	8072657	0	0	0	0	0	0	6017316	0	0	55876701	0	422001
SRR1759031	Cercocebus atys	35735099	6304065	0	0	0	0	0	0	9389221	0	0	63744716	0	570531
SRR1759032	Cercocebus atys	38780358	9796694	0	0	0	0	0	0	7468268	0	0	96980827	0	489315
SRR5839569	Cercocebus atys	4236992	505762	0	0	0	0	0	0	264245	0	0	673112	0	63980
SRR5839570	Cercocebus atys	18729632	2014696	0	0	0	0	0	0	1452862	0	0	2980551	0	289891
SRR5839571	Cercocebus atys	7416347	826505	0	0	0	0	0	0	488224	0	0	1179467	0	113970
SRR5839572	Cercocebus atys	6622320	785483	0	0	0	0	0	0	436589	0	0	1050101	0	102995
SRR5839573	Cercocebus atys	3428502	404921	0	0	0	0	0	0	205542	0	0	569323	0	47148
SRR5839574	Cercocebus atys	14992812	1593559	0	0	0	0	0	0	1091181	0	0	2491194	0	207341
SRR5839575	Cercocebus atys	5984255	658798	0	0	0	0	0	0	381701	0	0	994815	0	82895
SRR5839576	Cercocebus atys	5339222	623212	0	0	0	0	0	0	331595	0	0	883947	0	73958
SRR5839577	Cercocebus atys	4012988	461357	0	0	0	0	0	0	243382	0	0	704348	0	55951
SRR5839578	Cercocebus atys	17671254	1820033	0	0	0	0	0	0	1313229	0	0	3103506	0	249318
SRR5839579	Cercocebus atys	6990526	750825	0	0	0	0	0	0	455166	0	0	1231794	0	99346
SRR5839580	Cercocebus atys	6255580	710592	0	0	0	0	0	0	398637	0	0	1097349	0	88353
SRR5839581	Cercocebus atys	4024276	482954	0	0	0	0	0	0	249642	0	0	624571	0	47793
SRR5839582	Cercocebus atys	18005640	1933065	0	0	0	0	0	0	1349585	0	0	2793551	0	220318
SRR17216250	Chinchilla lanigera	47763229	60686388	0	0	0	0	0	0	12384928	0	0	40834242	0	3799624
SRR17216251	Chinchilla lanigera	38506357	68497542	0	0	0	0	0	0	16978843	0	0	42838725	0	3171831
SRR17216252	Chinchilla lanigera	52312480	63950687	0	0	0	0	0	0	26640623	0	0	18080176	0	3605296
SRR17216253	Chinchilla lanigera	42763833	56598302	0	0	0	0	0	0	20943793	0	0	41083181	0	3553023
SRR17216254	Chinchilla lanigera	56618442	54589283	0	0	0	0	0	0	22692634	0	0	24052118	0	4940081
SRR17216255	Chinchilla lanigera	54592420	59632723	0	0	0	0	0	0	19157271	0	0	25402766	0	4881409
SRR17216256	Chinchilla lanigera	41796962	59528145	0	0	0	0	0	0	15983136	0	0	35987390	0	2331828
SRR17216257	Chinchilla lanigera	57695496	56080902	0	0	0	0	0	0	21677894	0	0	26174321	0	5715325
SRR17216258	Chinchilla lanigera	58190171	60576528	0	0	0	0	0	0	19311415	0	0	17577185	0	5731583
SRR17216259	Chinchilla lanigera	46234273	53067528	0	0	0	0	0	0	19243188	0	0	24622622	0	3957121
SRR17216260	Chinchilla lanigera	43696155	56595636	0	0	0	0	0	0	16407699	0	0	20372113	0	2923751
SRR17216261	Chinchilla lanigera	45673042	61395101	0	0	0	0	0	0	16307551	0	0	41084514	0	3525804
SRR17216262	Chinchilla lanigera	40555013	58619228	0	0	0	0	0	0	20880973	0	0	48419974	0	3510091
SRR17216263	Chinchilla lanigera	51607756	52293559	0	0	0	0	0	0	22211202	0	0	30156505	0	3972775
SRR17216264	Chinchilla lanigera	61464817	68650318	0	0	0	0	0	0	25681548	0	0	19050486	0	6210958
SRR17216265	Chinchilla lanigera	59370658	65809244	0	0	0	0	0	0	26956201	0	0	25464035	0	5414870
SRR17216266	Chinchilla lanigera	57988807	69384514	0	0	0	0	0	0	33304166	0	0	16960524	0	4819247
SRR17216267	Chinchilla lanigera	52171125	63737416	0	0	0	0	0	0	25208581	0	0	26593776	0	4090053
SRR17216268	Chinchilla lanigera	41123271	56068697	0	0	0	0	0	0	16552962	0	0	39359902	0	3052267
SRR1910427	Chinchilla lanigera	51073478	9783008	0	0	0	0	0	0	1849856	0	0	11126359	0	856496
SRR1910516	Chinchilla lanigera	52860498	10500277	0	0	0	0	0	0	2175035	0	0	10061245	0	902435
SRR1910518	Chinchilla lanigera	51050356	8077868	0	0	0	0	0	0	2501992	0	0	10888291	0	818288
SRR1910521	Chinchilla lanigera	60206074	12447983	0	0	0	0	0	0	2551794	0	0	12935052	0	1120223
SRR1910522	Chinchilla lanigera	53270547	9547229	0	0	0	0	0	0	2354270	0	0	11550305	0	958208
SRR1910523	Chinchilla lanigera	52325492	10262719	0	0	0	0	0	0	1979561	0	0	11734007	0	935303
SRR1910524	Chinchilla lanigera	56866863	12689585	0	0	0	0	0	0	2041449	0	0	11714618	0	1004890
SRR1910525	Chinchilla lanigera	44535015	11453590	0	0	0	0	0	0	2002732	0	0	8461473	0	724219
SRR1910526	Chinchilla lanigera	48330050	8204151	0	0	0	0	0	0	2131651	0	0	8867320	0	785880
SRR1910527	Chinchilla lanigera	57421126	12566200	0	0	0	0	0	0	2784100	0	0	10257686	0	996464
SRR4249993	Chinchilla lanigera	33784563	3266572	0	0	0	0	0	0	1625980	0	0	5923391	0	760208
SRR16105156	Chlorocebus sabaeus	12208838	5823300	0	0	0	0	0	0	12228850	0	0	12005961	0	2262740
SRR16105157	Chlorocebus sabaeus	10537075	9102416	0	0	0	0	0	0	10952308	0	0	12905094	0	1482920
SRR16105158	Chlorocebus sabaeus	12470323	6569332	0	0	0	0	0	0	14314951	0	0	12048464	0	2424161
SRR16105159	Chlorocebus sabaeus	9895533	5173676	0	0	0	0	0	0	10262500	0	0	16776145	0	2277608
SRR16105160	Chlorocebus sabaeus	10640942	8145642	0	0	0	0	0	0	11929015	0	0	11686509	0	1471530
SRR16105161	Chlorocebus sabaeus	11004543	6358333	0	0	0	0	0	0	10101697	0	0	13745980	0	1328755
SRR16105162	Chlorocebus sabaeus	11260836	9610514	0	0	0	0	0	0	8964171	0	0	13959149	0	916901
SRR16105163	Chlorocebus sabaeus	9797577	9922381	0	0	0	0	0	0	7554608	0	0	11020476	0	833488
SRR16105164	Chlorocebus sabaeus	10986457	5727930	0	0	0	0	0	0	10962147	0	0	8820838	0	1440187
SRR16105165	Chlorocebus sabaeus	10436521	6260741	0	0	0	0	0	0	5568574	0	0	14821936	0	678242
SRR16105166	Chlorocebus sabaeus	11457093	7439435	0	0	0	0	0	0	7723699	0	0	16921598	0	878316
SRR16105167	Chlorocebus sabaeus	15160993	6472451	0	0	0	0	0	0	12874951	0	0	13577783	0	1711420
SRR16105168	Chlorocebus sabaeus	14717657	5226588	0	0	0	0	0	0	9055993	0	0	16732805	0	991131
SRR16105169	Chlorocebus sabaeus	11066332	7896749	0	0	0	0	0	0	9183798	0	0	14762852	0	821549
SRR16105170	Chlorocebus sabaeus	11722529	4666499	0	0	0	0	0	0	11724006	0	0	8723764	0	1219112
SRR18171532	Chlorocebus sabaeus	119263426	167790530	0	0	0	0	0	0	47690888	0	0	64299515	0	9953218
SRR18171533	Chlorocebus sabaeus	181478885	21621420	0	0	0	0	0	0	52094384	0	0	84264849	0	11505780
SRR18171534	Chlorocebus sabaeus	207235842	19777455	0	0	0	0	0	0	61240156	0	0	97271037	0	12927978
SRR18171535	Chlorocebus sabaeus	201558706	24611529	0	0	0	0	0	0	61461826	0	0	144349489	0	12664421
SRR18171536	Chlorocebus sabaeus	144270679	76335087	0	0	0	0	0	0	45991575	0	0	72976187	0	11681077
SRR18171537	Chlorocebus sabaeus	157360900	75583273	0	0	0	0	0	0	58549060	0	0	83843356	0	14162265
SRR18171538	Chlorocebus sabaeus	161402292	60756183	0	0	0	0	0	0	61748190	0	0	84593005	0	15493135
SRR18171539	Chlorocebus sabaeus	232478035	19520864	0	0	0	0	0	0	63693728	0	0	105801353	0	14400499
SRR18171540	Chlorocebus sabaeus	122632101	162319015	0	0	0	0	0	0	53226043	0	0	64703021	0	10721675
SRR18171541	Chlorocebus sabaeus	116433149	151496124	0	0	0	0	0	0	38653315	0	0	52148995	0	9377367
SRR18171542	Chlorocebus sabaeus	173149451	18341141	0	0	0	0	0	0	47575420	0	0	74349732	0	9928227
SRR18171543	Chlorocebus sabaeus	230856372	20540957	0	0	0	0	0	0	64764494	0	0	96524957	0	15529004
SRR7970300	Chlorocebus sabaeus	13774973	14840439	0	0	0	0	0	0	4939037	0	0	19473558	0	1295717
SRR7970301	Chlorocebus sabaeus	13585227	15063946	0	0	0	0	0	0	4879215	0	0	19393454	0	1485303
SRR7970302	Chlorocebus sabaeus	13034499	13918822	0	0	0	0	0	0	7317434	0	0	12220713	0	2935442
DRR327412	Ciona intestinalis	19116456	9212508	0	0	0	0	0	0	2370790	0	0	9126095	0	1381459
DRR327413	Ciona intestinalis	21542863	17083841	0	0	0	0	0	0	2856179	0	0	14703528	0	918918
SRR10533934	Ciona intestinalis	2534471	5722188	0	0	0	0	0	0	396351	0	0	573044	0	152174
SRR10533935	Ciona intestinalis	1793757	4023980	0	0	0	0	0	0	279982	0	0	404056	0	108570
SRR16114570	Ciona intestinalis	6956091	1957034	0	0	0	0	0	0	1430319	0	0	965620	0	539322
SRR16114571	Ciona intestinalis	7085616	1019521	0	0	0	0	0	0	1427260	0	0	979035	0	500836
SRR16114572	Ciona intestinalis	6942858	1258436	0	0	0	0	0	0	1450936	0	0	1187239	0	544208
SRR16114573	Ciona intestinalis	5979811	1299384	0	0	0	0	0	0	1086297	0	0	1061952	0	432190
SRR16114574	Ciona intestinalis	6922439	1463478	0	0	0	0	0	0	1384415	0	0	1114839	0	507730
SRR16114575	Ciona intestinalis	6385268	1314382	0	0	0	0	0	0	1383438	0	0	991708	0	476963
SRR16114576	Ciona intestinalis	6863772	1325527	0	0	0	0	0	0	1485183	0	0	1253748	0	551668
SRR16114577	Ciona intestinalis	8800554	1973076	0	0	0	0	0	0	972951	0	0	757668	0	760946
SRR16114578	Ciona intestinalis	7909354	1294794	0	0	0	0	0	0	912479	0	0	661526	0	684974
SRR16114579	Ciona intestinalis	3718782	1390534	0	0	0	0	0	0	344291	0	0	346082	0	300647
SRR16114582	Ciona intestinalis	7437580	1222674	0	0	0	0	0	0	890905	0	0	953825	0	514599
SRR16114583	Ciona intestinalis	8376248	1936247	0	0	0	0	0	0	991472	0	0	1099309	0	570882
SRR16114584	Ciona intestinalis	6110288	890207	0	0	0	0	0	0	804696	0	0	739379	0	427282
SRR16114585	Ciona intestinalis	6638297	2033312	0	0	0	0	0	0	998026	0	0	739622	0	527968
SRR18365513	Ciona intestinalis	2313821	6275592	0	0	0	0	0	0	360247	0	0	407266	0	162218
SRR18365514	Ciona intestinalis	2714514	7427447	0	0	0	0	0	0	352097	0	0	447914	0	201016
SRR18365515	Ciona intestinalis	3377492	8728769	0	0	0	0	0	0	717091	0	0	638738	0	214032
SRR18365516	Ciona intestinalis	3506262	9540884	0	0	0	0	0	0	656684	0	0	677350	0	239207
SRR18365517	Ciona intestinalis	3620930	8877611	0	0	0	0	0	0	735368	0	0	623105	0	245536
SRR18365518	Ciona intestinalis	3195198	8060536	0	0	0	0	0	0	637142	0	0	544530	0	210947
SRR18365519	Ciona intestinalis	3400704	9165990	0	0	0	0	0	0	841575	0	0	659101	0	234510
SRR18365520	Ciona intestinalis	3309762	8975191	0	0	0	0	0	0	838607	0	0	645018	0	235992
SRR18365521	Ciona intestinalis	3049688	9755184	0	0	0	0	0	0	588098	0	0	618460	0	212195
SRR18365522	Ciona intestinalis	3026175	7970627	0	0	0	0	0	0	502158	0	0	545781	0	214391
SRR18365523	Ciona intestinalis	3649219	9145822	0	0	0	0	0	0	812271	0	0	656152	0	238148
SRR18365524	Ciona intestinalis	3508651	8514604	0	0	0	0	0	0	662654	0	0	632237	0	243327
SRR7503161	Ciona savignyi	11744887	19565110	0	0	0	0	0	0	3899498	0	0	5124399	0	329347
SRR7503162	Ciona savignyi	9838719	16361475	0	0	0	0	0	0	2031713	0	0	4272355	0	362594
SRR7503163	Ciona savignyi	9104198	16346608	0	0	0	0	0	0	2362830	0	0	5015346	0	251863
SRR7503164	Ciona savignyi	12217828	18925016	0	0	0	0	0	0	3072302	0	0	5880230	0	385505
SRR7503165	Ciona savignyi	19221675	23647975	0	0	0	0	0	0	5296560	0	0	8778273	0	646001
SRR7503166	Ciona savignyi	19322644	28632554	0	0	0	0	0	0	4454013	0	0	8314499	0	712949
SRR7503167	Ciona savignyi	11596040	15206104	0	0	0	0	0	0	3638080	0	0	4828122	0	363601
SRR7503168	Ciona savignyi	10732294	14076970	0	0	0	0	0	0	2234660	0	0	4540500	0	439223
SRR7503169	Ciona savignyi	16090540	19585665	0	0	0	0	0	0	6703573	0	0	7197404	0	549790
SRR7503170	Ciona savignyi	15263568	16085585	0	0	0	0	0	0	7535815	0	0	5606600	0	499576
SRR7503171	Ciona savignyi	9968655	15430149	0	0	0	0	0	0	2700916	0	0	4298645	0	323419
SRR7503172	Ciona savignyi	11139926	16579222	0	0	0	0	0	0	2555682	0	0	5062844	0	355791
SRR7503173	Ciona savignyi	16993645	19099317	0	0	0	0	0	0	4861021	0	0	6429971	0	474295
SRR7503174	Ciona savignyi	16911687	20122903	0	0	0	0	0	0	4394468	0	0	6224446	0	649557
SRR7503175	Ciona savignyi	12892940	22218576	0	0	0	0	0	0	4368046	0	0	5223992	0	334875
SRR7503176	Ciona savignyi	20560915	25135116	0	0	0	0	0	0	7183667	0	0	7372201	0	635056
SRR7503177	Ciona savignyi	28943459	32983531	0	0	0	0	0	0	13180600	0	0	10891522	0	1132251
SRR7503178	Ciona savignyi	16527600	19488464	0	0	0	0	0	0	6035518	0	0	7252312	0	492180
SRR7503179	Ciona savignyi	12855638	17332062	0	0	0	0	0	0	4812622	0	0	5542146	0	419142
SRR7503180	Ciona savignyi	12933733	24909032	0	0	0	0	0	0	3668787	0	0	6420057	0	427880
SRR7503181	Ciona savignyi	25815982	23034407	0	0	0	0	0	0	9969894	0	0	9706496	0	852007
SRR7503182	Ciona savignyi	15791551	21201410	0	0	0	0	0	0	5234820	0	0	6922341	0	511823
SRR7503183	Ciona savignyi	10562616	19914978	0	0	0	0	0	0	4032644	0	0	4960076	0	299291
SRR7503184	Ciona savignyi	13496983	16793561	0	0	0	0	0	0	7489966	0	0	5850177	0	424863
SRR7503185	Ciona savignyi	14363788	13333432	0	0	0	0	0	0	5347480	0	0	5150918	0	484432
SRR7503186	Ciona savignyi	16994121	18749485	0	0	0	0	0	0	7809975	0	0	7152674	0	519641
SRR7503187	Ciona savignyi	13279788	15718516	0	0	0	0	0	0	4062410	0	0	5623616	0	351595
SRR7503188	Ciona savignyi	14621690	17106991	0	0	0	0	0	0	5365824	0	0	5938240	0	482451
SRR7503189	Ciona savignyi	11588369	19449821	0	0	0	0	0	0	3705553	0	0	5297245	0	322697
SRR7503190	Ciona savignyi	15156006	20385119	0	0	0	0	0	0	2086540	0	0	3736146	0	652048
SRR18674346	Coturnix japonica	23885174	3441841	0	0	0	0	0	0	4406481	0	0	6791816	0	863346
SRR18674347	Coturnix japonica	45439908	6431141	0	0	0	0	0	0	9108529	0	0	12839728	0	1650234
SRR18674348	Coturnix japonica	69120706	10689212	0	0	0	0	0	0	11289797	0	0	19504879	0	1759013
SRR18674349	Coturnix japonica	25782540	9377654	0	0	0	0	0	0	4993054	0	0	11474516	0	836467
SRR18674350	Coturnix japonica	54657637	7517870	0	0	0	0	0	0	7781456	0	0	15797462	0	1395468
SRR18674351	Coturnix japonica	46025301	6450686	0	0	0	0	0	0	7265894	0	0	12489898	0	1439092
SRR18674352	Coturnix japonica	30206538	4676616	0	0	0	0	0	0	4807125	0	0	9426998	0	1023638
SRR18674353	Coturnix japonica	36653572	4861762	0	0	0	0	0	0	5483439	0	0	9872095	0	1411283
SRR18674354	Coturnix japonica	23488059	3586295	0	0	0	0	0	0	3735048	0	0	6755309	0	749724
SRR18674355	Coturnix japonica	35250118	5493722	0	0	0	0	0	0	6880378	0	0	11402155	0	1528761
SRR18674356	Coturnix japonica	53279593	7485110	0	0	0	0	0	0	10108919	0	0	15178016	0	2051124
SRR18674357	Coturnix japonica	22859898	3275438	0	0	0	0	0	0	3726633	0	0	6634967	0	757795
SRR18674358	Coturnix japonica	56401596	8382177	0	0	0	0	0	0	10397460	0	0	16461147	0	2109124
SRR18674359	Coturnix japonica	43530660	6457972	0	0	0	0	0	0	6790203	0	0	12603596	0	1406252
SRR18674360	Coturnix japonica	57445032	8172694	0	0	0	0	0	0	9264240	0	0	16389331	0	1985967
SRR18674389	Coturnix japonica	32296469	5282209	0	0	0	0	0	0	3763774	0	0	8804909	0	655216
SRR18674390	Coturnix japonica	42254674	7198382	0	0	0	0	0	0	4911253	0	0	12017363	0	834903
SRR18674391	Coturnix japonica	47303854	8159492	0	0	0	0	0	0	5794898	0	0	12816273	0	878137
SRR18674392	Coturnix japonica	81120699	12838544	0	0	0	0	0	0	10573379	0	0	22182820	0	1563527
SRR18674393	Coturnix japonica	40070324	7628789	0	0	0	0	0	0	4856616	0	0	12982700	0	909673
SRR18674394	Coturnix japonica	54224367	9035409	0	0	0	0	0	0	6664759	0	0	15134311	0	1090913
SRR18674395	Coturnix japonica	31804866	5658148	0	0	0	0	0	0	3360457	0	0	10072253	0	684998
SRR18674396	Coturnix japonica	33476174	5445510	0	0	0	0	0	0	3845965	0	0	9432831	0	668749
SRR18674397	Coturnix japonica	54848497	8782071	0	0	0	0	0	0	6663016	0	0	15489739	0	1012995
SRR18674398	Coturnix japonica	54930122	9235916	0	0	0	0	0	0	7650789	0	0	14980044	0	1004247
SRR18674399	Coturnix japonica	39611259	7105982	0	0	0	0	0	0	4663925	0	0	11235709	0	798964
SRR18674400	Coturnix japonica	35335075	5650785	0	0	0	0	0	0	4179970	0	0	9826441	0	674764
SRR18674401	Coturnix japonica	32366635	5384427	0	0	0	0	0	0	3918222	0	0	8845032	0	593444
SRR18674402	Coturnix japonica	33357469	5413253	0	0	0	0	0	0	4039833	0	0	9452225	0	661069
SRR18674403	Coturnix japonica	47477374	8137997	0	0	0	0	0	0	5430418	0	0	13442702	0	851008
SRR2040622	Cyanistes caeruleus	33037917	1613035	0	0	0	0	0	0	6176036	0	0	23202405	0	444764
SRR2040623	Cyanistes caeruleus	25781114	1191002	0	0	0	0	0	0	4493071	0	0	15511466	0	286371
SRR2040624	Cyanistes caeruleus	27971897	1435284	0	0	0	0	0	0	4920118	0	0	18854508	0	450951
SRR2040625	Cyanistes caeruleus	33970424	2496071	0	0	0	0	0	0	6564211	0	0	34155247	0	398864
SRR2040626	Cyanistes caeruleus	25146940	1177418	0	0	0	0	0	0	4457121	0	0	15543543	0	285232
SRR2040627	Cyanistes caeruleus	31314555	1971036	0	0	0	0	0	0	6148634	0	0	33641576	0	359050
SRR2040628	Cyanistes caeruleus	30445634	3002952	0	0	0	0	0	0	9078452	0	0	27463597	0	984668
SRR2040629	Cyanistes caeruleus	29027569	1145646	0	0	0	0	0	0	5444337	0	0	18645252	0	362408
SRR2040630	Cyanistes caeruleus	21840193	1631297	0	0	0	0	0	0	4296102	0	0	21841059	0	253287
SRR2040631	Cyanistes caeruleus	31544995	1545899	0	0	0	0	0	0	5665543	0	0	21870297	0	450203
SRR2040632	Cyanistes caeruleus	39068261	1715959	0	0	0	0	0	0	6592785	0	0	23784959	0	419413
SRR2040633	Cyanistes caeruleus	23176450	1716463	0	0	0	0	0	0	4504325	0	0	24978564	0	265029
SRR2040634	Cyanistes caeruleus	29002151	2045248	0	0	0	0	0	0	5671923	0	0	20397615	0	416737
SRR2040635	Cyanistes caeruleus	31426730	1312017	0	0	0	0	0	0	5746265	0	0	19823010	0	349259
SRR2040636	Cyanistes caeruleus	20093866	1491943	0	0	0	0	0	0	3912258	0	0	20810884	0	228259
SRR2040637	Cyanistes caeruleus	32527802	1758920	0	0	0	0	0	0	5900030	0	0	22617927	0	523756
SRR2040638	Cyanistes caeruleus	37941019	1279560	0	0	0	0	0	0	8572082	0	0	18759354	0	508194
SRR2040639	Cyanistes caeruleus	43584340	2600400	0	0	0	0	0	0	7982055	0	0	43497590	0	527711
SRR2040640	Cyanistes caeruleus	35788100	1528592	0	0	0	0	0	0	6731849	0	0	26692384	0	557932
SRR2040641	Cyanistes caeruleus	40382149	1153116	0	0	0	0	0	0	8312023	0	0	18603935	0	537915
SRR2040645	Cyanistes caeruleus	34634705	1895676	0	0	0	0	0	0	6138183	0	0	32485818	0	442288
SRR2040835	Cyanistes caeruleus	33580851	1832174	0	0	0	0	0	0	6616566	0	0	25045885	0	512296
SRR2040836	Cyanistes caeruleus	29667029	1051400	0	0	0	0	0	0	6121917	0	0	14396466	0	338235
SRR2040837	Cyanistes caeruleus	25369269	6483817	0	0	0	0	0	0	4844655	0	0	28238243	0	248663
SRR2040838	Cyanistes caeruleus	32618312	6227197	0	0	0	0	0	0	5777319	0	0	21569900	0	507788
SRR2040839	Cyanistes caeruleus	35178963	2732647	0	0	0	0	0	0	8402249	0	0	18516405	0	514876
SRR2040846	Cyanistes caeruleus	24943864	2844282	0	0	0	0	0	0	4503788	0	0	25589598	0	230991
SRR2040849	Cyanistes caeruleus	33921944	4526568	0	0	0	0	0	0	5412940	0	0	30843559	0	484356
SRR2040853	Cyanistes caeruleus	38205338	3546854	0	0	0	0	0	0	7032713	0	0	18995090	0	529855
SRR2040854	Cyanistes caeruleus	32387449	3772747	0	0	0	0	0	0	5502603	0	0	20912010	0	607502
ERR2249224	Cyclopterus lumpus	12272258	1311695	0	0	0	0	0	0	5012428	0	0	2863128	0	273495
ERR2249225	Cyclopterus lumpus	10305000	2272465	0	0	0	0	0	0	6704965	0	0	2391533	0	237973
ERR2249226	Cyclopterus lumpus	11656909	2339008	0	0	0	0	0	0	6742491	0	0	2695748	0	229800
SRR10740658	Cyclopterus lumpus	26122361	2926568	0	0	0	0	0	0	7543263	0	0	9947062	0	318666
SRR10740659	Cyclopterus lumpus	25590310	1975428	0	0	0	0	0	0	10628000	0	0	6872492	0	477711
SRR10740660	Cyclopterus lumpus	22550124	2035309	0	0	0	0	0	0	21899964	0	0	7254011	0	385022
SRR10740661	Cyclopterus lumpus	21832425	3550657	0	0	0	0	0	0	15000014	0	0	11962496	0	430982
SRR10740662	Cyclopterus lumpus	26761120	2898763	0	0	0	0	0	0	12035940	0	0	8238137	0	494069
SRR10740663	Cyclopterus lumpus	22944337	2326451	0	0	0	0	0	0	9862772	0	0	6287621	0	381750
SRR10740664	Cyclopterus lumpus	27623551	2646025	0	0	0	0	0	0	13042792	0	0	8469517	0	508938
SRR10740665	Cyclopterus lumpus	23936899	1506382	0	0	0	0	0	0	12131462	0	0	6504648	0	344730
SRR10740666	Cyclopterus lumpus	22058730	2100112	0	0	0	0	0	0	17593055	0	0	7856166	0	533740
SRR10740667	Cyclopterus lumpus	23496831	1751523	0	0	0	0	0	0	17587569	0	0	7227681	0	469626
SRR10740668	Cyclopterus lumpus	25817392	1634217	0	0	0	0	0	0	15672519	0	0	6828582	0	460896
SRR10740669	Cyclopterus lumpus	26715525	1466086	0	0	0	0	0	0	13242780	0	0	5766991	0	423864
SRR10740670	Cyclopterus lumpus	24744065	1667336	0	0	0	0	0	0	12720287	0	0	6392135	0	368892
SRR10740671	Cyclopterus lumpus	27697344	2151444	0	0	0	0	0	0	20814472	0	0	8244751	0	540977
SRR10740672	Cyclopterus lumpus	32297499	1995247	0	0	0	0	0	0	18285529	0	0	7958280	0	823426
SRR10740673	Cyclopterus lumpus	25221342	1495989	0	0	0	0	0	0	29971586	0	0	5911839	0	841699
SRR10740674	Cyclopterus lumpus	24318617	1672455	0	0	0	0	0	0	13646832	0	0	7251329	0	402330
SRR10740675	Cyclopterus lumpus	22878541	1799312	0	0	0	0	0	0	30610950	0	0	4418321	0	216196
SRR10740676	Cyclopterus lumpus	28937969	2528908	0	0	0	0	0	0	14874509	0	0	5995149	0	263394
SRR10740677	Cyclopterus lumpus	24211320	1910191	0	0	0	0	0	0	8964934	0	0	4262192	0	191829
SRR10740678	Cyclopterus lumpus	29225909	2439012	0	0	0	0	0	0	8177017	0	0	5513031	0	280642
SRR10740679	Cyclopterus lumpus	34218804	3081176	0	0	0	0	0	0	10321378	0	0	7084941	0	352327
SRR10740680	Cyclopterus lumpus	19099129	3761807	0	0	0	0	0	0	7287721	0	0	8724846	0	232958
SRR10740681	Cyclopterus lumpus	28400092	2545053	0	0	0	0	0	0	7761315	0	0	6676252	0	349959
SRR10740682	Cyclopterus lumpus	31340883	2157169	0	0	0	0	0	0	8276560	0	0	6595289	0	354847
SRR10740683	Cyclopterus lumpus	28225240	2240805	0	0	0	0	0	0	9670789	0	0	7542748	0	433338
SRR10740684	Cyclopterus lumpus	28394828	2629711	0	0	0	0	0	0	16583122	0	0	9502035	0	571346
SRR14560811	Cynoglossus semilaevis	32463878	3049239	0	0	0	0	0	0	9513739	0	0	6083079	0	2071994
SRR14560812	Cynoglossus semilaevis	32609480	3326171	0	0	0	0	0	0	8086179	0	0	6031548	0	2059046
SRR14560813	Cynoglossus semilaevis	35831694	4000969	0	0	0	0	0	0	9651957	0	0	7295441	0	2395089
SRR14560814	Cynoglossus semilaevis	33915313	3828697	0	0	0	0	0	0	8997755	0	0	6844235	0	2333873
SRR14560815	Cynoglossus semilaevis	50044938	5970721	0	0	0	0	0	0	18976357	0	0	9490454	0	5111639
SRR14560816	Cynoglossus semilaevis	29003873	3030299	0	0	0	0	0	0	8064678	0	0	5649750	0	1623254
SRR14560817	Cynoglossus semilaevis	29864167	3493361	0	0	0	0	0	0	8854287	0	0	5986115	0	3163906
SRR14560818	Cynoglossus semilaevis	33010200	3248698	0	0	0	0	0	0	15203352	0	0	5630225	0	2715667
SRR14560819	Cynoglossus semilaevis	30359782	3194730	0	0	0	0	0	0	13575336	0	0	5346562	0	2578544
SRR14560820	Cynoglossus semilaevis	31207338	2607960	0	0	0	0	0	0	12795031	0	0	5464136	0	2671193
SRR14560821	Cynoglossus semilaevis	29881202	3450432	0	0	0	0	0	0	13091370	0	0	5407658	0	2534185
SRR14560822	Cynoglossus semilaevis	32206861	2620489	0	0	0	0	0	0	13326476	0	0	5701684	0	2760680
SRR14560823	Cynoglossus semilaevis	29320923	3044758	0	0	0	0	0	0	11411851	0	0	5286320	0	2404270
SRR14560824	Cynoglossus semilaevis	31327006	3312608	0	0	0	0	0	0	12548012	0	0	6377619	0	3008377
SRR14560825	Cynoglossus semilaevis	34562312	3662433	0	0	0	0	0	0	10234689	0	0	6924967	0	2893310
SRR14560826	Cynoglossus semilaevis	44504282	4899400	0	0	0	0	0	0	16283985	0	0	8590030	0	3507481
SRR14560827	Cynoglossus semilaevis	47925773	5406139	0	0	0	0	0	0	13490794	0	0	9551494	0	3107387
SRR14560828	Cynoglossus semilaevis	31047304	3406548	0	0	0	0	0	0	9924564	0	0	6128687	0	2943670
SRR14560829	Cynoglossus semilaevis	44173512	4242960	0	0	0	0	0	0	17561100	0	0	7690493	0	3868658
SRR14560830	Cynoglossus semilaevis	30752405	2764760	0	0	0	0	0	0	11320834	0	0	5939802	0	2443024
SRR14560831	Cynoglossus semilaevis	29066939	2488094	0	0	0	0	0	0	11834975	0	0	5336008	0	2425367
SRR14560832	Cynoglossus semilaevis	32073984	3965377	0	0	0	0	0	0	9817638	0	0	6246898	0	1699359
SRR14560833	Cynoglossus semilaevis	31351746	3298443	0	0	0	0	0	0	8352233	0	0	6579995	0	1899585
SRR14560834	Cynoglossus semilaevis	32119672	3211136	0	0	0	0	0	0	10240271	0	0	5986676	0	1735004
SRR14560835	Cynoglossus semilaevis	32618694	3299573	0	0	0	0	0	0	9087808	0	0	5975420	0	1793127
SRR14560836	Cynoglossus semilaevis	30535713	3836060	0	0	0	0	0	0	7856172	0	0	6547135	0	1769210
SRR14560837	Cynoglossus semilaevis	27814850	3384873	0	0	0	0	0	0	7548510	0	0	5393860	0	1855157
SRR14560838	Cynoglossus semilaevis	32208746	3900685	0	0	0	0	0	0	9627189	0	0	5962665	0	2019458
SRR14560839	Cynoglossus semilaevis	36525198	4319180	0	0	0	0	0	0	10890669	0	0	7417468	0	2225689
SRR14560840	Cynoglossus semilaevis	32042711	4211326	0	0	0	0	0	0	8630662	0	0	6513388	0	2032951
SRR13740498	Cyprinodon variegatus	21026300	13385989	0	0	0	0	0	0	2969370	0	0	2268399	0	1221594
SRR13740499	Cyprinodon variegatus	17978703	10326481	0	0	0	0	0	0	2703996	0	0	1618183	0	967966
SRR13740500	Cyprinodon variegatus	19432248	11187307	0	0	0	0	0	0	2910846	0	0	1963597	0	1007369
SRR13740501	Cyprinodon variegatus	18819274	10770024	0	0	0	0	0	0	2762049	0	0	2554539	0	1146734
SRR13740502	Cyprinodon variegatus	19567797	12738766	0	0	0	0	0	0	2946581	0	0	2686506	0	1147425
SRR13740503	Cyprinodon variegatus	19742849	13446297	0	0	0	0	0	0	3027116	0	0	2850114	0	1043862
SRR13740504	Cyprinodon variegatus	19683304	11491245	0	0	0	0	0	0	2936169	0	0	1983721	0	895266
SRR13740505	Cyprinodon variegatus	20223805	11590109	0	0	0	0	0	0	2871696	0	0	2255022	0	946651
SRR13740506	Cyprinodon variegatus	20081167	10231925	0	0	0	0	0	0	3293982	0	0	1902297	0	965367
SRR13740507	Cyprinodon variegatus	20288063	12278802	0	0	0	0	0	0	3202401	0	0	2911514	0	1017339
SRR13740508	Cyprinodon variegatus	18939200	11722348	0	0	0	0	0	0	2995657	0	0	2657443	0	979722
SRR13740509	Cyprinodon variegatus	14506073	9144949	0	0	0	0	0	0	2211699	0	0	2234502	0	714614
SRR13740510	Cyprinodon variegatus	19315828	10488199	0	0	0	0	0	0	2635194	0	0	2099575	0	1016610
SRR13740511	Cyprinodon variegatus	19262515	11500081	0	0	0	0	0	0	2630899	0	0	2651711	0	974756
SRR13740512	Cyprinodon variegatus	18497442	11418958	0	0	0	0	0	0	2198430	0	0	1938578	0	855544
SRR13740513	Cyprinodon variegatus	18697025	9379867	0	0	0	0	0	0	3539292	0	0	2492795	0	982524
SRR13740514	Cyprinodon variegatus	20949241	12052982	0	0	0	0	0	0	4043133	0	0	2823392	0	1038095
SRR13740515	Cyprinodon variegatus	19905954	11914367	0	0	0	0	0	0	4021061	0	0	3256128	0	1009266
SRR13740516	Cyprinodon variegatus	19454134	10986636	0	0	0	0	0	0	2797099	0	0	1723010	0	969709
SRR13740517	Cyprinodon variegatus	17799016	10509230	0	0	0	0	0	0	2383785	0	0	1925047	0	1007148
SRR13740518	Cyprinodon variegatus	21050151	11592738	0	0	0	0	0	0	2903337	0	0	2102198	0	932040
SRR13740519	Cyprinodon variegatus	18948021	11413937	0	0	0	0	0	0	3978017	0	0	2415549	0	1070026
SRR13740520	Cyprinodon variegatus	18254013	10859557	0	0	0	0	0	0	3970530	0	0	2517117	0	797186
SRR13740521	Cyprinodon variegatus	20469950	11973440	0	0	0	0	0	0	4227111	0	0	3060005	0	912354
SRR13740522	Cyprinodon variegatus	13025994	19023543	0	0	0	0	0	0	1672084	0	0	3260005	0	561302
SRR13740523	Cyprinodon variegatus	24831310	13055368	0	0	0	0	0	0	3297469	0	0	2570349	0	1189778
SRR13740524	Cyprinodon variegatus	19679188	11067814	0	0	0	0	0	0	2332801	0	0	2194858	0	982391
SRR13740525	Cyprinodon variegatus	18428416	10932226	0	0	0	0	0	0	3650407	0	0	2721437	0	842024
SRR13740526	Cyprinodon variegatus	18021301	11350035	0	0	0	0	0	0	3519684	0	0	2796464	0	902607
SRR13740527	Cyprinodon variegatus	19460342	11764186	0	0	0	0	0	0	3689427	0	0	2839748	0	938741
ERR10300781	Cyprinus carpio carpio	44242550	2280963	0	0	0	0	0	0	7658285	0	0	6125794	0	7614441
ERR10300785	Cyprinus carpio carpio	50250603	2565103	0	0	0	0	0	0	7499413	0	0	5915345	0	10226981
ERR10300787	Cyprinus carpio carpio	53422686	2595587	0	0	0	0	0	0	8332077	0	0	5982175	0	11156208
ERR10300788	Cyprinus carpio carpio	49612157	2443216	0	0	0	0	0	0	6847492	0	0	5815583	0	9974196
ERR10300789	Cyprinus carpio carpio	42217096	2031917	0	0	0	0	0	0	6568277	0	0	5042194	0	8811255
ERR10300790	Cyprinus carpio carpio	45768300	2066397	0	0	0	0	0	0	5952092	0	0	4957448	0	8790460
ERR10300791	Cyprinus carpio carpio	51089223	2331061	0	0	0	0	0	0	6852406	0	0	6132935	0	8427831
ERR10300792	Cyprinus carpio carpio	46883495	1998177	0	0	0	0	0	0	5997521	0	0	5399357	0	7364356
ERR10300793	Cyprinus carpio carpio	42650566	2147268	0	0	0	0	0	0	5971355	0	0	5178385	0	6832327
ERR10300794	Cyprinus carpio carpio	48045039	2074384	0	0	0	0	0	0	5905002	0	0	5776919	0	7223002
ERR10300795	Cyprinus carpio carpio	44098641	1947965	0	0	0	0	0	0	5740150	0	0	5253128	0	7300009
ERR10300796	Cyprinus carpio carpio	42397732	2055846	0	0	0	0	0	0	5907718	0	0	5191106	0	6818002
ERR10300797	Cyprinus carpio carpio	43748956	2856677	0	0	0	0	0	0	17230097	0	0	5930045	0	7174305
ERR10300798	Cyprinus carpio carpio	43896355	2466176	0	0	0	0	0	0	18044869	0	0	5987279	0	7036785
ERR10300799	Cyprinus carpio carpio	42557947	2447331	0	0	0	0	0	0	18371288	0	0	5859774	0	6788012
ERR10300800	Cyprinus carpio carpio	43314564	2571948	0	0	0	0	0	0	17736741	0	0	5839946	0	7092484
ERR10300801	Cyprinus carpio carpio	41376294	2454440	0	0	0	0	0	0	16383430	0	0	5734516	0	6723078
ERR10300802	Cyprinus carpio carpio	43611935	2473955	0	0	0	0	0	0	14984443	0	0	5534365	0	7429179
ERR10300803	Cyprinus carpio carpio	43715448	2835519	0	0	0	0	0	0	11356466	0	0	5421874	0	7927205
ERR10300804	Cyprinus carpio carpio	44804558	2993219	0	0	0	0	0	0	12927072	0	0	5586995	0	7963514
ERR10300805	Cyprinus carpio carpio	46588014	2812543	0	0	0	0	0	0	17660626	0	0	6085009	0	8068854
ERR10300806	Cyprinus carpio carpio	40809071	2551014	0	0	0	0	0	0	10556393	0	0	4923532	0	7264562
ERR10300807	Cyprinus carpio carpio	42703437	2772953	0	0	0	0	0	0	11707912	0	0	5655537	0	7688506
ERR10300808	Cyprinus carpio carpio	48244930	3051712	0	0	0	0	0	0	13447410	0	0	6090945	0	8562858
ERR10300809	Cyprinus carpio carpio	48556856	2737205	0	0	0	0	0	0	9618444	0	0	5672431	0	6950640
ERR10300810	Cyprinus carpio carpio	49785829	2450436	0	0	0	0	0	0	9941583	0	0	5725536	0	6978874
ERR10300811	Cyprinus carpio carpio	47190239	2570414	0	0	0	0	0	0	9341850	0	0	5628697	0	6499647
ERR10300812	Cyprinus carpio carpio	51121582	2475397	0	0	0	0	0	0	9726549	0	0	5941910	0	7217722
ERR10300813	Cyprinus carpio carpio	45174045	2562678	0	0	0	0	0	0	9508399	0	0	5208322	0	6383139
ERR10300814	Cyprinus carpio carpio	48809570	2720646	0	0	0	0	0	0	9096960	0	0	5793576	0	6957856
DRR314103	Danio rerio	108386881	14935892	0	0	0	0	0	0	14494242	0	0	25422557	0	3124394
DRR314104	Danio rerio	107800381	13425157	0	0	0	0	0	0	14434890	0	0	23145105	0	3090332
DRR314105	Danio rerio	115128610	22120243	0	0	0	0	0	0	17772293	0	0	36946611	0	3422834
DRR314106	Danio rerio	116803307	12558065	0	0	0	0	0	0	15323379	0	0	19666428	0	3702246
DRR314107	Danio rerio	124759427	14705982	0	0	0	0	0	0	16014696	0	0	24324831	0	3687842
DRR314108	Danio rerio	111412837	12385874	0	0	0	0	0	0	13165428	0	0	21338796	0	3307520
DRR315795	Danio rerio	47261241	4526668	0	0	0	0	0	0	7464356	0	0	7593528	0	1570704
DRR315796	Danio rerio	47460991	4675871	0	0	0	0	0	0	9446527	0	0	8654975	0	1609834
DRR315797	Danio rerio	51118352	4761255	0	0	0	0	0	0	9892206	0	0	8812958	0	1806690
DRR315798	Danio rerio	44113006	4198509	0	0	0	0	0	0	9214793	0	0	8211062	0	1616354
DRR315799	Danio rerio	52256549	4860942	0	0	0	0	0	0	8058370	0	0	8150064	0	1695038
DRR315800	Danio rerio	43850275	4060222	0	0	0	0	0	0	6025892	0	0	7285888	0	1386474
DRR315801	Danio rerio	56917641	5229319	0	0	0	0	0	0	8693212	0	0	9591768	0	1915886
DRR315802	Danio rerio	49860521	5486679	0	0	0	0	0	0	7254615	0	0	8726481	0	1666096
ERR10047706	Danio rerio	49865679	4479496	0	0	0	0	0	0	8097660	0	0	4873734	0	1628194
ERR10047707	Danio rerio	46450694	3843364	0	0	0	0	0	0	9062289	0	0	4524936	0	1650179
SRR17529058	Danio rerio	68735035	14500609	0	0	0	0	0	0	29047823	0	0	5553993	0	2248964
SRR17529059	Danio rerio	73733168	11351573	0	0	0	0	0	0	23261922	0	0	5399414	0	2298083
SRR21831645	Danio rerio	42426888	4265307	0	0	0	0	0	0	10764524	0	0	5401539	0	2236237
SRR21831646	Danio rerio	41848505	4153687	0	0	0	0	0	0	8391428	0	0	5699558	0	1862770
SRR21831647	Danio rerio	41666817	3747063	0	0	0	0	0	0	11924684	0	0	5032252	0	1887961
SRR21831648	Danio rerio	37894275	3421777	0	0	0	0	0	0	12792811	0	0	4502338	0	2194871
SRR21831649	Danio rerio	39655150	3738963	0	0	0	0	0	0	11995753	0	0	4830875	0	2242574
SRR21831650	Danio rerio	41771474	3795950	0	0	0	0	0	0	13634450	0	0	4768282	0	2586580
SRR21831669	Danio rerio	112611198	11585563	0	0	0	0	0	0	28013304	0	0	11140654	0	5191860
SRR21831670	Danio rerio	85080785	8635374	0	0	0	0	0	0	18942947	0	0	9566704	0	3590343
SRR21831671	Danio rerio	78726808	7672254	0	0	0	0	0	0	17360072	0	0	8225184	0	3348125
SRR21831672	Danio rerio	91082395	8503599	0	0	0	0	0	0	32506759	0	0	8438308	0	5385642
SRR21831673	Danio rerio	87341425	7790891	0	0	0	0	0	0	32905645	0	0	7531878	0	5172473
SRR21831674	Danio rerio	115460783	9117496	0	0	0	0	0	0	49400466	0	0	9039268	0	7059378
ERR9715594	Dicentrarchus labrax	37487763	2967983	0	0	0	0	0	0	31525987	0	0	4336745	0	7319215
ERR9715595	Dicentrarchus labrax	41268455	6751023	0	0	0	0	0	0	6627992	0	0	10527282	0	5253110
ERR9715596	Dicentrarchus labrax	41279414	9835276	0	0	0	0	0	0	2927479	0	0	15509526	0	4823821
ERR9715597	Dicentrarchus labrax	39020245	6016139	0	0	0	0	0	0	5859816	0	0	9957741	0	7152353
ERR9715598	Dicentrarchus labrax	43454317	3187706	0	0	0	0	0	0	8284706	0	0	6096410	0	7165657
ERR9715599	Dicentrarchus labrax	39954012	5121225	0	0	0	0	0	0	8499933	0	0	10437659	0	6946858
ERR9715600	Dicentrarchus labrax	39496531	4326235	0	0	0	0	0	0	10011562	0	0	6620535	0	7607557
ERR9715601	Dicentrarchus labrax	38065868	3077396	0	0	0	0	0	0	29847816	0	0	6820833	0	7575688
ERR9715602	Dicentrarchus labrax	41976494	6945121	0	0	0	0	0	0	6343739	0	0	10006648	0	5671010
ERR9715603	Dicentrarchus labrax	40432247	8125916	0	0	0	0	0	0	2561298	0	0	14406698	0	4353609
ERR9715604	Dicentrarchus labrax	41116655	6957058	0	0	0	0	0	0	5893834	0	0	10292955	0	7090504
ERR9715605	Dicentrarchus labrax	45374930	4142746	0	0	0	0	0	0	4365720	0	0	9876770	0	6703312
ERR9715606	Dicentrarchus labrax	42091580	4096888	0	0	0	0	0	0	6458040	0	0	10307947	0	7032271
ERR9715607	Dicentrarchus labrax	38592608	5283453	0	0	0	0	0	0	7926336	0	0	6862341	0	7453154
ERR9715608	Dicentrarchus labrax	37988385	3057365	0	0	0	0	0	0	30317349	0	0	5054879	0	5893975
ERR9715609	Dicentrarchus labrax	46800154	4669860	0	0	0	0	0	0	5719493	0	0	9967952	0	6372846
ERR9715610	Dicentrarchus labrax	39700890	8370307	0	0	0	0	0	0	2603280	0	0	13701664	0	4056714
ERR9715611	Dicentrarchus labrax	39988593	5348045	0	0	0	0	0	0	5832794	0	0	10201541	0	7057627
ERR9715612	Dicentrarchus labrax	41827537	4813431	0	0	0	0	0	0	5080172	0	0	9999199	0	7510348
ERR9715613	Dicentrarchus labrax	40612754	5388309	0	0	0	0	0	0	7904384	0	0	10995898	0	6671952
ERR9715614	Dicentrarchus labrax	42017519	6123562	0	0	0	0	0	0	9109832	0	0	7564260	0	7814801
ERR9715615	Dicentrarchus labrax	37654673	2754897	0	0	0	0	0	0	32533279	0	0	5652745	0	5783052
ERR9715616	Dicentrarchus labrax	43286392	6284912	0	0	0	0	0	0	4752061	0	0	10021389	0	5864319
ERR9715617	Dicentrarchus labrax	39564968	9527115	0	0	0	0	0	0	2482948	0	0	12990654	0	4207378
ERR9715618	Dicentrarchus labrax	38746420	6192976	0	0	0	0	0	0	6248044	0	0	10413947	0	7360391
ERR9715619	Dicentrarchus labrax	39413414	4292164	0	0	0	0	0	0	4210646	0	0	8585450	0	6401379
ERR9715620	Dicentrarchus labrax	41224885	4492842	0	0	0	0	0	0	11263969	0	0	9036288	0	9132449
ERR9715621	Dicentrarchus labrax	40070729	5979490	0	0	0	0	0	0	10346194	0	0	9041125	0	7643779
ERR9715622	Dicentrarchus labrax	38115217	3149426	0	0	0	0	0	0	28662175	0	0	4615446	0	7001288
ERR9715623	Dicentrarchus labrax	41299504	5646849	0	0	0	0	0	0	6275761	0	0	8832737	0	7554435
SRR10059725	Dromaius novaehollandiae	9327078	2102450	0	0	0	0	0	0	1348925	0	0	4371952	0	75196
SRR10059726	Dromaius novaehollandiae	8745442	3059928	0	0	0	0	0	0	1124864	0	0	4533307	0	72596
SRR10059727	Dromaius novaehollandiae	8956939	2164549	0	0	0	0	0	0	1050029	0	0	3749722	0	80389
SRR10059728	Dromaius novaehollandiae	8549922	2019233	0	0	0	0	0	0	1643357	0	0	4303526	0	70698
SRR10059729	Dromaius novaehollandiae	8090461	1807476	0	0	0	0	0	0	1051241	0	0	3537923	0	70774
SRR10059730	Dromaius novaehollandiae	8326236	1674670	0	0	0	0	0	0	683149	0	0	3612984	0	71390
SRR10059731	Dromaius novaehollandiae	8428513	1730960	0	0	0	0	0	0	562537	0	0	3625746	0	72035
SRR10059732	Dromaius novaehollandiae	8671274	2139564	0	0	0	0	0	0	1167957	0	0	3961589	0	87397
SRR10852797	Dromaius novaehollandiae	16205053	6815738	0	0	0	0	0	0	1017491	0	0	9725983	0	111299
SRR12237019	Dromaius novaehollandiae	20492146	4747773	0	0	0	0	0	0	1688394	0	0	7163856	0	275480
SRR15819947	Dromaius novaehollandiae	3294907	427556	0	0	0	0	0	0	142547	0	0	2373226	0	164396
SRR15819948	Dromaius novaehollandiae	3010801	536418	0	0	0	0	0	0	104583	0	0	2753694	0	101231
SRR15819949	Dromaius novaehollandiae	3164443	472073	0	0	0	0	0	0	94349	0	0	2696556	0	105050
SRR15819950	Dromaius novaehollandiae	3476924	579999	0	0	0	0	0	0	130982	0	0	2643753	0	148176
SRR15819951	Dromaius novaehollandiae	3523112	554761	0	0	0	0	0	0	120838	0	0	2584267	0	117403
SRR15819952	Dromaius novaehollandiae	3322371	529564	0	0	0	0	0	0	128745	0	0	2435205	0	127459
SRR15819953	Dromaius novaehollandiae	3683008	575539	0	0	0	0	0	0	114265	0	0	2828271	0	88429
SRR15819954	Dromaius novaehollandiae	2683033	454118	0	0	0	0	0	0	95332	0	0	2168039	0	109607
SRR15819955	Dromaius novaehollandiae	2909413	474625	0	0	0	0	0	0	126425	0	0	2345946	0	174374
SRR15819956	Dromaius novaehollandiae	3069128	483712	0	0	0	0	0	0	124663	0	0	2461051	0	155406
SRR15819957	Dromaius novaehollandiae	3203464	491503	0	0	0	0	0	0	118659	0	0	2520186	0	105246
SRR15819958	Dromaius novaehollandiae	3655849	550738	0	0	0	0	0	0	115724	0	0	3192082	0	88546
SRR15819959	Dromaius novaehollandiae	1660845	277976	0	0	0	0	0	0	56035	0	0	1400406	0	54759
SRR15819960	Dromaius novaehollandiae	3061876	471343	0	0	0	0	0	0	108807	0	0	2589879	0	91898
SRR15819961	Dromaius novaehollandiae	3103788	453688	0	0	0	0	0	0	103108	0	0	2578865	0	104546
SRR15819962	Dromaius novaehollandiae	3118597	525037	0	0	0	0	0	0	116665	0	0	2497143	0	107183
SRR15819963	Dromaius novaehollandiae	3135258	474093	0	0	0	0	0	0	123814	0	0	2622594	0	140826
SRR15819964	Dromaius novaehollandiae	3308238	509206	0	0	0	0	0	0	152665	0	0	2373037	0	203037
SRR15819965	Dromaius novaehollandiae	3663627	514939	0	0	0	0	0	0	154557	0	0	2539384	0	157191
SRR15819966	Dromaius novaehollandiae	3386037	490463	0	0	0	0	0	0	125246	0	0	2510432	0	106351
DRR207799	Drosophila melanogaster	69394983	1147374	0	0	0	0	0	0	10670815	0	0	730327	0	3390172
DRR207800	Drosophila melanogaster	72542273	1349244	0	0	0	0	0	0	13086151	0	0	882901	0	3648383
DRR207801	Drosophila melanogaster	74460801	970594	0	0	0	0	0	0	11292138	0	0	823216	0	3692825
DRR207802	Drosophila melanogaster	73605703	985076	0	0	0	0	0	0	8016522	0	0	686680	0	4003248
DRR207803	Drosophila melanogaster	62097018	1370424	0	0	0	0	0	0	35811047	0	0	863337	0	3859911
DRR207804	Drosophila melanogaster	73897739	1223764	0	0	0	0	0	0	14235158	0	0	907140	0	3287373
DRR351374	Drosophila melanogaster	9128931	72135	0	0	0	0	0	0	684678	0	0	24049	0	387991
DRR351375	Drosophila melanogaster	10058379	348934	0	0	0	0	0	0	1709567	0	0	30607	0	432603
DRR351376	Drosophila melanogaster	9700584	126282	0	0	0	0	0	0	923264	0	0	73288	0	684842
DRR351377	Drosophila melanogaster	11255884	131946	0	0	0	0	0	0	1003593	0	0	84586	0	793475
DRR351378	Drosophila melanogaster	10621727	66806	0	0	0	0	0	0	904369	0	0	23288	0	478286
DRR351379	Drosophila melanogaster	10738163	105220	0	0	0	0	0	0	1330056	0	0	26488	0	484819
DRR351380	Drosophila melanogaster	10807056	122651	0	0	0	0	0	0	1171712	0	0	88350	0	754415
DRR351381	Drosophila melanogaster	10197128	132675	0	0	0	0	0	0	1039951	0	0	82618	0	749536
ERR2798249	Drosophila melanogaster	80627419	11843882	0	0	0	0	0	0	18911273	0	0	1865190	0	3324689
SRR10606775	Drosophila melanogaster	5837537	3415395	0	0	0	0	0	0	32272058	0	0	685966	0	1872292
SRR10606776	Drosophila melanogaster	4760315	2830013	0	0	0	0	0	0	28027647	0	0	614942	0	1425632
SRR10606777	Drosophila melanogaster	5904592	3673944	0	0	0	0	0	0	26141095	0	0	815368	0	1666882
SRR10606778	Drosophila melanogaster	3407172	3123838	0	0	0	0	0	0	28651315	0	0	535139	0	1579726
SRR10606779	Drosophila melanogaster	2579774	2585268	0	0	0	0	0	0	42794492	0	0	526940	0	2353983
SRR10606780	Drosophila melanogaster	1487596	3095833	0	0	0	0	0	0	45159533	0	0	430463	0	2649930
SRR10606781	Drosophila melanogaster	1644766	3107297	0	0	0	0	0	0	44467874	0	0	442383	0	2402537
SRR10606782	Drosophila melanogaster	3042527	3784124	0	0	0	0	0	0	36158444	0	0	581971	0	2345218
SRR7716077	Drosophila melanogaster	20452648	922698	0	0	0	0	0	0	5450810	0	0	236353	0	684330
SRR7716078	Drosophila melanogaster	19931004	765415	0	0	0	0	0	0	5370345	0	0	197462	0	597639
SRR7716079	Drosophila melanogaster	19733386	787327	0	0	0	0	0	0	5758393	0	0	279465	0	578290
SRR7749883	Drosophila melanogaster	32255100	8349701	0	0	0	0	0	0	2763207	0	0	313159	0	1381685
SRR7749884	Drosophila melanogaster	36786854	7149722	0	0	0	0	0	0	3048935	0	0	351543	0	1531559
SRR7749885	Drosophila melanogaster	35097547	9919551	0	0	0	0	0	0	2530471	0	0	325156	0	1458516
SRR7749886	Drosophila melanogaster	38267059	6582598	0	0	0	0	0	0	2934673	0	0	291602	0	1531723
SRR20644566	Equus caballus	51326865	4369820	0	0	0	0	0	0	8227119	0	0	26828220	0	912712
SRR20644567	Equus caballus	79644278	7571737	0	0	0	0	0	0	14405276	0	0	41106502	0	1660033
SRR20644568	Equus caballus	56310529	4752699	0	0	0	0	0	0	8902946	0	0	26224227	0	1006582
SRR20644569	Equus caballus	58123092	4020738	0	0	0	0	0	0	9529384	0	0	30725114	0	996610
SRR20644570	Equus caballus	41362249	3687646	0	0	0	0	0	0	6459507	0	0	22195422	0	682949
SRR20644571	Equus caballus	34653029	4233555	0	0	0	0	0	0	5279206	0	0	17448405	0	587256
SRR20644572	Equus caballus	46387156	3786326	0	0	0	0	0	0	7113099	0	0	23221042	0	789896
SRR20644573	Equus caballus	44962532	3286175	0	0	0	0	0	0	7108277	0	0	20737273	0	811609
SRR20644574	Equus caballus	56715693	5432141	0	0	0	0	0	0	8915485	0	0	27305857	0	1040370
SRR20644575	Equus caballus	42544474	4754296	0	0	0	0	0	0	6486619	0	0	21472518	0	750571
SRR20644576	Equus caballus	47121386	5606631	0	0	0	0	0	0	7344665	0	0	23207005	0	835598
SRR20644577	Equus caballus	36946135	5698830	0	0	0	0	0	0	6427204	0	0	17945599	0	716548
SRR20644578	Equus caballus	51638559	3780339	0	0	0	0	0	0	8011474	0	0	25720459	0	904658
SRR20644579	Equus caballus	40360018	3209576	0	0	0	0	0	0	6416998	0	0	23748743	0	704608
SRR20644580	Equus caballus	58779581	6332291	0	0	0	0	0	0	9416595	0	0	28577185	0	1019713
SRR20644581	Equus caballus	39848912	6657016	0	0	0	0	0	0	6510156	0	0	18311567	0	698571
SRR20644582	Equus caballus	41114209	3371530	0	0	0	0	0	0	6249679	0	0	21733064	0	689495
SRR20644583	Equus caballus	42237938	5809302	0	0	0	0	0	0	6773986	0	0	20171530	0	720288
SRR21046748	Equus caballus	68296833	4187165	0	0	0	0	0	0	17891656	0	0	25680172	0	1547729
SRR21046749	Equus caballus	74842418	4563105	0	0	0	0	0	0	19671686	0	0	30943771	0	1587808
SRR21046750	Equus caballus	79245993	4933539	0	0	0	0	0	0	22461435	0	0	31510714	0	1668328
SRR21046751	Equus caballus	72453173	3671668	0	0	0	0	0	0	18611519	0	0	25314573	0	1406793
SRR21046752	Equus caballus	78755853	5189969	0	0	0	0	0	0	22778209	0	0	33817620	0	1966527
SRR21046753	Equus caballus	68468659	4003625	0	0	0	0	0	0	18191394	0	0	23950724	0	1477794
SRR21046754	Equus caballus	82455673	5909198	0	0	0	0	0	0	22775919	0	0	40183053	0	2200928
SRR21046755	Equus caballus	84282822	5519428	0	0	0	0	0	0	22491659	0	0	29959031	0	1792599
SRR21046756	Equus caballus	65949608	3991753	0	0	0	0	0	0	17200672	0	0	27362018	0	1289296
SRR21046757	Equus caballus	73393406	4959573	0	0	0	0	0	0	22003841	0	0	24584010	0	1867030
SRR21046758	Equus caballus	76722901	4400177	0	0	0	0	0	0	21443749	0	0	31122001	0	1592783
SRR21046759	Equus caballus	71364118	3451015	0	0	0	0	0	0	18641944	0	0	24927300	0	1225984
ERR4029291	Esox lucius	31860327	3284184	0	0	0	0	0	0	4044475	0	0	6082477	0	440358
ERR4029292	Esox lucius	34072000	3094253	0	0	0	0	0	0	6796150	0	0	7353210	0	491183
ERR4029293	Esox lucius	34979060	2740697	0	0	0	0	0	0	5006371	0	0	6780824	0	472036
ERR4029294	Esox lucius	32762818	2973306	0	0	0	0	0	0	7253104	0	0	6388221	0	466549
SRR1228710	Esox lucius	37044341	693617	0	0	0	0	0	0	10920857	0	0	16707493	0	628676
SRR1228711	Esox lucius	43436352	1251208	0	0	0	0	0	0	20892972	0	0	8898858	0	1333475
SRR1228712	Esox lucius	41675726	731195	0	0	0	0	0	0	18858823	0	0	10072661	0	1025057
SRR1228713	Esox lucius	40887372	2312019	0	0	0	0	0	0	11953692	0	0	12795771	0	1071053
SRR1228714	Esox lucius	42295892	644555	0	0	0	0	0	0	18530131	0	0	12001280	0	1073088
SRR1228723	Esox lucius	42399272	690295	0	0	0	0	0	0	19736394	0	0	10792581	0	1212546
SRR1228724	Esox lucius	42593551	679955	0	0	0	0	0	0	20312637	0	0	10927229	0	1141853
SRR1228725	Esox lucius	49088002	446999	0	0	0	0	0	0	15849535	0	0	5324914	0	679716
SRR1228726	Esox lucius	45969582	462306	0	0	0	0	0	0	24526716	0	0	5769476	0	1273909
SRR1228727	Esox lucius	37962171	857002	0	0	0	0	0	0	11833919	0	0	17202806	0	892535
SRR1228729	Esox lucius	39675167	1603591	0	0	0	0	0	0	27715221	0	0	8908951	0	1254522
SRR1228730	Esox lucius	40220131	621523	0	0	0	0	0	0	12154521	0	0	16568712	0	932912
SRR1228731	Esox lucius	46586143	355783	0	0	0	0	0	0	9000384	0	0	7168381	0	728167
SRR1533651	Esox lucius	28102649	4189199	0	0	0	0	0	0	4425804	0	0	5931291	0	487459
SRR1533652	Esox lucius	53364250	7023989	0	0	0	0	0	0	7571841	0	0	26717149	0	774891
SRR1533653	Esox lucius	41807950	5994742	0	0	0	0	0	0	11023051	0	0	15795416	0	787240
SRR1533654	Esox lucius	64871027	27486257	0	0	0	0	0	0	10401915	0	0	22581268	0	1147123
SRR1533655	Esox lucius	38494246	4764404	0	0	0	0	0	0	26256304	0	0	7961410	0	865215
SRR1533656	Esox lucius	64198164	22085386	0	0	0	0	0	0	19230437	0	0	12677698	0	1005951
SRR1533657	Esox lucius	36151436	5061598	0	0	0	0	0	0	10792589	0	0	14162158	0	884124
SRR1533658	Esox lucius	23952909	3528781	0	0	0	0	0	0	9604419	0	0	7513277	0	422521
SRR1533659	Esox lucius	31021691	12276208	0	0	0	0	0	0	8035152	0	0	9958137	0	580621
SRR1533660	Esox lucius	65963592	7775874	0	0	0	0	0	0	13574265	0	0	18786124	0	1614389
SRR1533661	Esox lucius	32691460	14571966	0	0	0	0	0	0	8577984	0	0	18783034	0	658126
SRR8242439	Esox lucius	33478044	4099589	0	0	0	0	0	0	12381120	0	0	19613526	0	885024
SRR8242440	Esox lucius	15406153	3817700	0	0	0	0	0	0	4759909	0	0	8468301	0	494960
SRR21657489	Felis catus	20141609	9113133	0	0	0	0	0	0	9762259	0	0	42484698	0	454478
SRR21657490	Felis catus	44717629	3691174	0	0	0	0	0	0	12195003	0	0	27480584	0	747765
SRR21657491	Felis catus	14116889	7792554	0	0	0	0	0	0	8541632	0	0	31627043	0	334989
SRR21657492	Felis catus	21573969	8515904	0	0	0	0	0	0	6676628	0	0	38617867	0	320264
SRR21657493	Felis catus	42812833	3415649	0	0	0	0	0	0	8508845	0	0	23447576	0	559716
SRR21657494	Felis catus	18778248	9602457	0	0	0	0	0	0	8448610	0	0	41666771	0	425242
SRR21657495	Felis catus	43610512	3664911	0	0	0	0	0	0	8328950	0	0	21513615	0	653605
SRR21657496	Felis catus	20848250	15139248	0	0	0	0	0	0	10126256	0	0	31100106	0	590905
SRR21657497	Felis catus	27785673	11430590	0	0	0	0	0	0	15713619	0	0	37225559	0	785758
SRR21657498	Felis catus	21230251	9907652	0	0	0	0	0	0	10097201	0	0	43918059	0	506763
SRR21657499	Felis catus	23314464	13435123	0	0	0	0	0	0	20778002	0	0	28837978	0	950783
SRR21657500	Felis catus	11345479	8390346	0	0	0	0	0	0	17653676	0	0	19804802	0	712834
SRR21657501	Felis catus	14673949	11207341	0	0	0	0	0	0	19188004	0	0	28306806	0	869205
SRR21657502	Felis catus	52200863	6130059	0	0	0	0	0	0	14790147	0	0	18732947	0	934701
SRR21657503	Felis catus	50136759	6364407	0	0	0	0	0	0	9779341	0	0	21340261	0	682534
SRR21657504	Felis catus	48547934	11647533	0	0	0	0	0	0	11626544	0	0	17301529	0	672858
SRR21657505	Felis catus	22859155	18502234	0	0	0	0	0	0	10604971	0	0	28391952	0	531752
SRR21657506	Felis catus	17765306	15734962	0	0	0	0	0	0	10335758	0	0	31909882	0	396891
SRR21657507	Felis catus	17611901	10855299	0	0	0	0	0	0	10095052	0	0	32540506	0	410281
SRR21657508	Felis catus	54752027	5538554	0	0	0	0	0	0	12367642	0	0	20286869	0	696665
SRR21657509	Felis catus	39598913	3387939	0	0	0	0	0	0	7714551	0	0	21870258	0	690745
SRR21669587	Felis catus	46397852	3281563	0	0	0	0	0	0	15961924	0	0	29524928	0	1249576
SRR21669588	Felis catus	45970579	3858142	0	0	0	0	0	0	15626583	0	0	33597710	0	1209550
SRR21669590	Felis catus	43981687	3504598	0	0	0	0	0	0	20680222	0	0	30293100	0	1304105
SRR21669591	Felis catus	36334533	3969748	0	0	0	0	0	0	16932028	0	0	40841119	0	980197
SRR21669592	Felis catus	45247839	3797794	0	0	0	0	0	0	17894269	0	0	30538497	0	1479583
SRR21669593	Felis catus	41587455	3951200	0	0	0	0	0	0	19066070	0	0	37295408	0	1284678
SRR21669594	Felis catus	43442400	3753806	0	0	0	0	0	0	15508453	0	0	35692150	0	1324216
SRR21669595	Felis catus	39906502	3530083	0	0	0	0	0	0	14322607	0	0	41555945	0	1066647
SRR21669596	Felis catus	30033101	3339936	0	0	0	0	0	0	9898425	0	0	40061748	0	833126
SRR9617524	Ficedula albicollis	52896175	22947051	0	0	0	0	0	0	14106723	0	0	17311598	0	4367767
SRR9617525	Ficedula albicollis	50264767	19811504	0	0	0	0	0	0	7914024	0	0	21706257	0	1423013
SRR9617526	Ficedula albicollis	50561616	24435593	0	0	0	0	0	0	10070028	0	0	21588578	0	1379135
SRR9617527	Ficedula albicollis	30936325	20730179	0	0	0	0	0	0	3909580	0	0	22478061	0	613985
SRR9617528	Ficedula albicollis	54717458	21868107	0	0	0	0	0	0	9028140	0	0	22521450	0	1790226
SRR9617529	Ficedula albicollis	50963152	20649592	0	0	0	0	0	0	8883376	0	0	19225078	0	1141479
SRR9617530	Ficedula albicollis	32694431	29564513	0	0	0	0	0	0	4018329	0	0	24755291	0	639408
SRR9617531	Ficedula albicollis	48609926	28195943	0	0	0	0	0	0	9266967	0	0	17427195	0	4233268
SRR9617541	Ficedula albicollis	61345988	19134404	0	0	0	0	0	0	11575373	0	0	19645193	0	1511034
SRR9617542	Ficedula albicollis	53730263	17912075	0	0	0	0	0	0	9481349	0	0	24881676	0	1259004
SRR9617543	Ficedula albicollis	58830503	21249172	0	0	0	0	0	0	13861218	0	0	19078712	0	5122704
SRR9617544	Ficedula albicollis	48976724	20807978	0	0	0	0	0	0	9067761	0	0	19726240	0	3271913
SRR9617545	Ficedula albicollis	45548303	18971157	0	0	0	0	0	0	8045186	0	0	19796810	0	1180821
SRR9617546	Ficedula albicollis	41124351	18536553	0	0	0	0	0	0	5338026	0	0	29772715	0	747498
SRR9617547	Ficedula albicollis	52435456	21399246	0	0	0	0	0	0	9073661	0	0	22720582	0	1948304
SRR9617548	Ficedula albicollis	47810455	35386596	0	0	0	0	0	0	8405483	0	0	16291231	0	1708225
SRR9617549	Ficedula albicollis	38453745	24587740	0	0	0	0	0	0	4813991	0	0	25931889	0	856857
SRR9617550	Ficedula albicollis	51923717	23916076	0	0	0	0	0	0	8286734	0	0	17096659	0	5069140
SRR9617551	Ficedula albicollis	38749073	17557251	0	0	0	0	0	0	5110535	0	0	27919108	0	785445
SRR9617552	Ficedula albicollis	40315638	31116419	0	0	0	0	0	0	5166459	0	0	14270137	0	2665497
SRR9617553	Ficedula albicollis	41295684	20687763	0	0	0	0	0	0	6794996	0	0	17177234	0	1294751
SRR9617554	Ficedula albicollis	45336122	26559091	0	0	0	0	0	0	7432698	0	0	17481498	0	1422585
SRR9617555	Ficedula albicollis	43930333	14325409	0	0	0	0	0	0	7985533	0	0	20247394	0	1060813
SRR9617556	Ficedula albicollis	33155484	17574988	0	0	0	0	0	0	4054509	0	0	24075623	0	595410
SRR9617557	Ficedula albicollis	40161580	21402454	0	0	0	0	0	0	12675410	0	0	13178646	0	5227503
SRR9617558	Ficedula albicollis	47282419	18021682	0	0	0	0	0	0	6970232	0	0	20757007	0	1686056
SRR9617559	Ficedula albicollis	38456677	19093964	0	0	0	0	0	0	6839362	0	0	12627330	0	1031450
SRR9617560	Ficedula albicollis	47975675	17430834	0	0	0	0	0	0	8695749	0	0	20530815	0	1218874
SRR9617563	Ficedula albicollis	46715117	33931939	0	0	0	0	0	0	8223018	0	0	14405225	0	927771
SRR9617578	Ficedula albicollis	38065019	20634592	0	0	0	0	0	0	5986631	0	0	16932360	0	1247157
SRR12032944	Fukomys damarensis	19085700	10343576	0	0	0	0	0	0	2210938	0	0	6763144	0	203222
SRR12032945	Fukomys damarensis	11336590	7226049	0	0	0	0	0	0	1298193	0	0	4169449	0	127058
SRR12032946	Fukomys damarensis	14022534	9255508	0	0	0	0	0	0	1638669	0	0	5555423	0	148151
SRR12032947	Fukomys damarensis	10688567	12978766	0	0	0	0	0	0	1393534	0	0	2612365	0	141624
SRR12032948	Fukomys damarensis	12896568	9728675	0	0	0	0	0	0	1617827	0	0	4651352	0	131064
SRR17216356	Fukomys damarensis	38034844	49629527	0	0	0	0	0	0	18083587	0	0	26835976	0	3440094
SRR17216357	Fukomys damarensis	42158726	58407093	0	0	0	0	0	0	26659845	0	0	27181380	0	4406086
SRR17216358	Fukomys damarensis	48612900	51251278	0	0	0	0	0	0	28142952	0	0	24642884	0	4468526
SRR17216359	Fukomys damarensis	45727476	49504965	0	0	0	0	0	0	29405066	0	0	23305400	0	4392134
SRR17216360	Fukomys damarensis	42265594	40744462	0	0	0	0	0	0	23632885	0	0	23735827	0	3413172
SRR17216361	Fukomys damarensis	55040625	68163335	0	0	0	0	0	0	28887328	0	0	39276541	0	4457448
SRR17216362	Fukomys damarensis	42443911	53348374	0	0	0	0	0	0	28100025	0	0	25068465	0	4182534
SRR17216363	Fukomys damarensis	47342249	49212219	0	0	0	0	0	0	27883819	0	0	24272417	0	4487507
SRR17216364	Fukomys damarensis	57763068	59232262	0	0	0	0	0	0	36672610	0	0	29021679	0	4697276
SRR17216365	Fukomys damarensis	41875401	45402053	0	0	0	0	0	0	22918536	0	0	22705464	0	3697107
SRR17216366	Fukomys damarensis	44110270	52912301	0	0	0	0	0	0	22856354	0	0	28955022	0	3213640
SRR17216367	Fukomys damarensis	42571223	64505747	0	0	0	0	0	0	30530110	0	0	27436934	0	5933458
SRR17216368	Fukomys damarensis	67574461	67860617	0	0	0	0	0	0	38450355	0	0	34559774	0	5489171
SRR17216369	Fukomys damarensis	37688239	39727343	0	0	0	0	0	0	20476666	0	0	18353929	0	3552866
SRR17216370	Fukomys damarensis	33803087	40209112	0	0	0	0	0	0	17347473	0	0	21689738	0	2728861
SRR17216371	Fukomys damarensis	40719847	56348340	0	0	0	0	0	0	23595272	0	0	33505192	0	3252064
SRR17216372	Fukomys damarensis	41885759	63735609	0	0	0	0	0	0	29549250	0	0	26871262	0	4175209
SRR17216373	Fukomys damarensis	39789793	42005336	0	0	0	0	0	0	24297186	0	0	22092092	0	3098199
SRR17216374	Fukomys damarensis	49455135	48160811	0	0	0	0	0	0	22091777	0	0	29888168	0	3474182
SRR17216375	Fukomys damarensis	15616610	112130970	0	0	0	0	0	0	23534369	0	0	8128990	0	2825088
SRR17216376	Fukomys damarensis	46434551	59801408	0	0	0	0	0	0	20682451	0	0	28081463	0	4226089
SRR17216377	Fukomys damarensis	40002790	53260186	0	0	0	0	0	0	19884884	0	0	29666225	0	3592001
SRR17216378	Fukomys damarensis	51874581	54393278	0	0	0	0	0	0	26985296	0	0	25752401	0	4455153
SRR17216379	Fukomys damarensis	42747847	42676098	0	0	0	0	0	0	16472916	0	0	25275353	0	3079501
SRR17216380	Fukomys damarensis	58201847	57749848	0	0	0	0	0	0	23275143	0	0	33667652	0	4254483
SRR4384819	Fundulus heteroclitus	27472878	10076648	0	0	0	0	0	0	2249815	0	0	10772079	0	1574991
SRR4384820	Fundulus heteroclitus	32359840	14090208	0	0	0	0	0	0	2637310	0	0	15012890	0	1974799
SRR4384821	Fundulus heteroclitus	54866539	19054461	0	0	0	0	0	0	3831855	0	0	16435649	0	2846517
SRR4384822	Fundulus heteroclitus	42337202	11337495	0	0	0	0	0	0	8123239	0	0	10417906	0	1982739
SRR4384823	Fundulus heteroclitus	13327740	2971047	0	0	0	0	0	0	1697404	0	0	3150084	0	534060
SRR4384825	Fundulus heteroclitus	31672558	7012731	0	0	0	0	0	0	4635169	0	0	7203819	0	1290563
SRR4431230	Fundulus heteroclitus	22041051	5356341	0	0	0	0	0	0	7662585	0	0	6033859	0	1137742
SRR4431231	Fundulus heteroclitus	38649482	8542271	0	0	0	0	0	0	16261151	0	0	10156796	0	2230004
SRR4431233	Fundulus heteroclitus	28213774	6428993	0	0	0	0	0	0	9909842	0	0	7630610	0	1546036
SRR4431234	Fundulus heteroclitus	37321250	7680948	0	0	0	0	0	0	10717115	0	0	9950762	0	2352270
SRR7348023	Fundulus heteroclitus	35200395	6662261	0	0	0	0	0	0	3635651	0	0	12367601	0	1928070
SRR7348024	Fundulus heteroclitus	47397770	8842896	0	0	0	0	0	0	4773127	0	0	17236548	0	2371787
SRR7348025	Fundulus heteroclitus	42199652	8073062	0	0	0	0	0	0	4284722	0	0	15316345	0	2219801
SRR7348026	Fundulus heteroclitus	36804906	7499585	0	0	0	0	0	0	3626849	0	0	14512164	0	1923246
SRR7348027	Fundulus heteroclitus	38245521	7719211	0	0	0	0	0	0	3860421	0	0	14443079	0	1913865
SRR7348028	Fundulus heteroclitus	42413901	8359617	0	0	0	0	0	0	4228214	0	0	16169870	0	2190891
SRR7348029	Fundulus heteroclitus	43953917	7354317	0	0	0	0	0	0	4377580	0	0	16478828	0	1595789
SRR7348030	Fundulus heteroclitus	45657219	7451788	0	0	0	0	0	0	4817932	0	0	16510823	0	1687175
SRR7348031	Fundulus heteroclitus	39617458	7405311	0	0	0	0	0	0	4412912	0	0	16269544	0	1503007
SRR7348032	Fundulus heteroclitus	38869290	6829454	0	0	0	0	0	0	3962497	0	0	15049693	0	1435311
SRR7348033	Fundulus heteroclitus	44297721	8458332	0	0	0	0	0	0	4586203	0	0	17217589	0	1594169
SRR7348034	Fundulus heteroclitus	46739647	8758989	0	0	0	0	0	0	5021265	0	0	17884612	0	1723431
SRR7348035	Fundulus heteroclitus	44793723	8493313	0	0	0	0	0	0	4530170	0	0	16230634	0	2220619
SRR7348036	Fundulus heteroclitus	44570306	10085642	0	0	0	0	0	0	4915540	0	0	21142196	0	1634899
SRR7348037	Fundulus heteroclitus	57000692	9453874	0	0	0	0	0	0	5818682	0	0	20734150	0	2087052
SRR7348038	Fundulus heteroclitus	48742066	8008579	0	0	0	0	0	0	5014530	0	0	16902823	0	1901681
SRR7348039	Fundulus heteroclitus	49693300	7991390	0	0	0	0	0	0	5393691	0	0	17221353	0	1866631
SRR7348040	Fundulus heteroclitus	48196492	7873604	0	0	0	0	0	0	4947123	0	0	17388223	0	1764973
SRR7348041	Fundulus heteroclitus	46595815	7694733	0	0	0	0	0	0	4669127	0	0	17036646	0	1666775
SRR7348042	Fundulus heteroclitus	49713948	8037640	0	0	0	0	0	0	5199741	0	0	17229303	0	1910414
SRR6296791	Gadus morhua	68941734	8836391	0	0	0	0	0	0	27935501	0	0	22600819	0	1364830
SRR6296792	Gadus morhua	75993179	9690649	0	0	0	0	0	0	30293783	0	0	24293888	0	1392902
SRR6296793	Gadus morhua	81155713	10396136	0	0	0	0	0	0	30098166	0	0	25757030	0	1541173
SRR6296794	Gadus morhua	73749817	9378936	0	0	0	0	0	0	30690689	0	0	23716606	0	1339878
SRR6296795	Gadus morhua	73701022	8985916	0	0	0	0	0	0	27540773	0	0	23238520	0	1411548
SRR6296796	Gadus morhua	94162225	10226069	0	0	0	0	0	0	34623619	0	0	31579732	0	2037601
SRR6296797	Gadus morhua	86041089	10154927	0	0	0	0	0	0	29141556	0	0	28050860	0	1536988
SRR6296798	Gadus morhua	76750872	8976735	0	0	0	0	0	0	27768446	0	0	25579580	0	1503965
SRR6296799	Gadus morhua	79004069	8055436	0	0	0	0	0	0	57690930	0	0	25931632	0	1484147
SRR6296800	Gadus morhua	91843250	10189339	0	0	0	0	0	0	30098594	0	0	28430977	0	1668738
SRR6296801	Gadus morhua	82833018	9377619	0	0	0	0	0	0	26830709	0	0	26386186	0	1422193
SRR6296802	Gadus morhua	79405297	8124974	0	0	0	0	0	0	32549200	0	0	22773215	0	1740870
SRR6296803	Gadus morhua	87310116	9794143	0	0	0	0	0	0	38682699	0	0	26116860	0	1787315
SRR6296804	Gadus morhua	77999408	8587642	0	0	0	0	0	0	32879386	0	0	23146574	0	1668655
SRR6296805	Gadus morhua	73305605	8055161	0	0	0	0	0	0	30159975	0	0	22362474	0	1555787
SRR6296806	Gadus morhua	87130269	9677545	0	0	0	0	0	0	35563420	0	0	25501274	0	1772642
SRR6296807	Gadus morhua	66084895	7341370	0	0	0	0	0	0	27127196	0	0	19718436	0	1399024
SRR6296808	Gadus morhua	57313409	7359294	0	0	0	0	0	0	23011948	0	0	19869291	0	1185324
SRR6296809	Gadus morhua	71056750	8979364	0	0	0	0	0	0	27291191	0	0	24213639	0	1444262
SRR6296810	Gadus morhua	73386946	8496702	0	0	0	0	0	0	28918955	0	0	22133379	0	1584684
SRR6296811	Gadus morhua	70983317	7740696	0	0	0	0	0	0	26702293	0	0	19570808	0	1537681
SRR6296812	Gadus morhua	69815405	8452730	0	0	0	0	0	0	25865700	0	0	23062175	0	1406345
SRR6296813	Gadus morhua	64124832	7415565	0	0	0	0	0	0	24154690	0	0	20203614	0	1302580
SRR6296814	Gadus morhua	60894427	7652672	0	0	0	0	0	0	22812198	0	0	20745643	0	1219038
SRR6296815	Gadus morhua	59910268	6379744	0	0	0	0	0	0	22153571	0	0	18548516	0	1304665
SRR6296816	Gadus morhua	61848601	6237177	0	0	0	0	0	0	23898276	0	0	17641309	0	1407107
SRR6296817	Gadus morhua	97310869	9265885	0	0	0	0	0	0	36333025	0	0	26227552	0	2253748
SRR6296818	Gadus morhua	69673666	6752697	0	0	0	0	0	0	25587432	0	0	19128587	0	1580582
SRR6296819	Gadus morhua	73484223	7061280	0	0	0	0	0	0	26906678	0	0	19431643	0	1618404
SRR6296820	Gadus morhua	58948019	6037669	0	0	0	0	0	0	21652655	0	0	16478124	0	1333969
ERR10372888	Gallus gallus	315810721	92261779	0	0	0	0	0	0	39865068	0	0	50976854	0	15484789
ERR10372889	Gallus gallus	170172854	65919371	0	0	0	0	0	0	45643254	0	0	15797359	0	8225016
SRR21848858	Gallus gallus	30166779	5668133	0	0	0	0	0	0	6597270	0	0	4490531	0	2024749
SRR21848859	Gallus gallus	30565863	6214170	0	0	0	0	0	0	6467227	0	0	4481932	0	2220069
SRR21848860	Gallus gallus	28327673	5233420	0	0	0	0	0	0	6021448	0	0	4134016	0	2045610
SRR21848861	Gallus gallus	38139410	6333686	0	0	0	0	0	0	8080242	0	0	5708871	0	2663817
SRR21848862	Gallus gallus	41196838	6731394	0	0	0	0	0	0	8622607	0	0	5117642	0	3029192
SRR21848863	Gallus gallus	34914936	5782885	0	0	0	0	0	0	6628224	0	0	4654227	0	2414802
SRR21848864	Gallus gallus	35343880	6902243	0	0	0	0	0	0	8766222	0	0	4835522	0	2699865
SRR21848865	Gallus gallus	39599283	7221987	0	0	0	0	0	0	7837995	0	0	5014757	0	2811361
SRR21848866	Gallus gallus	30815700	5284684	0	0	0	0	0	0	6514364	0	0	3553234	0	2158052
SRR21848867	Gallus gallus	28552304	5100582	0	0	0	0	0	0	6064858	0	0	3969844	0	2031870
SRR21860125	Gallus gallus	34660343	6106627	0	0	0	0	0	0	3892618	0	0	3522285	0	1805773
SRR21860126	Gallus gallus	34369626	6280965	0	0	0	0	0	0	3132271	0	0	3883032	0	1801598
SRR21860127	Gallus gallus	31007651	5808987	0	0	0	0	0	0	7683876	0	0	3299035	0	1621246
SRR21860128	Gallus gallus	31354942	6056131	0	0	0	0	0	0	5085321	0	0	5135937	0	1910420
SRR21860129	Gallus gallus	31750725	5908362	0	0	0	0	0	0	3168153	0	0	4310216	0	1554686
SRR21860130	Gallus gallus	32451472	6000064	0	0	0	0	0	0	3162595	0	0	3642446	0	1770392
SRR21860131	Gallus gallus	35681535	6943146	0	0	0	0	0	0	3756255	0	0	5898830	0	2371666
SRR21860132	Gallus gallus	32902972	5334976	0	0	0	0	0	0	2626195	0	0	4570091	0	1628996
SRR21860133	Gallus gallus	35216696	6296771	0	0	0	0	0	0	5028065	0	0	4486674	0	1747595
SRR21860134	Gallus gallus	33755639	5962761	0	0	0	0	0	0	4128103	0	0	4299638	0	1629684
SRR21860135	Gallus gallus	32478536	5323579	0	0	0	0	0	0	2530301	0	0	3623158	0	1680430
SRR21860136	Gallus gallus	33364963	5849937	0	0	0	0	0	0	3618220	0	0	2953440	0	1836289
SRR21995890	Gallus gallus	28651613	5250265	0	0	0	0	0	0	3093886	0	0	6776348	0	1913207
SRR21995891	Gallus gallus	28045866	6746896	0	0	0	0	0	0	9464484	0	0	4148180	0	1919558
SRR21995892	Gallus gallus	30985457	4493321	0	0	0	0	0	0	4792461	0	0	5052258	0	1785644
SRR21995893	Gallus gallus	29881222	5193870	0	0	0	0	0	0	3108014	0	0	5406281	0	1842171
SRR21995894	Gallus gallus	29722063	5323413	0	0	0	0	0	0	4107199	0	0	4550613	0	2035598
SRR21995895	Gallus gallus	29553450	5048283	0	0	0	0	0	0	4786457	0	0	5001343	0	1788434
SRR8868200	Gasterosteus aculeatus	77636640	14518457	0	0	0	0	0	0	21166021	0	0	37452309	0	926594
SRR8868201	Gasterosteus aculeatus	72635849	14262713	0	0	0	0	0	0	19672591	0	0	35481320	0	831153
SRR8868202	Gasterosteus aculeatus	78595052	15610346	0	0	0	0	0	0	21143542	0	0	37254051	0	845580
SRR8868203	Gasterosteus aculeatus	65511721	13068889	0	0	0	0	0	0	19174795	0	0	31756792	0	802106
SRR8868204	Gasterosteus aculeatus	68357870	12764413	0	0	0	0	0	0	17147152	0	0	30817859	0	790079
SRR8868205	Gasterosteus aculeatus	72370074	12869781	0	0	0	0	0	0	20267747	0	0	31550649	0	896365
SRR8868208	Gasterosteus aculeatus	118221928	27196383	0	0	0	0	0	0	35184016	0	0	53404728	0	1378239
SRR8868209	Gasterosteus aculeatus	95268412	21111592	0	0	0	0	0	0	29848546	0	0	43926685	0	1177406
SRR8868210	Gasterosteus aculeatus	74619157	14238929	0	0	0	0	0	0	23606131	0	0	36582065	0	1009085
SRR8868211	Gasterosteus aculeatus	64725496	13025591	0	0	0	0	0	0	22911906	0	0	32556338	0	790002
SRR8868212	Gasterosteus aculeatus	64223443	13098540	0	0	0	0	0	0	18667319	0	0	32657545	0	775031
SRR8868213	Gasterosteus aculeatus	81921374	14992153	0	0	0	0	0	0	21936145	0	0	37580095	0	979823
SRR8868214	Gasterosteus aculeatus	73666109	16300739	0	0	0	0	0	0	21768899	0	0	39052147	0	877932
SRR8868215	Gasterosteus aculeatus	57943028	11665936	0	0	0	0	0	0	14948987	0	0	29282046	0	764746
SRR8868218	Gasterosteus aculeatus	67873534	13640287	0	0	0	0	0	0	16102801	0	0	33249365	0	795267
SRR8868219	Gasterosteus aculeatus	87750839	17619765	0	0	0	0	0	0	26269459	0	0	42222245	0	1047112
SRR8868224	Gasterosteus aculeatus	84801474	16254157	0	0	0	0	0	0	23755065	0	0	39679241	0	978730
SRR8868225	Gasterosteus aculeatus	62723045	12517735	0	0	0	0	0	0	16742662	0	0	32203181	0	748118
SRR8868226	Gasterosteus aculeatus	71170234	16741188	0	0	0	0	0	0	21074658	0	0	34532337	0	893717
SRR8868227	Gasterosteus aculeatus	62124575	14142483	0	0	0	0	0	0	17379451	0	0	30187116	0	780456
SRR8868228	Gasterosteus aculeatus	63925919	15434853	0	0	0	0	0	0	18362499	0	0	31439708	0	778172
SRR8868229	Gasterosteus aculeatus	92916411	19697028	0	0	0	0	0	0	23111453	0	0	45802889	0	1117199
SRR8868230	Gasterosteus aculeatus	31808256	8095931	0	0	0	0	0	0	10321917	0	0	16681543	0	372249
SRR8868231	Gasterosteus aculeatus	51166473	12072816	0	0	0	0	0	0	15017409	0	0	26607841	0	555249
SRR8868232	Gasterosteus aculeatus	55275031	11357826	0	0	0	0	0	0	16962771	0	0	24339023	0	591826
SRR8868233	Gasterosteus aculeatus	37936149	7946231	0	0	0	0	0	0	11486332	0	0	17161204	0	405357
SRR8868245	Gasterosteus aculeatus	81391304	15901446	0	0	0	0	0	0	21374346	0	0	41208309	0	946516
SRR8868246	Gasterosteus aculeatus	71416235	14631596	0	0	0	0	0	0	22985910	0	0	36147314	0	961933
SRR8868247	Gasterosteus aculeatus	94720613	21999004	0	0	0	0	0	0	27886688	0	0	49241737	0	1079366
SRR8868248	Gasterosteus aculeatus	53044369	12216310	0	0	0	0	0	0	16301468	0	0	25168514	0	703615
SRR14102534	Haplochromis burtoni	16774442	3718703	0	0	0	0	0	0	1206553	0	0	5571210	0	1078394
SRR14102535	Haplochromis burtoni	20004696	4030721	0	0	0	0	0	0	1436476	0	0	6439167	0	1204961
SRR14102536	Haplochromis burtoni	14166998	3286760	0	0	0	0	0	0	1002362	0	0	5230583	0	950909
SRR14102537	Haplochromis burtoni	22154922	4930668	0	0	0	0	0	0	1558258	0	0	7013633	0	1448573
SRR14102538	Haplochromis burtoni	26291231	4970596	0	0	0	0	0	0	1908815	0	0	7749880	0	1675066
SRR14102539	Haplochromis burtoni	16391846	3560606	0	0	0	0	0	0	1137872	0	0	5298236	0	1126119
SRR8186853	Haplochromis burtoni	26553439	5249637	0	0	0	0	0	0	4568055	0	0	26908726	0	1226646
SRR8186854	Haplochromis burtoni	30052673	4401095	0	0	0	0	0	0	3476450	0	0	15161475	0	1983887
SRR8186855	Haplochromis burtoni	24940001	4870836	0	0	0	0	0	0	4226149	0	0	22346386	0	1228545
SRR8186856	Haplochromis burtoni	28381999	4248651	0	0	0	0	0	0	3370354	0	0	16968854	0	1665880
SRR8186857	Haplochromis burtoni	19522071	4331277	0	0	0	0	0	0	3265070	0	0	18669375	0	1003562
SRR8186858	Haplochromis burtoni	30444243	4510881	0	0	0	0	0	0	3640931	0	0	15696154	0	1948255
SRR8186859	Haplochromis burtoni	19825249	3742706	0	0	0	0	0	0	3232142	0	0	19629196	0	936354
SRR8186860	Haplochromis burtoni	29215132	3844845	0	0	0	0	0	0	3064342	0	0	17605841	0	1633229
SRR8186861	Haplochromis burtoni	26019177	5111729	0	0	0	0	0	0	4445972	0	0	27601514	0	1098620
SRR8186862	Haplochromis burtoni	25421089	3252926	0	0	0	0	0	0	2605068	0	0	15031062	0	1542076
SRR8186863	Haplochromis burtoni	27292628	4977945	0	0	0	0	0	0	4492531	0	0	24280169	0	1358385
SRR8186864	Haplochromis burtoni	32541736	4053259	0	0	0	0	0	0	3588437	0	0	19258252	0	1909719
SRR8186865	Haplochromis burtoni	25847996	4824046	0	0	0	0	0	0	4209568	0	0	25946247	0	1251037
SRR8186866	Haplochromis burtoni	29103930	4174969	0	0	0	0	0	0	3630523	0	0	19546257	0	1655880
SRR8186867	Haplochromis burtoni	21235097	4020739	0	0	0	0	0	0	3548878	0	0	22710076	0	978419
SRR8186868	Haplochromis burtoni	24728253	3671427	0	0	0	0	0	0	3095679	0	0	17192594	0	1528470
SRR8186869	Haplochromis burtoni	20526245	4846444	0	0	0	0	0	0	3943704	0	0	30292092	0	905817
SRR8186870	Haplochromis burtoni	24808515	3780073	0	0	0	0	0	0	3291869	0	0	18520528	0	1509078
SRR9949177	Haplochromis burtoni	4983261	2866804	0	0	0	0	0	0	298968	0	0	1243126	0	352594
SRR9949178	Haplochromis burtoni	5887796	2470422	0	0	0	0	0	0	333804	0	0	1338555	0	376441
SRR9949179	Haplochromis burtoni	5692920	2303368	0	0	0	0	0	0	334770	0	0	1229254	0	397697
SRR9949180	Haplochromis burtoni	6424309	4243889	0	0	0	0	0	0	369274	0	0	1409674	0	421237
SRR9949181	Haplochromis burtoni	5690363	2602369	0	0	0	0	0	0	340577	0	0	1232351	0	380283
SRR9949182	Haplochromis burtoni	5686929	2129187	0	0	0	0	0	0	332955	0	0	1200557	0	380367
DRR396556	Homo sapiens	28428702	875048	0	0	0	0	0	0	4333825	0	0	764839	0	3276930
DRR396557	Homo sapiens	28850495	878860	0	0	0	0	0	0	3589663	0	0	702736	0	3242183
DRR396558	Homo sapiens	35524785	1096933	0	0	0	0	0	0	4459138	0	0	859951	0	4027282
DRR396559	Homo sapiens	34713506	1100359	0	0	0	0	0	0	4089810	0	0	933762	0	3900243
DRR396560	Homo sapiens	34437162	1092974	0	0	0	0	0	0	4392210	0	0	970931	0	3830085
DRR396561	Homo sapiens	28197116	933139	0	0	0	0	0	0	3487488	0	0	754750	0	3363537
DRR396562	Homo sapiens	30953315	1184928	0	0	0	0	0	0	3911425	0	0	952672	0	3404309
DRR396563	Homo sapiens	37268464	1442386	0	0	0	0	0	0	5131629	0	0	988238	0	4227205
DRR396564	Homo sapiens	31785611	1230012	0	0	0	0	0	0	4761587	0	0	903181	0	3492568
SRR17074196	Homo sapiens	72046923	3564715	0	0	0	0	0	0	32300440	0	0	25008900	0	18676241
SRR17074201	Homo sapiens	79162408	3495439	0	0	0	0	0	0	28659166	0	0	15135261	0	25947711
SRR21204265	Homo sapiens	36672140	1436714	0	0	0	0	0	0	3947027	0	0	3097499	0	4222344
SRR21204266	Homo sapiens	37715722	1659352	0	0	0	0	0	0	3783136	0	0	3051407	0	4445905
SRR21204267	Homo sapiens	36868187	1517050	0	0	0	0	0	0	3700155	0	0	3181618	0	4150682
SRR21204268	Homo sapiens	36297165	1301781	0	0	0	0	0	0	4465143	0	0	3274072	0	4289431
SRR21204269	Homo sapiens	39133306	1478087	0	0	0	0	0	0	4083460	0	0	3630012	0	4509364
SRR21204270	Homo sapiens	33689488	1325704	0	0	0	0	0	0	3327603	0	0	3222045	0	3908257
SRR21204271	Homo sapiens	37760552	1384470	0	0	0	0	0	0	3827899	0	0	3332866	0	4480527
SRR21204272	Homo sapiens	39589000	1521602	0	0	0	0	0	0	3982041	0	0	4160272	0	4554674
SRR21204273	Homo sapiens	34685318	1423889	0	0	0	0	0	0	3352927	0	0	3543442	0	3969559
SRR21209200	Homo sapiens	35514398	3840732	0	0	0	0	0	0	3823822	0	0	2492224	0	4446046
SRR21209201	Homo sapiens	34881905	3535456	0	0	0	0	0	0	3705297	0	0	2805467	0	4261808
SRR21209202	Homo sapiens	34054185	3432434	0	0	0	0	0	0	3741838	0	0	2187718	0	4334085
SRR21209203	Homo sapiens	33830484	3543464	0	0	0	0	0	0	3500291	0	0	2428225	0	4261276
SRR21209204	Homo sapiens	38295712	4171681	0	0	0	0	0	0	4043202	0	0	2869517	0	4795986
SRR21209205	Homo sapiens	33602931	3547870	0	0	0	0	0	0	3462725	0	0	2461392	0	4218651
SRR21996460	Homo sapiens	29618436	2632322	0	0	0	0	0	0	2869456	0	0	3998887	0	3592821
SRR21996461	Homo sapiens	26632871	3028819	0	0	0	0	0	0	4161891	0	0	6651529	0	3377510
SRR21996462	Homo sapiens	29364972	3458435	0	0	0	0	0	0	2977410	0	0	3584298	0	3733566
SRR21996463	Homo sapiens	26501189	2619445	0	0	0	0	0	0	3033733	0	0	6990549	0	3385232
SRR11951638	Ictalurus punctatus	41225623	31201260	0	0	0	0	0	0	13629007	0	0	18457163	0	2855838
SRR11951639	Ictalurus punctatus	43552670	46301849	0	0	0	0	0	0	22148357	0	0	15935034	0	3957079
SRR11951640	Ictalurus punctatus	28307613	29937397	0	0	0	0	0	0	13057040	0	0	9189713	0	2498593
SRR11951641	Ictalurus punctatus	36224583	32192690	0	0	0	0	0	0	14229770	0	0	16661404	0	2845479
SRR11951642	Ictalurus punctatus	34100677	27272921	0	0	0	0	0	0	13414765	0	0	10821132	0	2721598
SRR11951643	Ictalurus punctatus	33335033	35362795	0	0	0	0	0	0	14703148	0	0	13170563	0	2717971
SRR11951644	Ictalurus punctatus	26842003	46649209	0	0	0	0	0	0	12316009	0	0	16073509	0	2378126
SRR13083234	Ictalurus punctatus	31505573	22106511	0	0	0	0	0	0	6948034	0	0	3095271	0	2066322
SRR13083235	Ictalurus punctatus	32526349	20841344	0	0	0	0	0	0	7366552	0	0	3184070	0	2076087
SRR13083236	Ictalurus punctatus	33513422	20200972	0	0	0	0	0	0	7526388	0	0	3271531	0	2167224
SRR13083237	Ictalurus punctatus	32895726	20591044	0	0	0	0	0	0	9728834	0	0	3339411	0	1479438
SRR13083238	Ictalurus punctatus	31411296	18785915	0	0	0	0	0	0	9408246	0	0	3230446	0	1417388
SRR13083239	Ictalurus punctatus	31801179	21919622	0	0	0	0	0	0	8844697	0	0	3244788	0	1451308
SRR16609846	Ictalurus punctatus	29280504	29062937	0	0	0	0	0	0	4733429	0	0	5749361	0	1654796
SRR16609847	Ictalurus punctatus	34372360	44106397	0	0	0	0	0	0	4618373	0	0	7700922	0	1878461
SRR16609848	Ictalurus punctatus	53640265	22448998	0	0	0	0	0	0	8425987	0	0	9219301	0	3320927
SRR16609849	Ictalurus punctatus	46006787	30356848	0	0	0	0	0	0	6565719	0	0	11018510	0	2956960
SRR16609850	Ictalurus punctatus	38327315	39420363	0	0	0	0	0	0	3092318	0	0	12457051	0	2131366
SRR16609851	Ictalurus punctatus	59275894	24579377	0	0	0	0	0	0	5621024	0	0	10708785	0	3342382
SRR16609852	Ictalurus punctatus	50044827	14131431	0	0	0	0	0	0	3585196	0	0	10361413	0	3107925
SRR16609853	Ictalurus punctatus	41785148	12391456	0	0	0	0	0	0	5367305	0	0	15917273	0	2406613
SRR18760012	Ictalurus punctatus	29579916	4691581	0	0	0	0	0	0	4661848	0	0	3357371	0	2122694
SRR18760013	Ictalurus punctatus	43683208	1932907	0	0	0	0	0	0	7571048	0	0	2275115	0	3484775
SRR18760014	Ictalurus punctatus	40992836	1784144	0	0	0	0	0	0	8039224	0	0	2118688	0	2661955
SRR18760015	Ictalurus punctatus	39234119	1615322	0	0	0	0	0	0	8579590	0	0	1838139	0	3519245
SRR18760016	Ictalurus punctatus	36218218	1738391	0	0	0	0	0	0	8435509	0	0	1850519	0	2674370
SRR18760017	Ictalurus punctatus	35454188	1868322	0	0	0	0	0	0	6920518	0	0	2436866	0	2733930
SRR18760018	Ictalurus punctatus	45037226	2185700	0	0	0	0	0	0	9185196	0	0	2274440	0	3504018
SRR18760019	Ictalurus punctatus	40213881	2326764	0	0	0	0	0	0	7829051	0	0	2975764	0	3512957
SRR18760020	Ictalurus punctatus	34278259	2155484	0	0	0	0	0	0	7894368	0	0	1527101	0	3210293
SRR13718882	Ictidomys tridecemlineatus	37760849	8817063	0	0	0	0	0	0	4631981	0	0	12686798	0	1501107
SRR13718883	Ictidomys tridecemlineatus	47176006	11074847	0	0	0	0	0	0	5787233	0	0	14827184	0	2018546
SRR13718884	Ictidomys tridecemlineatus	47800234	11187081	0	0	0	0	0	0	6096028	0	0	16172466	0	1806658
SRR13718885	Ictidomys tridecemlineatus	38505234	10403556	0	0	0	0	0	0	4789744	0	0	12087111	0	1488152
SRR13718886	Ictidomys tridecemlineatus	32971737	9176319	0	0	0	0	0	0	4740140	0	0	11146120	0	1280986
SRR13718887	Ictidomys tridecemlineatus	38330747	9392015	0	0	0	0	0	0	4984170	0	0	12360465	0	1427090
SRR13718888	Ictidomys tridecemlineatus	40421727	9900009	0	0	0	0	0	0	5250825	0	0	13035486	0	1391844
SRR13718889	Ictidomys tridecemlineatus	39841634	10128366	0	0	0	0	0	0	5250352	0	0	12685784	0	1531876
SRR13718890	Ictidomys tridecemlineatus	40724092	10341758	0	0	0	0	0	0	5284361	0	0	14242107	0	1854144
SRR13718891	Ictidomys tridecemlineatus	47008137	7607852	0	0	0	0	0	0	4440330	0	0	14680218	0	1924762
SRR13718892	Ictidomys tridecemlineatus	37435888	6373761	0	0	0	0	0	0	3776096	0	0	11475646	0	1413141
SRR13718893	Ictidomys tridecemlineatus	38439245	6875780	0	0	0	0	0	0	3828727	0	0	11531864	0	1455972
SRR13718894	Ictidomys tridecemlineatus	45853300	8703590	0	0	0	0	0	0	5094461	0	0	14922831	0	1691159
SRR13718895	Ictidomys tridecemlineatus	102114930	18495175	0	0	0	0	0	0	13403218	0	0	31925354	0	3950399
SRR13718896	Ictidomys tridecemlineatus	39510375	8198307	0	0	0	0	0	0	4500995	0	0	12784690	0	1721626
SRR13718897	Ictidomys tridecemlineatus	38397216	7647036	0	0	0	0	0	0	4069759	0	0	11557873	0	1578838
SRR13718898	Ictidomys tridecemlineatus	42559682	8556646	0	0	0	0	0	0	4454484	0	0	14623060	0	1785727
SRR13718899	Ictidomys tridecemlineatus	38898820	8437941	0	0	0	0	0	0	4357630	0	0	12978688	0	1488356
SRR13718900	Ictidomys tridecemlineatus	48019640	9674180	0	0	0	0	0	0	5062761	0	0	15512382	0	1913406
SRR13718901	Ictidomys tridecemlineatus	46247902	9155769	0	0	0	0	0	0	4978993	0	0	13651352	0	2051469
SRR13718902	Ictidomys tridecemlineatus	39163756	7806354	0	0	0	0	0	0	4067963	0	0	12096470	0	1654319
SRR13718903	Ictidomys tridecemlineatus	36708486	7888094	0	0	0	0	0	0	4078815	0	0	11499715	0	1519216
SRR13718904	Ictidomys tridecemlineatus	39194671	8495929	0	0	0	0	0	0	4259330	0	0	11951002	0	1613081
SRR13718905	Ictidomys tridecemlineatus	47283159	10191919	0	0	0	0	0	0	5294324	0	0	14974610	0	1919820
SRR13718906	Ictidomys tridecemlineatus	39620324	9158421	0	0	0	0	0	0	4945679	0	0	12770889	0	1506817
SRR13718907	Ictidomys tridecemlineatus	33938356	9104531	0	0	0	0	0	0	5304138	0	0	10705079	0	1385966
SRR6294039	Ictidomys tridecemlineatus	65092232	10043538	0	0	0	0	0	0	4316076	0	0	16401430	0	2895720
SRR6294040	Ictidomys tridecemlineatus	52882369	7332803	0	0	0	0	0	0	3395452	0	0	13586192	0	2252418
SRR6294041	Ictidomys tridecemlineatus	49038379	10636754	0	0	0	0	0	0	3835318	0	0	18064595	0	1589118
SRR6294042	Ictidomys tridecemlineatus	68993201	20270872	0	0	0	0	0	0	5377056	0	0	27508722	0	2087305
SRR16155233	Kryptolebias marmoratus	26621688	7870409	0	0	0	0	0	0	2402225	0	0	4878522	0	1485581
SRR16155234	Kryptolebias marmoratus	26637657	7710301	0	0	0	0	0	0	2526270	0	0	4833178	0	1444874
SRR16155235	Kryptolebias marmoratus	26535733	6131856	0	0	0	0	0	0	2623141	0	0	5040140	0	1426753
SRR16155236	Kryptolebias marmoratus	27929023	7575140	0	0	0	0	0	0	2266621	0	0	5516996	0	1419537
SRR16155237	Kryptolebias marmoratus	20835999	7348809	0	0	0	0	0	0	2123453	0	0	4081443	0	1338615
SRR6925941	Kryptolebias marmoratus	32252052	12930156	0	0	0	0	0	0	5264351	0	0	8952522	0	1779141
SRR6925942	Kryptolebias marmoratus	27438916	11245708	0	0	0	0	0	0	3642662	0	0	7527689	0	1465793
SRR6925943	Kryptolebias marmoratus	29262684	5035817	0	0	0	0	0	0	3845193	0	0	6671010	0	1428598
SRR6925944	Kryptolebias marmoratus	29805698	8305479	0	0	0	0	0	0	3606009	0	0	7476954	0	1516449
SRR6925945	Kryptolebias marmoratus	25041939	8310807	0	0	0	0	0	0	3165911	0	0	6612261	0	1209283
SRR6925946	Kryptolebias marmoratus	32499124	10021332	0	0	0	0	0	0	5369986	0	0	7955938	0	1652604
SRR6925947	Kryptolebias marmoratus	26063628	9092881	0	0	0	0	0	0	3065449	0	0	6089336	0	1420777
SRR6925948	Kryptolebias marmoratus	23721848	10027980	0	0	0	0	0	0	2969751	0	0	6344689	0	1307938
SRR6925949	Kryptolebias marmoratus	19745609	10306751	0	0	0	0	0	0	2416098	0	0	4752468	0	1213001
SRR6925950	Kryptolebias marmoratus	18949801	8468277	0	0	0	0	0	0	2286084	0	0	4936966	0	1041233
SRR6925951	Kryptolebias marmoratus	15613671	15881581	0	0	0	0	0	0	1786743	0	0	3790356	0	733084
SRR6925952	Kryptolebias marmoratus	24208533	6407028	0	0	0	0	0	0	3111596	0	0	7145795	0	1141645
SRR6925953	Kryptolebias marmoratus	26388883	5798154	0	0	0	0	0	0	3163546	0	0	6835871	0	1439293
SRR6925954	Kryptolebias marmoratus	24431872	7195976	0	0	0	0	0	0	3240207	0	0	6846595	0	1169798
SRR6925955	Kryptolebias marmoratus	24720793	6982268	0	0	0	0	0	0	3005362	0	0	6562296	0	1147299
SRR6925956	Kryptolebias marmoratus	21150324	8334454	0	0	0	0	0	0	2166504	0	0	5234023	0	1171754
SRR6925957	Kryptolebias marmoratus	16579497	7105375	0	0	0	0	0	0	2384702	0	0	5570328	0	846833
SRR6925958	Kryptolebias marmoratus	24576034	7008750	0	0	0	0	0	0	3428055	0	0	7001825	0	1569208
SRR6925959	Kryptolebias marmoratus	20261341	5618892	0	0	0	0	0	0	2725598	0	0	6128392	0	1062466
SRR6925960	Kryptolebias marmoratus	18216598	6219197	0	0	0	0	0	0	2602347	0	0	4638814	0	1187779
SRR6925961	Kryptolebias marmoratus	20104619	9142742	0	0	0	0	0	0	2802178	0	0	5443618	0	1168256
SRR6925962	Kryptolebias marmoratus	27169576	8885136	0	0	0	0	0	0	3107019	0	0	6738413	0	1356911
SRR6925963	Kryptolebias marmoratus	25792192	6307493	0	0	0	0	0	0	3205247	0	0	7111505	0	1528772
SRR6925964	Kryptolebias marmoratus	21806882	8614369	0	0	0	0	0	0	2929559	0	0	6847488	0	1134324
SRR6925965	Kryptolebias marmoratus	22624645	9494811	0	0	0	0	0	0	3649603	0	0	6149905	0	1248465
SRR12015839	Labrus bergylta	21073652	3615470	0	0	0	0	0	0	11041963	0	0	8607542	0	659394
SRR12015840	Labrus bergylta	17715274	2769004	0	0	0	0	0	0	9740353	0	0	7276373	0	552864
SRR12015841	Labrus bergylta	14956202	2211121	0	0	0	0	0	0	7644222	0	0	6254740	0	458426
SRR12015842	Labrus bergylta	14299952	2339529	0	0	0	0	0	0	7852088	0	0	5727799	0	476074
SRR12015843	Labrus bergylta	16299005	2017300	0	0	0	0	0	0	9229052	0	0	7138191	0	598378
SRR12015844	Labrus bergylta	15880255	2188810	0	0	0	0	0	0	9801527	0	0	6562885	0	534278
SRR12015845	Labrus bergylta	15245096	2217753	0	0	0	0	0	0	8600698	0	0	6002304	0	500918
SRR12015846	Labrus bergylta	17765348	3196483	0	0	0	0	0	0	8581554	0	0	7172552	0	573891
SRR12015847	Labrus bergylta	16793374	2240696	0	0	0	0	0	0	10869356	0	0	6963421	0	568584
SRR12015848	Labrus bergylta	15062369	2043247	0	0	0	0	0	0	8632284	0	0	6108123	0	544401
SRR12015849	Labrus bergylta	15353588	2777577	0	0	0	0	0	0	9828159	0	0	5317120	0	657840
SRR12015850	Labrus bergylta	14663400	2360698	0	0	0	0	0	0	8924573	0	0	5904241	0	477300
SRR12015851	Labrus bergylta	18035700	2645891	0	0	0	0	0	0	12027834	0	0	7634804	0	617715
SRR12015852	Labrus bergylta	15848018	2390750	0	0	0	0	0	0	8528849	0	0	6621725	0	497672
SRR12015853	Labrus bergylta	18136375	2805891	0	0	0	0	0	0	10679903	0	0	7523929	0	585815
SRR12015854	Labrus bergylta	18942647	2966865	0	0	0	0	0	0	11948165	0	0	8171748	0	679207
SRR12015855	Labrus bergylta	16061792	2300130	0	0	0	0	0	0	8989987	0	0	6912863	0	537109
SRR12015856	Labrus bergylta	17225774	2417724	0	0	0	0	0	0	10113236	0	0	6852833	0	566539
SRR12015857	Labrus bergylta	14383589	2453662	0	0	0	0	0	0	8160316	0	0	5700254	0	484190
SRR12015858	Labrus bergylta	15607665	2595000	0	0	0	0	0	0	9336095	0	0	6326757	0	560830
SRR12015859	Labrus bergylta	14751970	2614284	0	0	0	0	0	0	8310875	0	0	6076866	0	497193
SRR12015860	Labrus bergylta	14861175	2132122	0	0	0	0	0	0	8100571	0	0	5936194	0	491962
SRR12015861	Labrus bergylta	16205417	2548813	0	0	0	0	0	0	8685347	0	0	5960180	0	564971
SRR12015862	Labrus bergylta	15391248	2422192	0	0	0	0	0	0	9052171	0	0	6618564	0	497664
SRR5454490	Labrus bergylta	34142587	2415815	0	0	0	0	0	0	20535533	0	0	11032324	0	4310216
SRR5454491	Labrus bergylta	33351068	2785498	0	0	0	0	0	0	23781490	0	0	11443269	0	4076786
SRR5454492	Labrus bergylta	31146595	2268719	0	0	0	0	0	0	18228914	0	0	10796172	0	3577052
SRR5454493	Labrus bergylta	38998736	2686663	0	0	0	0	0	0	25374186	0	0	12474266	0	3820680
SRR5454494	Labrus bergylta	37371704	3551877	0	0	0	0	0	0	30132922	0	0	11976545	0	3486110
SRR5454495	Labrus bergylta	36544511	2744518	0	0	0	0	0	0	24293393	0	0	11733674	0	4361912
SRR21576896	Larimichthys crocea	30715063	3702045	0	0	0	0	0	0	5369414	0	0	9979306	0	949140
SRR21576897	Larimichthys crocea	26168908	3321776	0	0	0	0	0	0	7440729	0	0	8367950	0	841804
SRR21576898	Larimichthys crocea	26713710	3708009	0	0	0	0	0	0	5869276	0	0	8357839	0	990867
SRR21576899	Larimichthys crocea	27166128	3282184	0	0	0	0	0	0	7016665	0	0	8927972	0	867444
SRR21576900	Larimichthys crocea	29217856	3962271	0	0	0	0	0	0	6175491	0	0	9597875	0	930244
SRR21576901	Larimichthys crocea	27703163	4461915	0	0	0	0	0	0	5591383	0	0	8820154	0	815686
SRR21577897	Larimichthys crocea	23029522	7165460	0	0	0	0	0	0	4684073	0	0	12726379	0	1053297
SRR21577898	Larimichthys crocea	25280946	5076785	0	0	0	0	0	0	4313310	0	0	10591605	0	1335509
SRR21577899	Larimichthys crocea	24617458	4709345	0	0	0	0	0	0	4923998	0	0	11314109	0	1190207
SRR21577900	Larimichthys crocea	25169163	5536142	0	0	0	0	0	0	3305631	0	0	10031880	0	1350719
SRR21577901	Larimichthys crocea	23216878	5756146	0	0	0	0	0	0	3795502	0	0	9283188	0	1194182
SRR21577902	Larimichthys crocea	24255069	6986899	0	0	0	0	0	0	4319112	0	0	12982959	0	1141751
SRR21577903	Larimichthys crocea	23961136	5459171	0	0	0	0	0	0	4252823	0	0	10591069	0	1140344
SRR21577904	Larimichthys crocea	22868162	5757581	0	0	0	0	0	0	3578775	0	0	11929305	0	1087646
SRR21577905	Larimichthys crocea	24593424	5409701	0	0	0	0	0	0	4606964	0	0	10814627	0	1381375
SRR21577906	Larimichthys crocea	25366315	5277187	0	0	0	0	0	0	4473451	0	0	11914288	0	1267058
SRR21577907	Larimichthys crocea	24520515	4988369	0	0	0	0	0	0	3791471	0	0	10049425	0	1132052
SRR21577908	Larimichthys crocea	28838809	5397539	0	0	0	0	0	0	4123032	0	0	8790635	0	982382
SRR21577909	Larimichthys crocea	25813583	4934779	0	0	0	0	0	0	4075370	0	0	12218470	0	1437691
SRR21577910	Larimichthys crocea	25119375	5142720	0	0	0	0	0	0	4432217	0	0	12391850	0	1328957
SRR21577911	Larimichthys crocea	26137601	5534614	0	0	0	0	0	0	3275596	0	0	11220369	0	1312199
SRR21577912	Larimichthys crocea	25452359	5780469	0	0	0	0	0	0	4072986	0	0	10520658	0	1276913
SRR21577913	Larimichthys crocea	24047818	4455813	0	0	0	0	0	0	3745019	0	0	10884276	0	1246747
SRR21577914	Larimichthys crocea	25007217	6758390	0	0	0	0	0	0	4022033	0	0	10350530	0	1146199
SRR22012611	Larimichthys crocea	31022921	3319150	0	0	0	0	0	0	13131552	0	0	5813132	0	1830245
SRR22012612	Larimichthys crocea	31515826	3868807	0	0	0	0	0	0	7629920	0	0	5794018	0	1322288
SRR22012613	Larimichthys crocea	29613548	3450750	0	0	0	0	0	0	6935172	0	0	5851086	0	1358748
SRR22012614	Larimichthys crocea	28750422	3200249	0	0	0	0	0	0	12424186	0	0	5190605	0	1719593
SRR22012615	Larimichthys crocea	27481421	2884173	0	0	0	0	0	0	8191846	0	0	3720943	0	1242576
SRR22012616	Larimichthys crocea	27465985	2916285	0	0	0	0	0	0	7730190	0	0	4208215	0	1377364
DRR299990	Lates calcarifer	27894108	15566839	0	0	0	0	0	0	11543380	0	0	22061616	0	923181
DRR299991	Lates calcarifer	30688048	3546399	0	0	0	0	0	0	15509259	0	0	32447810	0	773544
DRR299992	Lates calcarifer	30364460	3720112	0	0	0	0	0	0	14362476	0	0	22521032	0	1188373
DRR299993	Lates calcarifer	27188856	3493192	0	0	0	0	0	0	19921253	0	0	35771082	0	599460
DRR299994	Lates calcarifer	36883091	3318060	0	0	0	0	0	0	18557358	0	0	39185245	0	992722
DRR299995	Lates calcarifer	28918174	3299274	0	0	0	0	0	0	18458801	0	0	37137276	0	706976
DRR299996	Lates calcarifer	47317598	3813036	0	0	0	0	0	0	19524050	0	0	42162612	0	1402751
DRR299997	Lates calcarifer	31813278	3034267	0	0	0	0	0	0	15203308	0	0	27484390	0	854090
DRR299998	Lates calcarifer	39251257	4101526	0	0	0	0	0	0	20691240	0	0	36883323	0	1052416
DRR299999	Lates calcarifer	43215131	4347095	0	0	0	0	0	0	20553405	0	0	41862808	0	1160475
DRR300000	Lates calcarifer	41260215	5414234	0	0	0	0	0	0	25987739	0	0	51220252	0	1016094
DRR300001	Lates calcarifer	35978018	4073357	0	0	0	0	0	0	21220195	0	0	41164324	0	998138
DRR300002	Lates calcarifer	34699087	4234003	0	0	0	0	0	0	23525044	0	0	43990914	0	890520
DRR300003	Lates calcarifer	33587433	3637694	0	0	0	0	0	0	18470095	0	0	44030395	0	857104
DRR300004	Lates calcarifer	25368464	3995728	0	0	0	0	0	0	11167819	0	0	27623186	0	641664
DRR300005	Lates calcarifer	34645571	3631655	0	0	0	0	0	0	15063114	0	0	23992178	0	1089838
DRR300006	Lates calcarifer	37042317	4250179	0	0	0	0	0	0	17581096	0	0	33311141	0	1177468
DRR300007	Lates calcarifer	27777145	2780845	0	0	0	0	0	0	12265298	0	0	28897345	0	713927
DRR300008	Lates calcarifer	30334584	3604089	0	0	0	0	0	0	17362375	0	0	33161033	0	881326
DRR300009	Lates calcarifer	35630419	3709483	0	0	0	0	0	0	17029257	0	0	27292691	0	1382181
DRR300010	Lates calcarifer	24588622	3022873	0	0	0	0	0	0	13485948	0	0	29845493	0	603668
DRR300011	Lates calcarifer	31446039	4352180	0	0	0	0	0	0	15757802	0	0	32572467	0	871675
DRR300012	Lates calcarifer	29622265	3012529	0	0	0	0	0	0	14016965	0	0	28987391	0	758862
DRR300013	Lates calcarifer	24525464	2998422	0	0	0	0	0	0	14393481	0	0	28943256	0	511539
DRR300014	Lates calcarifer	27330576	2709876	0	0	0	0	0	0	12103718	0	0	25400340	0	819380
DRR300015	Lates calcarifer	32059666	2812572	0	0	0	0	0	0	13448506	0	0	32101147	0	924667
DRR300016	Lates calcarifer	36166053	3517092	0	0	0	0	0	0	17175040	0	0	37852164	0	991151
DRR300017	Lates calcarifer	34932242	4052339	0	0	0	0	0	0	19136123	0	0	35956275	0	991575
DRR300018	Lates calcarifer	34253621	4253371	0	0	0	0	0	0	22272647	0	0	39757520	0	1001855
DRR300019	Lates calcarifer	33566223	3621398	0	0	0	0	0	0	15127493	0	0	30430068	0	1025305
SRR8736149	Leptobrachium leishanense	27472052	9881239	0	0	0	0	0	0	21270543	0	0	14133682	0	409440
SRR8736150	Leptobrachium leishanense	31248361	10944807	0	0	0	0	0	0	28007982	0	0	14812655	0	495696
SRR8736151	Leptobrachium leishanense	24796452	9901149	0	0	0	0	0	0	12559266	0	0	16197150	0	282899
SRR8736152	Leptobrachium leishanense	32446346	9877508	0	0	0	0	0	0	14830337	0	0	13327076	0	467222
SRR8736153	Leptobrachium leishanense	25494346	9576110	0	0	0	0	0	0	24291624	0	0	13740462	0	343958
SRR8736154	Leptobrachium leishanense	26969193	9138396	0	0	0	0	0	0	21178425	0	0	13868051	0	391074
SRR8736155	Leptobrachium leishanense	25822609	9851414	0	0	0	0	0	0	14103950	0	0	16068860	0	293860
SRR8736156	Leptobrachium leishanense	43208768	9053850	0	0	0	0	0	0	13149807	0	0	12126859	0	551220
SRR8736157	Leptobrachium leishanense	35617548	13162295	0	0	0	0	0	0	15670643	0	0	17976887	0	472305
SRR8736158	Leptobrachium leishanense	32956934	9868334	0	0	0	0	0	0	17208333	0	0	15568695	0	477028
SRR8736159	Leptobrachium leishanense	29611587	12591709	0	0	0	0	0	0	16024543	0	0	20983441	0	326191
SRR8736160	Leptobrachium leishanense	35744852	6754355	0	0	0	0	0	0	11507018	0	0	8841632	0	465241
SRR8736161	Leptobrachium leishanense	27810770	11045711	0	0	0	0	0	0	15986539	0	0	17931239	0	308660
SRR8736162	Leptobrachium leishanense	39179739	10257004	0	0	0	0	0	0	7826520	0	0	9793245	0	473707
SRR8736163	Leptobrachium leishanense	44563203	18421771	0	0	0	0	0	0	17069748	0	0	28246398	0	489410
SRR8736164	Leptobrachium leishanense	35629939	10789870	0	0	0	0	0	0	11859488	0	0	15171632	0	477787
SRR8736165	Leptobrachium leishanense	29687317	10319691	0	0	0	0	0	0	23411321	0	0	14654737	0	406115
SRR8736166	Leptobrachium leishanense	30308475	12874326	0	0	0	0	0	0	26006224	0	0	17640569	0	582786
SRR8736167	Leptobrachium leishanense	49799393	12342410	0	0	0	0	0	0	9477595	0	0	11898927	0	587440
SRR8736168	Leptobrachium leishanense	30437772	9865558	0	0	0	0	0	0	8670041	0	0	15580958	0	347664
SRR8736169	Leptobrachium leishanense	27068808	14868593	0	0	0	0	0	0	12370562	0	0	26176403	0	299753
SRR8736170	Leptobrachium leishanense	42658105	13790087	0	0	0	0	0	0	17456575	0	0	17971662	0	633267
SRR8736171	Leptobrachium leishanense	33659200	10216300	0	0	0	0	0	0	13059773	0	0	13886581	0	480857
SRR8736172	Leptobrachium leishanense	54714482	10328359	0	0	0	0	0	0	14568204	0	0	13886102	0	701397
SRR8736173	Leptobrachium leishanense	26409862	9966010	0	0	0	0	0	0	13886826	0	0	13894201	0	376147
SRR8736174	Leptobrachium leishanense	31577247	10024917	0	0	0	0	0	0	28864458	0	0	15356737	0	477676
SRR8736175	Leptobrachium leishanense	27267281	8919947	0	0	0	0	0	0	19752222	0	0	13065759	0	449485
SRR8736176	Leptobrachium leishanense	32957284	14449658	0	0	0	0	0	0	16759471	0	0	22503608	0	362379
SRR8736177	Leptobrachium leishanense	35041827	10487491	0	0	0	0	0	0	18111101	0	0	14213535	0	524262
SRR8736178	Leptobrachium leishanense	34984889	12977052	0	0	0	0	0	0	18820950	0	0	18056156	0	468446
DRR219741	Macaca fascicularis	20796735	12879618	0	0	0	0	0	0	14459216	0	0	14131196	0	889059
DRR219742	Macaca fascicularis	17595950	13275932	0	0	0	0	0	0	11068031	0	0	19233640	0	958643
DRR219743	Macaca fascicularis	25167573	12310984	0	0	0	0	0	0	22104614	0	0	8179086	0	891917
DRR219744	Macaca fascicularis	11316821	12980474	0	0	0	0	0	0	6346413	0	0	18913818	0	575855
DRR219745	Macaca fascicularis	20376889	10344951	0	0	0	0	0	0	8711566	0	0	7721429	0	786508
DRR219746	Macaca fascicularis	19618873	11756035	0	0	0	0	0	0	7451282	0	0	12599033	0	719822
DRR219747	Macaca fascicularis	19533085	11490088	0	0	0	0	0	0	33439558	0	0	3887533	0	1458877
DRR219748	Macaca fascicularis	16081100	11882092	0	0	0	0	0	0	8039278	0	0	16582349	0	736477
DRR219749	Macaca fascicularis	17151146	11034218	0	0	0	0	0	0	29530577	0	0	5907177	0	1453157
DRR219750	Macaca fascicularis	25619098	10952998	0	0	0	0	0	0	11811772	0	0	24695598	0	1121751
DRR219751	Macaca fascicularis	23976129	8287366	0	0	0	0	0	0	15522654	0	0	25358604	0	1092954
DRR219752	Macaca fascicularis	15679471	13215403	0	0	0	0	0	0	75025570	0	0	18640801	0	2480523
DRR219753	Macaca fascicularis	19047305	8175217	0	0	0	0	0	0	21917308	0	0	29604228	0	1078719
DRR219754	Macaca fascicularis	29747040	8751190	0	0	0	0	0	0	19309854	0	0	21614913	0	1473486
DRR219755	Macaca fascicularis	18916818	8084302	0	0	0	0	0	0	15711474	0	0	30211043	0	934250
DRR219756	Macaca fascicularis	18202722	7877163	0	0	0	0	0	0	9192015	0	0	28006317	0	776686
DRR248925	Macaca fascicularis	33130971	2961745	0	0	0	0	0	0	19601642	0	0	16629681	0	2041896
DRR248926	Macaca fascicularis	20085966	2437415	0	0	0	0	0	0	14397630	0	0	15699423	0	897424
DRR248927	Macaca fascicularis	17693870	1948475	0	0	0	0	0	0	9371205	0	0	16269548	0	793810
DRR248928	Macaca fascicularis	28718944	2518484	0	0	0	0	0	0	15363744	0	0	18754391	0	1332171
DRR248929	Macaca fascicularis	28109557	3035984	0	0	0	0	0	0	22891379	0	0	22859057	0	1429811
DRR248930	Macaca fascicularis	18934447	2214052	0	0	0	0	0	0	7964791	0	0	20297425	0	810311
DRR248931	Macaca fascicularis	25259781	2422361	0	0	0	0	0	0	17444054	0	0	10374259	0	1596963
DRR248932	Macaca fascicularis	29408827	3026290	0	0	0	0	0	0	21478314	0	0	19994601	0	1711887
DRR248933	Macaca fascicularis	28235288	2555241	0	0	0	0	0	0	23494723	0	0	21261051	0	1605468
DRR248934	Macaca fascicularis	30376726	2669389	0	0	0	0	0	0	23054408	0	0	18680481	0	2115565
DRR248935	Macaca fascicularis	26859352	2363970	0	0	0	0	0	0	15950286	0	0	14288780	0	1550567
DRR248936	Macaca fascicularis	26663767	2183207	0	0	0	0	0	0	17679869	0	0	11762945	0	1238229
DRR248937	Macaca fascicularis	24202951	3598223	0	0	0	0	0	0	15619039	0	0	28657369	0	1245894
DRR248938	Macaca fascicularis	23748012	2446077	0	0	0	0	0	0	18735809	0	0	15193235	0	1340966
DRR231328	Macaca mulatta	28810387	2325451	0	0	0	0	0	0	5700196	0	0	11996869	0	1396702
DRR231329	Macaca mulatta	26141007	2041625	0	0	0	0	0	0	5170370	0	0	10413935	0	1292417
DRR231330	Macaca mulatta	24119994	1887120	0	0	0	0	0	0	5018260	0	0	9097689	0	1154781
DRR231331	Macaca mulatta	23505199	1725668	0	0	0	0	0	0	4714636	0	0	8507926	0	1094992
DRR231332	Macaca mulatta	24304880	1920115	0	0	0	0	0	0	4666413	0	0	10317452	0	1173645
DRR231333	Macaca mulatta	27041257	2234760	0	0	0	0	0	0	4926789	0	0	9290577	0	1347330
DRR231334	Macaca mulatta	27685420	2025669	0	0	0	0	0	0	5450272	0	0	9967868	0	1348932
DRR231335	Macaca mulatta	30847043	2453481	0	0	0	0	0	0	6275697	0	0	10087278	0	1583855
DRR231336	Macaca mulatta	25380484	1815604	0	0	0	0	0	0	4832297	0	0	9636730	0	1176660
DRR231337	Macaca mulatta	26440599	1867781	0	0	0	0	0	0	4931756	0	0	10321370	0	1210069
DRR231338	Macaca mulatta	25302505	1745234	0	0	0	0	0	0	4928220	0	0	9606039	0	1230440
DRR231339	Macaca mulatta	22587396	1500611	0	0	0	0	0	0	4361734	0	0	8504611	0	1082699
DRR231340	Macaca mulatta	23990757	1812028	0	0	0	0	0	0	5334255	0	0	10364854	0	1041338
DRR231341	Macaca mulatta	24541148	1871794	0	0	0	0	0	0	5392931	0	0	10291638	0	1101865
DRR231342	Macaca mulatta	26932876	2001437	0	0	0	0	0	0	5677043	0	0	11063031	0	1204760
DRR231343	Macaca mulatta	28042948	1940117	0	0	0	0	0	0	6462788	0	0	9685465	0	1283049
ERR2060271	Macaca mulatta	42061745	5794632	0	0	0	0	0	0	30634907	0	0	7641408	0	2375257
ERR2060272	Macaca mulatta	45087247	4741613	0	0	0	0	0	0	10682945	0	0	5423573	0	1870709
ERR2060273	Macaca mulatta	49841092	5086726	0	0	0	0	0	0	11336358	0	0	5657825	0	2155099
ERR2060274	Macaca mulatta	43495666	4959169	0	0	0	0	0	0	10550772	0	0	5092641	0	1901730
ERR2060275	Macaca mulatta	50123686	10007578	0	0	0	0	0	0	31158674	0	0	11258005	0	2540371
SRR19067719	Macaca mulatta	15463313	26535152	0	0	0	0	0	0	64083064	0	0	65269899	0	6327288
SRR19067728	Macaca mulatta	10342568	24629453	0	0	0	0	0	0	50364240	0	0	48394316	0	6229076
SRR19067731	Macaca mulatta	25328265	11391932	0	0	0	0	0	0	88377032	0	0	35923155	0	9919179
SRR19067732	Macaca mulatta	9838911	26196288	0	0	0	0	0	0	46192719	0	0	60105871	0	4563792
SRR19067733	Macaca mulatta	28424658	13954862	0	0	0	0	0	0	92914464	0	0	58896705	0	7601546
SRR19067734	Macaca mulatta	16546590	20439685	0	0	0	0	0	0	52482668	0	0	53085326	0	7726411
SRR19067739	Macaca mulatta	8836534	33048361	0	0	0	0	0	0	41691990	0	0	57595324	0	3900040
SRR19067740	Macaca mulatta	9764546	24076979	0	0	0	0	0	0	38863361	0	0	47209956	0	5321114
SRR21669612	Macaca mulatta	33874532	3850997	0	0	0	0	0	0	26965143	0	0	16818945	0	2514013
SRR16311931	Macaca nemestrina	19972248	6889215	0	0	0	0	0	0	6746948	0	0	31113108	0	242150
SRR16311932	Macaca nemestrina	17364329	11022362	0	0	0	0	0	0	15787906	0	0	30884278	0	181450
SRR16311933	Macaca nemestrina	12032811	14358637	0	0	0	0	0	0	10435662	0	0	31040748	0	145776
SRR16311934	Macaca nemestrina	27941347	9251608	0	0	0	0	0	0	14033431	0	0	41181359	0	325912
SRR16311935	Macaca nemestrina	19652122	8623785	0	0	0	0	0	0	9985995	0	0	35841866	0	207155
SRR16311936	Macaca nemestrina	12360753	9134698	0	0	0	0	0	0	8091236	0	0	42590091	0	116660
SRR16311937	Macaca nemestrina	20497477	11436511	0	0	0	0	0	0	16106072	0	0	38141031	0	281845
SRR16311938	Macaca nemestrina	14995301	9439158	0	0	0	0	0	0	12045143	0	0	37330036	0	166340
SRR16311939	Macaca nemestrina	12009055	9240479	0	0	0	0	0	0	8473166	0	0	39297832	0	138112
SRR16311940	Macaca nemestrina	11642932	7040326	0	0	0	0	0	0	8450029	0	0	27058449	0	127429
SRR16311941	Macaca nemestrina	12084807	5561830	0	0	0	0	0	0	7512631	0	0	23110614	0	93591
SRR16311942	Macaca nemestrina	11025137	6792755	0	0	0	0	0	0	6531781	0	0	35650857	0	96501
SRR16311943	Macaca nemestrina	8923603	52227406	0	0	0	0	0	0	4731997	0	0	13801821	0	83744
SRR16311944	Macaca nemestrina	14834997	9253243	0	0	0	0	0	0	16633773	0	0	26583978	0	127148
SRR16311945	Macaca nemestrina	14723140	12245633	0	0	0	0	0	0	12331179	0	0	39453246	0	160819
SRR16311946	Macaca nemestrina	12814393	8380129	0	0	0	0	0	0	10496389	0	0	32578515	0	134541
SRR16311947	Macaca nemestrina	16251099	8047322	0	0	0	0	0	0	13780911	0	0	26904340	0	165400
SRR16311948	Macaca nemestrina	15103335	9775676	0	0	0	0	0	0	11833391	0	0	35484593	0	141597
SRR16311949	Macaca nemestrina	22336089	5532744	0	0	0	0	0	0	8740000	0	0	24045045	0	222096
SRR16311950	Macaca nemestrina	25619752	6769546	0	0	0	0	0	0	10232803	0	0	30189970	0	222440
SRR16311951	Macaca nemestrina	13133704	5471012	0	0	0	0	0	0	4657218	0	0	23515104	0	128005
SRR16311952	Macaca nemestrina	13491217	5336121	0	0	0	0	0	0	8426012	0	0	23543116	0	152807
SRR16311953	Macaca nemestrina	12224665	4363227	0	0	0	0	0	0	3981021	0	0	18425295	0	103364
SRR16311954	Macaca nemestrina	9221625	7955508	0	0	0	0	0	0	2911536	0	0	21837791	0	90180
SRR16311955	Macaca nemestrina	22024042	4967026	0	0	0	0	0	0	8271088	0	0	23962863	0	188849
SRR16311956	Macaca nemestrina	23743174	5545735	0	0	0	0	0	0	7868068	0	0	23450428	0	176873
SRR16311957	Macaca nemestrina	10244320	10109034	0	0	0	0	0	0	12560061	0	0	22713614	0	91154
SRR16311958	Macaca nemestrina	17760291	5315964	0	0	0	0	0	0	7110537	0	0	22212482	0	213150
SRR16311959	Macaca nemestrina	21193139	7506113	0	0	0	0	0	0	7953713	0	0	30032982	0	212257
SRR16311960	Macaca nemestrina	17629007	8768121	0	0	0	0	0	0	5293877	0	0	31882906	0	160819
ERR2639618	Mastacembelus armatus	206562012	25307949	0	0	0	0	0	0	55458769	0	0	39297915	0	4328711
SRR12321654	Mastacembelus armatus	21308629	10162477	0	0	0	0	0	0	2676795	0	0	4945268	0	509215
SRR12321655	Mastacembelus armatus	20284152	9438311	0	0	0	0	0	0	3337982	0	0	4619589	0	562505
SRR12321656	Mastacembelus armatus	20371643	8210096	0	0	0	0	0	0	1418665	0	0	7479035	0	309629
SRR12321657	Mastacembelus armatus	19578727	9626887	0	0	0	0	0	0	3114315	0	0	4906719	0	775690
SRR12321658	Mastacembelus armatus	23066309	8072637	0	0	0	0	0	0	4143747	0	0	3924714	0	537533
SRR12321659	Mastacembelus armatus	26497525	5627128	0	0	0	0	0	0	5872446	0	0	3346157	0	937416
SRR12321660	Mastacembelus armatus	23708806	9255766	0	0	0	0	0	0	6711905	0	0	2650148	0	898052
SRR12321661	Mastacembelus armatus	25363949	7703696	0	0	0	0	0	0	2952138	0	0	4233907	0	680945
SRR12321662	Mastacembelus armatus	24403816	8716992	0	0	0	0	0	0	3078366	0	0	4264581	0	690836
SRR12321663	Mastacembelus armatus	20207077	9251968	0	0	0	0	0	0	2730765	0	0	4330242	0	393833
SRR12321664	Mastacembelus armatus	22051770	9016296	0	0	0	0	0	0	4463539	0	0	4062617	0	454382
SRR12321665	Mastacembelus armatus	31227289	13183759	0	0	0	0	0	0	3092138	0	0	6824509	0	583789
SRR12321666	Mastacembelus armatus	33942908	14516270	0	0	0	0	0	0	3597838	0	0	7154364	0	765815
SRR12321667	Mastacembelus armatus	33596677	15571010	0	0	0	0	0	0	3612270	0	0	7689287	0	676810
SRR12321668	Mastacembelus armatus	33066875	13706301	0	0	0	0	0	0	3371694	0	0	7400767	0	598196
SRR12321669	Mastacembelus armatus	28202627	12534647	0	0	0	0	0	0	2844596	0	0	6321888	0	581443
SRR12321670	Mastacembelus armatus	37599767	16665663	0	0	0	0	0	0	25964785	0	0	6533418	0	1052064
SRR12321671	Mastacembelus armatus	31391481	14256478	0	0	0	0	0	0	17077545	0	0	6445625	0	930417
SRR12321672	Mastacembelus armatus	22072407	8689566	0	0	0	0	0	0	1988894	0	0	6456949	0	368472
SRR12321673	Mastacembelus armatus	29961694	12496003	0	0	0	0	0	0	16288450	0	0	5544558	0	710070
SRR12321674	Mastacembelus armatus	32984156	13678955	0	0	0	0	0	0	10331953	0	0	6664001	0	709842
SRR12321675	Mastacembelus armatus	31309770	12946110	0	0	0	0	0	0	19025822	0	0	5590431	0	776663
SRR12321676	Mastacembelus armatus	28125399	12489203	0	0	0	0	0	0	14401354	0	0	5315287	0	689841
SRR12321677	Mastacembelus armatus	34418879	16415091	0	0	0	0	0	0	18511352	0	0	7222031	0	953980
SRR12321678	Mastacembelus armatus	29865419	12926465	0	0	0	0	0	0	15989024	0	0	5375855	0	691401
SRR12321679	Mastacembelus armatus	25467939	11066405	0	0	0	0	0	0	11950271	0	0	4787416	0	601581
SRR12321680	Mastacembelus armatus	36284647	14639771	0	0	0	0	0	0	19442663	0	0	6378873	0	889482
SRR13083122	Mastacembelus armatus	53230674	15203605	0	0	0	0	0	0	19691538	0	0	11917615	0	1757599
SRR7125338	Mastacembelus armatus	25317384	16445118	0	0	0	0	0	0	3694403	0	0	5689696	0	567962
ERR5431657	Meleagris gallopavo	27395173	9959338	0	0	0	0	0	0	4899583	0	0	23694559	0	763665
SRR12727776	Meleagris gallopavo	52166648	9432345	0	0	0	0	0	0	9827829	0	0	31385418	0	1099891
SRR12727778	Meleagris gallopavo	65740079	12471788	0	0	0	0	0	0	18976430	0	0	39242368	0	1406631
SRR12727779	Meleagris gallopavo	66240543	12074101	0	0	0	0	0	0	11852250	0	0	39084985	0	1366283
SRR12727780	Meleagris gallopavo	33086980	6905409	0	0	0	0	0	0	109156251	0	0	22979898	0	739292
SRR12727782	Meleagris gallopavo	63930931	11230978	0	0	0	0	0	0	17505742	0	0	35600570	0	1361136
SRR12727783	Meleagris gallopavo	65523501	12375689	0	0	0	0	0	0	13861365	0	0	39739858	0	1397268
SRR12727784	Meleagris gallopavo	30540665	5461828	0	0	0	0	0	0	10774710	0	0	16390951	0	665263
SRR12727785	Meleagris gallopavo	43191193	9338841	0	0	0	0	0	0	12212095	0	0	22784916	0	978279
SRR12727786	Meleagris gallopavo	35074409	6816576	0	0	0	0	0	0	10600745	0	0	17442141	0	754820
SRR12727787	Meleagris gallopavo	19295101	4231829	0	0	0	0	0	0	5687796	0	0	10457220	0	407423
SRR12727788	Meleagris gallopavo	53762630	9473452	0	0	0	0	0	0	16325138	0	0	33281381	0	1100925
SRR12727789	Meleagris gallopavo	24664656	3971085	0	0	0	0	0	0	6600086	0	0	16413856	0	450640
SRR12727792	Meleagris gallopavo	41328617	7535982	0	0	0	0	0	0	13700767	0	0	24343174	0	877398
SRR12727793	Meleagris gallopavo	35749389	6884108	0	0	0	0	0	0	6084864	0	0	22021424	0	774904
SRR12727794	Meleagris gallopavo	42750490	7688327	0	0	0	0	0	0	8225271	0	0	23322390	0	916082
SRR12727795	Meleagris gallopavo	44700821	8303380	0	0	0	0	0	0	8209579	0	0	26093503	0	973562
SRR12727796	Meleagris gallopavo	36476773	8437608	0	0	0	0	0	0	15537156	0	0	20786797	0	786175
SRR12727797	Meleagris gallopavo	46116330	8443227	0	0	0	0	0	0	8931189	0	0	26346581	0	985819
SRR12727798	Meleagris gallopavo	40931926	10381066	0	0	0	0	0	0	18986743	0	0	22201936	0	905914
SRR12727799	Meleagris gallopavo	48920502	8437610	0	0	0	0	0	0	9116795	0	0	29733646	0	1006626
SRR12727800	Meleagris gallopavo	58371012	11175765	0	0	0	0	0	0	14088083	0	0	32082036	0	1343589
SRR12727801	Meleagris gallopavo	79992888	16650711	0	0	0	0	0	0	15038336	0	0	45806867	0	1908610
SRR12727802	Meleagris gallopavo	29624978	6587021	0	0	0	0	0	0	20369616	0	0	14194699	0	773438
SRR12727803	Meleagris gallopavo	57454462	10664112	0	0	0	0	0	0	11160854	0	0	33283177	0	1312836
SRR12727804	Meleagris gallopavo	61118416	11760348	0	0	0	0	0	0	13080533	0	0	36201120	0	1382262
SRR12727805	Meleagris gallopavo	72528201	13060352	0	0	0	0	0	0	15928412	0	0	41930354	0	1603420
SRR9044384	Meleagris gallopavo	33920679	6711452	0	0	0	0	0	0	6419290	0	0	19111665	0	937958
SRR9044425	Meleagris gallopavo	60741375	8184168	0	0	0	0	0	0	6000293	0	0	28821448	0	1370015
SRR9044434	Meleagris gallopavo	32021960	5446274	0	0	0	0	0	0	3496683	0	0	23154565	0	396464
SRR8135348	Meriones unguiculatus	18654984	2149815	0	0	0	0	0	0	3476953	0	0	8526355	0	288526
SRR8135349	Meriones unguiculatus	23071436	2964167	0	0	0	0	0	0	4397027	0	0	10992345	0	379486
SRR8135350	Meriones unguiculatus	15451217	1732584	0	0	0	0	0	0	2892997	0	0	7814664	0	276976
SRR8135351	Meriones unguiculatus	16110311	2367934	0	0	0	0	0	0	2879131	0	0	7209018	0	266195
SRR8135352	Meriones unguiculatus	22056304	3534113	0	0	0	0	0	0	4106728	0	0	10006333	0	367848
SRR8135353	Meriones unguiculatus	16637109	2106043	0	0	0	0	0	0	3106083	0	0	7883573	0	278929
SRR8309415	Meriones unguiculatus	26019484	2528660	0	0	0	0	0	0	4462882	0	0	8926483	0	411157
SRR8309416	Meriones unguiculatus	24771052	2734275	0	0	0	0	0	0	4151703	0	0	8657944	0	410705
SRR8309417	Meriones unguiculatus	24331337	2441758	0	0	0	0	0	0	4222505	0	0	8628530	0	346286
SRR8309418	Meriones unguiculatus	28542018	4957580	0	0	0	0	0	0	4757008	0	0	9490368	0	410594
SRR8309419	Meriones unguiculatus	28219017	3351651	0	0	0	0	0	0	4633591	0	0	8214177	0	356803
SRR8309420	Meriones unguiculatus	26982493	2899225	0	0	0	0	0	0	4542640	0	0	9470238	0	410802
SRR9066909	Meriones unguiculatus	21789638	3037918	0	0	0	0	0	0	6779656	0	0	5047251	0	715491
SRR9066910	Meriones unguiculatus	25492880	2695802	0	0	0	0	0	0	4386005	0	0	5956164	0	1150343
SRR9066911	Meriones unguiculatus	25584639	3286097	0	0	0	0	0	0	4036721	0	0	9874385	0	827175
SRR9066914	Meriones unguiculatus	26533563	4455546	0	0	0	0	0	0	4544749	0	0	11272401	0	764181
SRR9066916	Meriones unguiculatus	22642430	3236534	0	0	0	0	0	0	3300919	0	0	8108625	0	777328
SRR9066917	Meriones unguiculatus	23892902	3508564	0	0	0	0	0	0	3748322	0	0	9265126	0	799764
SRR9066918	Meriones unguiculatus	23952701	3213737	0	0	0	0	0	0	3272696	0	0	8045821	0	774293
SRR9066919	Meriones unguiculatus	29379048	3668788	0	0	0	0	0	0	4426057	0	0	9117590	0	586884
SRR9066920	Meriones unguiculatus	24877870	3757106	0	0	0	0	0	0	3690572	0	0	7556119	0	809494
SRR9066921	Meriones unguiculatus	37489780	9788380	0	0	0	0	0	0	5619701	0	0	9441369	0	901384
SRR9066922	Meriones unguiculatus	35491015	5231573	0	0	0	0	0	0	5357830	0	0	11985674	0	1406160
SRR9066928	Meriones unguiculatus	32832339	3104320	0	0	0	0	0	0	4720210	0	0	9542032	0	1107996
SRR9066929	Meriones unguiculatus	30230829	4842248	0	0	0	0	0	0	4253928	0	0	9614450	0	1254714
SRR9066930	Meriones unguiculatus	21883116	2417315	0	0	0	0	0	0	3663094	0	0	7932475	0	570207
SRR9066931	Meriones unguiculatus	27521393	4462778	0	0	0	0	0	0	6614047	0	0	5980401	0	711518
SRR9066933	Meriones unguiculatus	22421639	3320054	0	0	0	0	0	0	3635324	0	0	8987901	0	664497
SRR9066934	Meriones unguiculatus	28140914	5611783	0	0	0	0	0	0	4269143	0	0	5817614	0	1108637
SRR9066935	Meriones unguiculatus	25728609	2650420	0	0	0	0	0	0	4086481	0	0	8972990	0	715263
DRR100945	Mesocricetus auratus	22468638	3747365	0	0	0	0	0	0	852068	0	0	8216995	0	247980
DRR100946	Mesocricetus auratus	14102918	1919643	0	0	0	0	0	0	494705	0	0	5679531	0	142363
DRR100947	Mesocricetus auratus	18209188	2492206	0	0	0	0	0	0	650658	0	0	7873601	0	220775
DRR100948	Mesocricetus auratus	14444667	4970253	0	0	0	0	0	0	522165	0	0	6107059	0	154027
DRR100949	Mesocricetus auratus	16271434	2302479	0	0	0	0	0	0	632662	0	0	6779855	0	180211
DRR100950	Mesocricetus auratus	13008833	1711710	0	0	0	0	0	0	452753	0	0	5325421	0	137511
DRR100951	Mesocricetus auratus	10546241	1445069	0	0	0	0	0	0	362417	0	0	4470266	0	118102
DRR100952	Mesocricetus auratus	13517169	1822385	0	0	0	0	0	0	484992	0	0	5305519	0	128135
DRR100953	Mesocricetus auratus	12615193	1528145	0	0	0	0	0	0	452695	0	0	3583378	0	168994
DRR100954	Mesocricetus auratus	14891851	2213968	0	0	0	0	0	0	644035	0	0	4949168	0	135216
SRR16490794	Mesocricetus auratus	10729424	1852519	0	0	0	0	0	0	877012	0	0	3133639	0	66519
SRR16490796	Mesocricetus auratus	22007975	3657671	0	0	0	0	0	0	1777956	0	0	5762935	0	136148
SRR16490800	Mesocricetus auratus	18416289	3292095	0	0	0	0	0	0	1563042	0	0	5258635	0	108456
SRR16490803	Mesocricetus auratus	11769544	2087380	0	0	0	0	0	0	1060481	0	0	3136738	0	74981
SRR16490807	Mesocricetus auratus	11318724	1772123	0	0	0	0	0	0	919946	0	0	3431761	0	76907
SRR16490808	Mesocricetus auratus	12229139	2014086	0	0	0	0	0	0	1066700	0	0	3785263	0	83660
SRR16490809	Mesocricetus auratus	12050115	1884222	0	0	0	0	0	0	931156	0	0	3962273	0	83936
SRR16490810	Mesocricetus auratus	13807737	2545343	0	0	0	0	0	0	1447213	0	0	4063452	0	103192
SRR16490812	Mesocricetus auratus	13915319	1950902	0	0	0	0	0	0	916058	0	0	4125221	0	95860
SRR16490813	Mesocricetus auratus	12129897	2179608	0	0	0	0	0	0	1164069	0	0	3714156	0	88243
SRR16490814	Mesocricetus auratus	11682200	1740010	0	0	0	0	0	0	841860	0	0	3876842	0	86632
SRR16490816	Mesocricetus auratus	11956727	2106517	0	0	0	0	0	0	1042437	0	0	3539172	0	79794
SRR16490818	Mesocricetus auratus	13132727	2533247	0	0	0	0	0	0	1330424	0	0	3562526	0	93679
SRR16490820	Mesocricetus auratus	11277038	2279371	0	0	0	0	0	0	1165803	0	0	3215224	0	79270
SRR8354394	Mesocricetus auratus	40520676	9507252	0	0	0	0	0	0	2800847	0	0	15161252	0	427608
SRR8354395	Mesocricetus auratus	32889762	8095721	0	0	0	0	0	0	2215866	0	0	12691392	0	343213
SRR8354396	Mesocricetus auratus	30098866	7244772	0	0	0	0	0	0	2053409	0	0	11941290	0	319871
SRR8354397	Mesocricetus auratus	29628940	10228656	0	0	0	0	0	0	2068207	0	0	11943153	0	313343
SRR8354398	Mesocricetus auratus	31162678	10899199	0	0	0	0	0	0	2149146	0	0	12335743	0	323533
SRR8354399	Mesocricetus auratus	30792958	10817195	0	0	0	0	0	0	2080138	0	0	12471185	0	321025
SRR12341181	Monodelphis domestica	30859521	22957844	0	0	0	0	0	0	35175980	0	0	7094656	0	436474
SRR12341182	Monodelphis domestica	33594848	84568521	0	0	0	0	0	0	35000405	0	0	7897675	0	615690
SRR12341183	Monodelphis domestica	33904202	90390411	0	0	0	0	0	0	38989564	0	0	8044729	0	664782
SRR12341184	Monodelphis domestica	34303081	22432062	0	0	0	0	0	0	31386947	0	0	7345111	0	477753
SRR12341185	Monodelphis domestica	37727007	80445024	0	0	0	0	0	0	30983776	0	0	8479958	0	573335
SRR12341186	Monodelphis domestica	39802798	87704417	0	0	0	0	0	0	31968332	0	0	9037789	0	778479
SRR12341187	Monodelphis domestica	33060883	22857672	0	0	0	0	0	0	34516354	0	0	6981154	0	439058
SRR12341188	Monodelphis domestica	38599664	90402300	0	0	0	0	0	0	36426980	0	0	8629343	0	583414
SRR12341189	Monodelphis domestica	36925764	90076303	0	0	0	0	0	0	33649673	0	0	8096356	0	605046
SRR12341190	Monodelphis domestica	25272418	18284824	0	0	0	0	0	0	27416189	0	0	5659547	0	352032
SRR12341191	Monodelphis domestica	42351820	107541687	0	0	0	0	0	0	37352209	0	0	9490377	0	658066
SRR12341192	Monodelphis domestica	45331170	129369892	0	0	0	0	0	0	40001091	0	0	10507404	0	686227
SRR13142088	Monodelphis domestica	20477002	1169371	0	0	0	0	0	0	79252616	0	0	15773756	0	685883
SRR13142089	Monodelphis domestica	25992315	2060964	0	0	0	0	0	0	48781405	0	0	23950058	0	436532
SRR13142090	Monodelphis domestica	21857636	1309552	0	0	0	0	0	0	24880996	0	0	15284667	0	388390
SRR13142091	Monodelphis domestica	9493272	2515700	0	0	0	0	0	0	36029710	0	0	20767899	0	646291
SRR13142092	Monodelphis domestica	8823200	1968990	0	0	0	0	0	0	99721190	0	0	11464604	0	760808
SRR13142093	Monodelphis domestica	10859544	2423389	0	0	0	0	0	0	46489714	0	0	14204821	0	657338
SRR13142094	Monodelphis domestica	10446272	3185660	0	0	0	0	0	0	13283173	0	0	50899025	0	150118
SRR13142095	Monodelphis domestica	11984462	3097854	0	0	0	0	0	0	17552164	0	0	49051763	0	176176
SRR13142096	Monodelphis domestica	9472893	2332683	0	0	0	0	0	0	14754180	0	0	42380435	0	149414
SRR13142097	Monodelphis domestica	6973951	2906952	0	0	0	0	0	0	20332860	0	0	20827559	0	808055
SRR13142098	Monodelphis domestica	8766575	3751876	0	0	0	0	0	0	17473952	0	0	31356390	0	669895
SRR13142099	Monodelphis domestica	944161	2627982	0	0	0	0	0	0	10899640	0	0	29993246	0	23185
SRR13142100	Monodelphis domestica	32949892	2619071	0	0	0	0	0	0	21418617	0	0	34378035	0	552879
SRR13142101	Monodelphis domestica	31746954	2796980	0	0	0	0	0	0	27316706	0	0	37160592	0	520957
SRR13142102	Monodelphis domestica	31778881	2399552	0	0	0	0	0	0	26077571	0	0	29361064	0	550801
SRR13142103	Monodelphis domestica	13366177	3275730	0	0	0	0	0	0	35433409	0	0	17638219	0	525024
SRR13142104	Monodelphis domestica	12504233	2982632	0	0	0	0	0	0	28156170	0	0	16183940	0	493546
SRR13142105	Monodelphis domestica	15960395	3730519	0	0	0	0	0	0	59919803	0	0	28916505	0	685495
SRR10426374	Monopterus albus	29821981	9577105	0	0	0	0	0	0	7558074	0	0	9240467	0	1301449
SRR10426375	Monopterus albus	26504688	7435133	0	0	0	0	0	0	6804403	0	0	8323846	0	1149817
SRR10426376	Monopterus albus	22505737	7425033	0	0	0	0	0	0	6622103	0	0	9016221	0	1053747
SRR10426377	Monopterus albus	30237696	13692602	0	0	0	0	0	0	9558591	0	0	11755603	0	1145423
SRR10426378	Monopterus albus	29906819	10548425	0	0	0	0	0	0	6579372	0	0	9407393	0	1013979
SRR10426379	Monopterus albus	24600369	8295947	0	0	0	0	0	0	6902518	0	0	7199499	0	1187096
SRR10426380	Monopterus albus	26259694	9766353	0	0	0	0	0	0	6907928	0	0	8667523	0	1144602
SRR10426381	Monopterus albus	28361569	10617382	0	0	0	0	0	0	7930411	0	0	8936736	0	1215523
SRR10426382	Monopterus albus	24781452	11212188	0	0	0	0	0	0	4395604	0	0	8138021	0	1052983
SRR10426383	Monopterus albus	26468984	8667855	0	0	0	0	0	0	6833958	0	0	9259814	0	1397918
SRR10426384	Monopterus albus	27938238	7649044	0	0	0	0	0	0	6842878	0	0	7661549	0	1160495
SRR10426385	Monopterus albus	26594302	9647335	0	0	0	0	0	0	7510186	0	0	7209161	0	1062799
SRR15928542	Monopterus albus	30365735	8056197	0	0	0	0	0	0	3594366	0	0	7031944	0	1409350
SRR15928543	Monopterus albus	26391603	7541752	0	0	0	0	0	0	3326828	0	0	6578476	0	1309418
SRR15928544	Monopterus albus	27092219	6053037	0	0	0	0	0	0	3426117	0	0	7383839	0	2503696
SRR15928545	Monopterus albus	31209709	7661377	0	0	0	0	0	0	3685390	0	0	7988160	0	1507923
SRR15928546	Monopterus albus	30728401	7512377	0	0	0	0	0	0	3534324	0	0	7308272	0	1514073
SRR15928547	Monopterus albus	25033114	5612052	0	0	0	0	0	0	2865565	0	0	6413711	0	1277559
SRR15928548	Monopterus albus	30222905	5328158	0	0	0	0	0	0	3411620	0	0	7428033	0	1396146
SRR15928549	Monopterus albus	27293532	6129738	0	0	0	0	0	0	3337373	0	0	6255963	0	1150091
SRR15928550	Monopterus albus	33163700	5473773	0	0	0	0	0	0	3958434	0	0	8635942	0	2258883
SRR15928551	Monopterus albus	30707091	8009069	0	0	0	0	0	0	3723530	0	0	7095118	0	1477463
SRR15928552	Monopterus albus	24465865	5126978	0	0	0	0	0	0	2791295	0	0	5593182	0	1018727
SRR15928553	Monopterus albus	22090650	4873941	0	0	0	0	0	0	2553807	0	0	5178161	0	957292
SRR16267457	Monopterus albus	41135383	3612018	0	0	0	0	0	0	4251042	0	0	6121045	0	1601020
SRR16267458	Monopterus albus	30296739	3728614	0	0	0	0	0	0	3346873	0	0	5224324	0	1638004
SRR16267459	Monopterus albus	43427043	5186298	0	0	0	0	0	0	5281358	0	0	8505145	0	2256316
SRR16267460	Monopterus albus	31612724	3708643	0	0	0	0	0	0	3864583	0	0	6465625	0	1371931
SRR16267461	Monopterus albus	30467666	4159202	0	0	0	0	0	0	3652472	0	0	6912799	0	1577833
SRR16267462	Monopterus albus	32611702	4531820	0	0	0	0	0	0	3653945	0	0	6442167	0	1646052
DRR205463	Mus musculus	94767950	8474260	0	0	0	0	0	0	11192577	0	0	4419483	0	5913561
DRR205464	Mus musculus	87341893	7635310	0	0	0	0	0	0	11429112	0	0	5225263	0	5635930
DRR205465	Mus musculus	76857956	7130267	0	0	0	0	0	0	9228432	0	0	4312286	0	4899791
DRR205466	Mus musculus	80773008	6362620	0	0	0	0	0	0	10407684	0	0	6633538	0	5112374
DRR205467	Mus musculus	90683479	8494278	0	0	0	0	0	0	12562401	0	0	10042466	0	5925246
DRR205468	Mus musculus	92676147	9254772	0	0	0	0	0	0	12823189	0	0	11284871	0	6012722
DRR205469	Mus musculus	79544072	7027099	0	0	0	0	0	0	10701787	0	0	4156151	0	5220258
SRR21995073	Mus musculus	62807748	1465763	0	0	0	0	0	0	10443827	0	0	4853039	0	3802607
SRR21995074	Mus musculus	62962422	1881438	0	0	0	0	0	0	11230856	0	0	4573685	0	4010449
SRR21995075	Mus musculus	64138826	1294331	0	0	0	0	0	0	16387321	0	0	5075203	0	3443931
SRR21995076	Mus musculus	61330439	1640509	0	0	0	0	0	0	20621433	0	0	4360771	0	3186549
SRR21995077	Mus musculus	56315964	1265403	0	0	0	0	0	0	25353126	0	0	2644874	0	3024228
SRR21996127	Mus musculus	41621563	2078195	0	0	0	0	0	0	10679164	0	0	1027256	0	2316802
SRR21996128	Mus musculus	64548343	3626161	0	0	0	0	0	0	13099707	0	0	1719685	0	3826165
SRR21996129	Mus musculus	56678661	2873436	0	0	0	0	0	0	11889585	0	0	1624207	0	3251327
SRR21996130	Mus musculus	64896138	3515998	0	0	0	0	0	0	14533817	0	0	1755185	0	3816194
SRR21996131	Mus musculus	39980971	3003879	0	0	0	0	0	0	11423464	0	0	1718981	0	2234283
SRR21996132	Mus musculus	39102264	1964769	0	0	0	0	0	0	10944492	0	0	1012094	0	2218696
SRR21996133	Mus musculus	52851546	2957604	0	0	0	0	0	0	17154347	0	0	1463560	0	3037369
SRR21996134	Mus musculus	60500413	3393251	0	0	0	0	0	0	13577566	0	0	1424670	0	3578026
SRR21996135	Mus musculus	30105643	1506476	0	0	0	0	0	0	20193563	0	0	967670	0	1602272
SRR21996136	Mus musculus	28255188	1557659	0	0	0	0	0	0	10501339	0	0	890970	0	1476507
SRR21996137	Mus musculus	31449968	1752778	0	0	0	0	0	0	11212106	0	0	995282	0	1663821
SRR21996138	Mus musculus	33061730	1637934	0	0	0	0	0	0	11954082	0	0	842321	0	1767245
SRR21996139	Mus musculus	32306682	1443812	0	0	0	0	0	0	10748427	0	0	773506	0	1722813
SRR21996140	Mus musculus	31477059	1610083	0	0	0	0	0	0	11798835	0	0	860786	0	1761330
SRR21996141	Mus musculus	43055859	2413872	0	0	0	0	0	0	11614655	0	0	1318567	0	2348477
SRR21996142	Mus musculus	39206608	1959567	0	0	0	0	0	0	10195350	0	0	1210097	0	2178943
SRR21996143	Mus musculus	51195455	2830020	0	0	0	0	0	0	10913122	0	0	1400331	0	3003516
SRR21996144	Mus musculus	73810369	4391574	0	0	0	0	0	0	16438565	0	0	2607547	0	4070062
SRR10724072	Mus spretus	33038950	3576634	0	0	0	0	0	0	8215018	0	0	7091550	0	1652463
SRR10724073	Mus spretus	35203709	3772816	0	0	0	0	0	0	9296975	0	0	6807203	0	1752793
SRR10724074	Mus spretus	36303239	4152547	0	0	0	0	0	0	7652380	0	0	8111619	0	1722630
SRR10724080	Mus spretus	41178881	4787183	0	0	0	0	0	0	9663970	0	0	9966950	0	1929392
SRR10724081	Mus spretus	47241034	5769871	0	0	0	0	0	0	11909313	0	0	11139344	0	2272122
SRR10724083	Mus spretus	39813847	5081598	0	0	0	0	0	0	9898833	0	0	9100168	0	1843404
SRR10724084	Mus spretus	41311504	5082273	0	0	0	0	0	0	10646195	0	0	9656926	0	2029322
SRR10724085	Mus spretus	36680670	4786893	0	0	0	0	0	0	8733333	0	0	8855735	0	1872118
SRR10724086	Mus spretus	37955322	4610483	0	0	0	0	0	0	10067364	0	0	8953252	0	1789591
SRR10724087	Mus spretus	35910130	4240113	0	0	0	0	0	0	9763956	0	0	8044635	0	1617488
SRR10724088	Mus spretus	39117027	4618280	0	0	0	0	0	0	8778467	0	0	9229702	0	1770317
SRR10724089	Mus spretus	40052435	4676101	0	0	0	0	0	0	9705981	0	0	9321518	0	1864647
SRR12267208	Mus spretus	321346993	75359987	0	0	0	0	0	0	22864735	0	0	85419248	0	14263453
SRR12267209	Mus spretus	327497571	67073315	0	0	0	0	0	0	22129581	0	0	74527031	0	14529692
SRR12267210	Mus spretus	342980002	94346632	0	0	0	0	0	0	62968385	0	0	35030565	0	18380233
SRR12267211	Mus spretus	336747727	91151394	0	0	0	0	0	0	60461355	0	0	35908717	0	17773680
SRR12267212	Mus spretus	330730769	100693042	0	0	0	0	0	0	35672501	0	0	52140773	0	18078683
SRR12267213	Mus spretus	335243703	84323334	0	0	0	0	0	0	37672438	0	0	50352169	0	18428625
SRR12267214	Mus spretus	398200574	58584666	0	0	0	0	0	0	52343200	0	0	58693335	0	20677553
SRR12267215	Mus spretus	348357600	53282184	0	0	0	0	0	0	44942250	0	0	50532220	0	18246517
SRR12267216	Mus spretus	329751110	57066034	0	0	0	0	0	0	58911084	0	0	77450077	0	17980950
SRR12267217	Mus spretus	317174147	51529750	0	0	0	0	0	0	62023812	0	0	74732389	0	17209984
SRR12267218	Mus spretus	335303322	93261599	0	0	0	0	0	0	79077697	0	0	57317727	0	23936886
SRR12267219	Mus spretus	293703553	84893156	0	0	0	0	0	0	73084945	0	0	58349194	0	21554232
SRR12267220	Mus spretus	230635968	38082965	0	0	0	0	0	0	46786509	0	0	54098372	0	11026523
SRR12267221	Mus spretus	261623894	45785603	0	0	0	0	0	0	54671261	0	0	64152069	0	13004493
SRR12267222	Mus spretus	217168450	38805971	0	0	0	0	0	0	26538441	0	0	20620518	0	11013228
SRR12267223	Mus spretus	221145133	41062656	0	0	0	0	0	0	27121585	0	0	21014916	0	11335435
SRR12267224	Mus spretus	169028233	43067192	0	0	0	0	0	0	27171141	0	0	27908046	0	9505867
SRR12267225	Mus spretus	203083094	55316076	0	0	0	0	0	0	32485819	0	0	35212480	0	11494759
SRR13835406	Mustela putorius furo	19141593	1711057	0	0	0	0	0	0	10976826	0	0	4175394	0	1639728
SRR13835407	Mustela putorius furo	16589967	2230445	0	0	0	0	0	0	1705079	0	0	9941646	0	385889
SRR13835408	Mustela putorius furo	18945505	2288666	0	0	0	0	0	0	4168128	0	0	9185499	0	892996
SRR13835409	Mustela putorius furo	18563147	1785015	0	0	0	0	0	0	7322925	0	0	5366187	0	1225693
SRR13835410	Mustela putorius furo	19202236	2045242	0	0	0	0	0	0	6026047	0	0	7384587	0	979327
SRR13835411	Mustela putorius furo	18679414	1534031	0	0	0	0	0	0	11026280	0	0	3234677	0	1761544
SRR13835412	Mustela putorius furo	18348287	1628193	0	0	0	0	0	0	9668508	0	0	4942713	0	1704559
SRR13835413	Mustela putorius furo	17479369	2293296	0	0	0	0	0	0	3009750	0	0	8584360	0	604640
SRR13899175	Mustela putorius furo	1827638	471102	0	0	0	0	0	0	141927	0	0	1314837	0	30083
SRR13899176	Mustela putorius furo	7468352	1548307	0	0	0	0	0	0	622081	0	0	4833908	0	127471
SRR13899177	Mustela putorius furo	7666567	1477993	0	0	0	0	0	0	726604	0	0	4592344	0	176424
SRR13899178	Mustela putorius furo	1902504	465532	0	0	0	0	0	0	172316	0	0	1261611	0	38172
SRR13899179	Mustela putorius furo	7338261	1551612	0	0	0	0	0	0	520898	0	0	4890956	0	121425
SRR13899180	Mustela putorius furo	3375501	842213	0	0	0	0	0	0	241598	0	0	2483412	0	51559
SRR13899181	Mustela putorius furo	3300508	853180	0	0	0	0	0	0	397400	0	0	1866786	0	81747
SRR13899182	Mustela putorius furo	7131173	1460483	0	0	0	0	0	0	776724	0	0	3620587	0	193097
SRR13899183	Mustela putorius furo	2569683	593124	0	0	0	0	0	0	192693	0	0	1560974	0	43969
SRR13899184	Mustela putorius furo	8787531	1595673	0	0	0	0	0	0	681186	0	0	4875863	0	162620
[truncated: 1,422 more rows]
