# Supplementary material for: Benchmark study for evaluating the quality of reference genomes and gene annotations in 114 species
Source: Front Vet Sci. 2023 Feb 21;10:1128570. doi: 10.3389/fvets.2023.1128570 (PMC9988948; doi:10.3389/fvets.2023.1128570)
Supplement: Supplementary file 9 [file Table_8.XLSX]

## Sheet: Supplementary Table 8
Supplementary Table 8. Assembly summary statistics of 109 of 114 species collected in the European Nucleotide Archive
Species	Assembly_name	# of chromosome	Total_length	Ungapped_length	Spanned_gaps	Unspanned_gaps	Contig_N50	Contig_N75	Contig_N90	Scaffold_N50	Scaffold_N75	Scaffold_N90	Contig_L50	Scaffold_L50	Count_contig	Count_scaffold	Replicon_count	Count_non_chromosome_replicon	Count_alt_loci_units	Count_regions	Count_patches	Assembly_level
Acanthochromis polyacanthus	GCA_002109545.1	NA	991584656	842851584	129079	0	16099	6630	2223	334400	120593	17430	13227	789	159493	30414	0	0	0	0	0	Scaffold
Ailuropoda melanoleuca	GCA_002007445.2	21	2444060653	2397250240	49798	0	127380	60666	21755	129245720	92459488	38124791	5346	8	127085	77287	21	0	0	0	0	Chromosome
Amphilophus citrinellus	GCA_000751415.1	NA	844902565	785122213	60906	0	23456	11600	5336	1216136	526988	146946	9697	188	67543	6637	0	0	0	0	0	Scaffold
Amphiprion ocellaris	GCA_002776465.1	NA	880704246	880159076	1398	0	324210	145979	61727	401715	186967	79810	756	631	7802	6404	0	0	0	0	0	Scaffold
Amphiprion percula	GCA_003047355.1	24	908939294	908906862	682	0	3123421	1673771	772380	38416550	35137006	29768437	84	12	1047	365	24	0	0	0	0	Chromosome
Anas platyrhynchos	GCA_008746955.1	41	1211992756	1210757375	309	0	11467013	5691715	1384279	77626585	22193879	7574731	33	5	1974	1665	41	0	0	0	0	Chromosome
Anolis carolinensis	GCA_000090745.2	14	1799143587	1701353770	35341	189	79867	40407	18303	4033265	1651941	393280	6217	119	41987	6646	14	1	0	0	0	Chromosome
Anser cygnoides	GCA_002166845.1	NA	1130276682	1100672068	63061	0	35039	17498	8530	5027881	2075990	812550	8873	71	64862	1801	0	0	0	0	0	Scaffold
Arabidopsis thaliana	GCA_000001735.1	5	119146348	118960704	95	0	11194537	8327285	2182177	23459830	19698289	18585056	5	3	100	5	5	0	0	0	0	Chromosome
Astatotilapia calliptera	GCA_900246225.3	22	880428986	879242323	490	0	4438245	1944892	786390	38669361	35011464	31467755	58	10	738	248	22	0	0	0	0	Chromosome
Astyanax mexicanus	GCA_000372685.2	25	1335239194	1291596431	615	0	1767240	759605	257839	35377769	4674723	290494	198	16	3030	2415	25	0	0	0	0	Chromosome
Betta splendens	GCA_900634795.2	21	441371523	441342254	328	0	2497747	1132902	582780	20129463	18063741	16455974	48	9	397	69	21	0	0	0	0	Chromosome
Bos grunniens	GCA_005887515.1	31	2832776395	2832711795	646	0	44716738	19373331	7430771	114386978	75871366	57396858	20	11	1060	414	31	0	0	0	0	Chromosome
Bos mutus	GCA_000298355.1	NA	2645145588	2524990950	192006	0	22822	12316	6371	1407960	694649	318919	33281	568	233197	41191	0	0	0	0	0	Scaffold
Bos taurus	GCA_002263795.2	31	2715853794	2715825632	386	0	25896116	14624078	4405175	103308737	69862954	51098607	32	12	2597	2211	31	1	0	0	0	Chromosome
Callithrix jacchus	GCA_011100555.1	25	2829727687	2816302594	959	0	13255626	5215035	1898432	136971485	117638787	74700100	59	9	1312	353	25	1	0	0	0	Chromosome
Camelus dromedarius	GCA_000803125.2	37	2154386959	2133843933	36474	0	204356	102536	41596	75021453	40721713	24922612	3014	11	59913	23439	37	0	0	0	0	Chromosome
Canis lupus familiaris	GCA_014441545.1	41	2396875024	2384212394	575	0	12024593	6185766	2167895	64037277	51941001	39518933	54	15	952	377	41	1	0	0	0	Chromosome
Capra hircus	GCA_001704415.1	30	2922796603	2922758416	492	0	26244591	7308691	28082	87277232	60283066	28168	32	13	30398	29906	30	0	0	0	0	Chromosome
Carassius auratus	GCA_003368295.1	60	1820635051	1820410351	2247	0	821153	255891	73670	22763433	669542	86816	513	32	8463	6216	60	1	0	0	0	Chromosome
Castor canadensis	GCA_001984765.1	NA	2518306565	2517974655	3320	0	273954	109507	40462	317708	129331	46432	2431	2073	24477	21157	0	0	0	0	0	Scaffold
Cavia porcellus	GCA_000151735.1	NA	2723202840	2663352932	58460	0	80583	41107	20705	27942054	9373556	2477380	9305	28	61603	3143	0	0	0	0	0	Scaffold
Cercocebus atys	GCA_000955945.1	NA	2848246356	2787272854	65319	0	112942	54152	24197	12849131	6785186	2901663	6930	66	76752	11433	0	0	0	0	0	Scaffold
Chinchilla lanigera	GCA_000276665.1	NA	2390852391	2284276400	78817	0	61105	31228	15094	21893125	12247874	5312119	10854	37	81655	2838	0	0	0	0	0	Scaffold
Chlorocebus sabaeus	GCA_000409795.2	31	2789639778	2752002658	160702	29	90449	33355	10382	81825804	45109688	26433250	7735	14	162723	2021	31	0	0	0	0	Chromosome
Ciona intestinalis	GCA_000224145.1	15	115226814	112163304	5125	0	37096	18571	8605	5152901	396326	40806	875	9	6381	1272	15	1	0	0	0	Chromosome
Ciona savignyi	NA	NA	NA	NA	NA	NA	NA	NA	NA	NA	NA	NA	NA	NA	NA	NA	NA	NA	NA	NA	NA	Scaffold
Coturnix japonica	GCA_001577835.1	32	927640260	917246527	7111	519	511217	246035	103428	2975000	1445352	667000	515	86	9641	2530	32	0	0	0	0	Chromosome
Cyanistes caeruleus	GCA_002901205.1	31	1186980630	1098916372	21244	0	105778	44215	12196	16846143	7018745	438520	2815	22	50541	29297	31	0	0	0	0	Scaffold
Cyclopterus lumpus	GCA_009769545.1	26	572902877	562720673	347	0	4950682	1757068	842316	23863342	21858148	16667136	35	11	396	49	26	1	0	0	0	Chromosome
Cynoglossus semilaevis	GCA_000523025.1	22	470182763	446025043	31731	1538	27008	12572	5089	509861	301328	144074	4682	289	62911	31180	22	0	0	0	0	Chromosome
Cyprinodon variegatus	GCA_000732505.1	NA	1035167975	899524266	101700	0	20803	8111	2836	835301	377252	159110	11158	365	110958	9258	0	0	0	0	0	Scaffold
Cyprinus carpio carpio	GCA_905221575.1	NA	1460348793	1460311593	372	0	9240127	4675954	1996395	28473900	26114090	23266657	51	22	1046	674	0	0	0	0	0	Scaffold
Danio rerio	GCA_000002035.4	25	1679186873	1674495211	17835	925	854399	315726	60330	4737936	630518	300951	358	71	20679	2847	25	0	4	607	0	Chromosome
Dicentrarchus labrax	GCA_905237075.1	NA	695892153	694870088	272	0	12677075	4911532	1302618	29885359	25354164	21118976	19	11	574	302	0	0	0	0	0	Scaffold
Dromaius novaehollandiae	GCA_003342905.1	NA	1192237364	1180465803	16964	0	172131	81732	36378	3305683	1637951	745872	1940	112	19741	2777	0	0	0	0	0	Scaffold
Drosophila melanogaster	GCA_000001215.4	8	143726002	142573024	572	0	21485538	17021040	666663	25286936	23542271	23513712	3	3	2442	1870	8	1	0	0	0	Chromosome
Equus caballus	GCA_002863925.1	32	2506949475	2497514011	6286	0	1502753	768278	332817	87230776	58984458	40254690	462	12	10986	4700	32	0	0	0	0	Chromosome
Esox lucius	GCA_004634155.1	26	940906978	940848578	584	0	3396779	1679168	712046	37550661	31674487	25548373	71	11	1395	811	26	1	0	0	0	Chromosome
Felis catus	GCA_000181335.4	19	2521846836	2476436195	384	19	41915695	18110189	7557923	83967707	60080733	30780723	19	11	4908	4524	19	0	0	0	0	Chromosome
Ficedula albicollis	GCA_000247815.2	34	1118343587	1102325870	9007	408	410964	210094	82403	6542656	2461026	747680	771	48	30843	21836	34	1	0	0	0	Chromosome
Fukomys damarensis	GCA_000743615.1	NA	2333892479	2285984782	87815	0	44830	23927	11970	5314287	2697784	1150035	15189	127	162545	74730	0	0	0	0	0	Scaffold
Fundulus heteroclitus	GCA_000826765.1	NA	1021882034	932470884	110543	0	16689	7214	2837	1252252	485067	111909	14865	221	120722	10179	0	0	0	0	0	Scaffold
Gadus morhua	GCA_902167405.1	23	669949713	646375971	1215	0	1015663	487832	221232	28732775	25242006	22358821	169	11	1441	226	23	0	0	0	0	Chromosome
Gallus gallus	GCA_016699485.1	42	1053332251	1049948333	463	0	18834961	9076172	2576407	90861225	29578256	11623896	18	4	677	214	42	1	0	0	0	Chromosome
Gasterosteus aculeatus	NA	NA	NA	NA	NA	NA	NA	NA	NA	NA	NA	NA	NA	NA	NA	NA	NA	NA	NA	NA	NA	Chromosome
Haplochromis burtoni	GCA_000239415.1	NA	831411547	698949643	61073	0	21886	10436	4704	1194190	470470	123629	8930	181	69074	8001	0	0	0	0	0	Scaffold
Homo sapiens	GCA_000001405.28	25	3272116950	3110748599	661	349	56413054	23496225	4567218	59364414	31699399	7084842	19	17	1581	920	25	1	35	358	185	Chromosome
Ictalurus punctatus	GCA_001660625.1	29	783258224	771876309	24569	634	77201	37603	16108	7726806	2281678	498561	2838	31	34543	9974	29	0	0	0	0	Chromosome
Ictidomys tridecemlineatus	GCA_000236235.1	NA	2478393770	2311060300	141005	0	44137	19435	7538	8192786	3957429	1131620	14002	80	153488	12483	0	0	0	0	0	Scaffold
Kryptolebias marmoratus	GCA_001649575.1	NA	680349455	641824287	23277	0	57884	25003	11284	2229659	632946	174069	2931	80	26349	3072	0	0	0	0	0	Scaffold
Labrus bergylta	GCA_900080235.1	NA	805480521	805342730	257	0	703847	116058	15514	794648	125904	15650	282	252	13723	13466	0	0	0	0	0	Scaffold
Larimichthys crocea	GCA_000972845.2	25	657939568	655774215	6981	0	277487	110360	36338	27037660	21415293	6444570	605	9	16979	9998	25	1	0	0	0	Chromosome
Lates calcarifer	GCA_900066035.1	NA	668464831	668453369	110	0	1066117	456592	49706	1191366	509713	50953	139	119	3917	3807	0	0	0	0	0	Scaffold
Leptobrachium leishanense	GCA_009667805.1	13	3549060464	3548732264	3282	0	1946319	755543	224576	394693044	166878437	111266443	489	4	8584	5302	13	0	0	0	0	Chromosome
Macaca fascicularis	GCA_011100615.1	21	2906138557	2868310672	560	0	21344639	10412376	3149061	150377965	111111006	79120393	43	8	1496	936	21	0	0	0	0	Chromosome
Macaca mulatta	GCA_003339765.3	22	2971314966	2936876169	203	41	46608966	19173726	5413155	82346004	45648507	24200294	22	14	3181	2978	22	0	0	0	0	Chromosome
Macaca nemestrina	GCA_000956065.1	NA	2948703511	2838486523	84324	0	106897	47436	18448	15219753	8774521	3745747	7388	62	94057	9733	0	0	0	0	0	Scaffold
Mastacembelus armatus	GCA_900324485.2	24	591935101	578703761	236	0	8014513	3125713	1057340	25090313	21328623	19675934	25	11	358	122	24	0	0	0	0	Chromosome
Meleagris gallopavo	GCA_000146605.4	33	1115474681	1080180254	62525	2520	27076	11675	1635	3898092	890857	5758	11318	80	250220	187695	33	1	0	0	0	Chromosome
Meriones unguiculatus	GCA_002204375.1	NA	2523107715	2402553580	75064	0	46546	18280	7392	374687	123971	32714	11954	1538	143856	68792	0	0	0	0	0	Scaffold
Mesocricetus auratus	GCA_000349665.1	NA	2504908775	2076159990	216216	0	22512	10317	4283	12753307	7134131	2084661	25781	57	237699	21483	0	0	0	0	0	Scaffold
Monodelphis domestica	GCA_000002295.1	9	3600487649	3501643220	67676	0	107990	55239	26141	527952102	304825324	260857928	9459	3	72811	5137	9	0	0	0	0	Chromosome
Monopterus albus	GCA_001952655.1	NA	684127526	629299392	51257	0	22239	11469	5385	2106322	954809	406785	8438	87	71878	20621	0	0	0	0	0	Scaffold
Mus musculus	GCA_000001635.9	22	2728222451	2654621837	204	143	59462871	31200885	16419772	106145001	82274824	44068269	15	11	306	102	22	1	0	3	0	Chromosome
Mus spretus	GCA_001624865.1	21	2625587472	2338264942	274989	0	17887	9379	4593	131945496	117181667	94415995	37990	9	280393	5404	21	1	0	0	0	Chromosome
Mustela putorius furo	GCA_000215625.1	NA	2410863155	2278011712	109700	0	44823	22182	10186	9335154	5404178	2127079	14472	70	117482	7782	0	0	0	0	0	Scaffold
Myotis lucifugus	GCA_000147115.1	NA	2034575300	1966419868	61131	0	64330	30270	12319	4293315	1362160	232237	8574	106	72785	11654	0	0	0	0	0	Scaffold
Neolamprologus brichardi	GCA_000239395.1	NA	847893845	685907315	109098	0	13047	5200	1935	4430025	1741065	469372	13506	50	118196	9098	0	0	0	0	0	Scaffold
Nothobranchius furzeri	GCA_001465895.2	19	1242498532	856810559	68928	116	19950	10598	5454	15858201	5659828	145678	12601	25	74940	6012	19	0	0	0	0	Chromosome
Numida meleagris	GCA_002078875.2	32	1043264150	1023144302	13275	273	234926	115936	51468	7868035	2828415	1213721	1259	41	16014	2739	32	1	0	0	0	Chromosome
Oncorhynchus kisutch	GCA_002021735.2	31	2375911594	2375443194	4684	0	1159298	365102	120463	68265700	47277920	586606	458	15	8771	4087	31	1	0	0	0	Chromosome
Oncorhynchus mykiss	GCA_013265735.3	32	2341671972	2335487453	290	196	15579713	4891789	1177001	39165350	14283742	2463446	41	22	1228	938	32	0	0	0	0	Chromosome
Oncorhynchus tshawytscha	GCA_002872995.1	34	2425697331	2359029986	53539	1916	133169	39647	15880	1728323	465419	144926	4051	336	69484	15945	34	0	0	0	0	Chromosome
Oreochromis niloticus	GCA_001858045.3	22	1005664923	1005609923	550	0	2923640	1156674	321879	38839487	35549522	30527416	96	11	3009	2459	22	0	0	0	0	Chromosome
Oryctolagus cuniculus	GCA_000003625.1	23	2737473256	2604006039	80706	83	64648	34412	16954	35972871	13109265	1442626	12076	22	84024	3318	23	1	0	0	0	Chromosome
Oryzias latipes	GCA_002234675.1	24	734040372	733549372	491	0	2530934	1334310	653348	31218526	28976614	25379070	88	11	515	24	24	0	0	0	0	Chromosome
Oryzias melastigma	GCA_002922805.1	NA	779452910	738226724	47672	0	30057	14783	6876	23737187	15931566	649069	6936	14	56274	8602	0	0	0	0	0	Scaffold
Ovis aries	GCA_000298735.1	27	2619037772	2534327564	125067	0	40376	21240	10675	100079507	71719816	50832532	18404	8	130764	5697	27	0	0	0	0	Chromosome
Pan paniscus	GCA_000258655.2	25	3286643938	2725937204	110372	734	66676	28343	11256	8197324	3809742	1737310	11048	94	121356	10984	25	1	0	0	0	Chromosome
Pan troglodytes	GCA_000001515.5	25	3231154112	3132603083	26715	1066	384816	173799	53112	26972556	7446891	729101	2195	38	72225	45510	25	0	0	0	0	Chromosome
Papio anubis	GCA_008728515.1	22	2869804647	2867493934	4068	0	1464978	676560	286749	140274886	106849001	72894408	545	9	15212	11144	22	0	0	0	0	Chromosome
Paramormyrops kingsleyae	GCA_002872115.1	NA	799421083	735547248	43332	0	37656	17077	7131	1731158	781827	210480	5450	134	47999	4667	0	0	0	0	0	Scaffold
Parus major	GCA_001522545.2	33	1020310768	1002310834	22369	0	148693	67216	25138	71365269	25106277	13820886	1868	5	24044	1675	33	1	0	0	0	Chromosome
Pelodiscus sinensis	GCA_000230535.1	NA	2202466388	2106622020	185476	0	21993	11629	5665	3350749	1345953	459078	28686	189	205379	19903	0	0	0	0	0	Scaffold
Petromyzon marinus	NA	NA	NA	NA	NA	NA	NA	NA	NA	NA	NA	NA	NA	NA	NA	NA	NA	NA	NA	NA	NA	Scaffold
Phascolarctos cinereus	GCA_002099425.1	NA	3192565135	3192565135	0	0	11587828	6857650	3373160	11587828	6857650	3373160	85	85	1906	1906	0	0	0	0	0	Contig
Piliocolobus tephrosceles	GCA_002776525.2	NA	3038007327	2949702452	63620	0	98446	45210	17161	13534873	4942258	741653	8493	60	111069	47449	0	0	0	0	0	Scaffold
Podarcis muralis	GCA_004329235.1	19	1511002858	1508085356	4085	0	714612	365256	166641	92398148	60949594	46441056	622	7	6245	2160	19	0	0	0	0	Chromosome
Poecilia latipinna	GCA_001443285.1	NA	815144743	679780316	36637	0	33278	16531	7145	279200	135501	56731	5928	882	54625	17988	0	0	0	0	0	Scaffold
Poecilia mexicana	GCA_001443325.1	NA	801711499	679832124	32496	0	39840	19045	7877	275316	130019	54187	4911	877	50601	18105	0	0	0	0	0	Scaffold
Poecilia reticulata	GCA_000633615.2	24	731622281	664638573	37115	261	41908	18672	7763	5270359	2476086	1021883	4424	43	40144	3029	24	1	0	0	0	Chromosome
Pogona vitticeps	GCA_900067755.1	NA	1816116151	1747559597	85930	0	33259	16239	5141	2290546	914075	200992	15328	219	631240	545310	0	0	0	0	0	Scaffold
Pundamilia nyererei	GCA_000239375.1	NA	830133247	698761080	60817	0	22622	10804	4784	2525540	1018968	259694	8701	93	68053	7236	0	0	0	0	0	Scaffold
Rattus norvegicus	GCA_015227675.2	23	2647915728	2626580772	581	0	29198295	11598423	3777362	135012528	104886043	83828827	27	8	757	176	23	1	0	0	0	Chromosome
Rhinolophus ferrumequinum	GCA_004115265.2	29	2075785400	2068239309	155	0	31900497	13966365	6134356	88025743	60482744	44817474	22	11	290	135	29	1	0	0	0	Chromosome
Rhinopithecus roxellana	GCA_000769185.1	1	2899551855	2856043601	61291	0	77151	39145	18000	1549224	701145	221528	10825	533	196804	135513	1	1	0	0	0	Scaffold
Saccharomyces cerevisiae	GCA_000146045.2	16	12071326	12071326	0	0	924431	666816	439888	924431	666816	439888	6	6	16	16	16	0	0	0	0	Complete Genome
Salmo salar	GCA_905237065.2	29	2756584103	2756563003	0	211	28058890	9559773	1041165	28058890	9559773	1041165	33	33	4222	4222	29	0	0	0	0	Chromosome
Salmo trutta	GCA_901001165.1	40	2371863509	2298262820	3937	0	1703178	511171	177547	52209666	45589842	25483426	294	18	5377	1440	40	0	0	0	0	Chromosome
Sander lucioperca	GCA_008315115.1	NA	900461225	900436657	35	0	4695595	1777104	547970	4929547	1794557	573747	54	52	1347	1312	0	0	0	0	0	Scaffold
Sarcophilus harrisii	GCA_902635505.1	8	3086657325	3086610579	339	0	62339597	22598786	9644096	611347268	464895054	254895979	14	3	444	105	8	0	0	0	0	Chromosome
Scophthalmus maximus	GCA_013347765.1	22	556679315	556677155	51	0	20466349	18504693	10467652	25949660	23140758	20466349	11	10	177	126	22	0	0	0	0	Chromosome
Seriola dumerili	GCA_002260705.1	NA	677669644	672111389	6532	0	249755	121621	55449	5812906	2179008	894121	770	29	41187	34655	0	0	0	0	0	Scaffold
Sparus aurata	GCA_900880675.1	24	833578411	833236149	1048	0	2862625	953969	306374	35791275	31047742	28386240	75	11	1223	175	24	0	0	0	0	Chromosome
Sus scrofa	GCA_000003025.6	20	2501895775	2472031134	413	93	48231277	19474953	8753188	88231837	52130888	23010887	15	9	1117	705	20	0	0	2	0	Chromosome
Taeniopygia guttata	GCA_003957565.2	34	1058012133	1055677902	309	0	11998827	4938192	1805279	70430603	22017011	11044519	22	6	444	135	34	1	0	0	0	Chromosome
Takifugu rubripes	GCA_901000725.2	22	384110215	380421686	402	0	3136617	1281623	272769	16705553	15473624	12913240	35	10	529	127	22	0	0	0	0	Chromosome
Tupaia belangeri	NA	NA	NA	NA	NA	NA	NA	NA	NA	NA	NA	NA	NA	NA	NA	NA	NA	NA	NA	NA	NA	Chromosome
Tursiops truncatus	NA	NA	NA	NA	NA	NA	NA	NA	NA	NA	NA	NA	NA	NA	NA	NA	NA	NA	NA	NA	NA	Scaffold
Ursus maritimus	GCA_000687225.1	NA	2301362327	2263004917	110343	0	46506	22956	10413	15940661	7483021	3219439	14124	46	134161	23818	0	0	0	0	0	Scaffold
Xenopus tropicalis	GCA_000004195.4	10	1451283599	1448444368	684	0	14634335	5729377	1924154	153961319	147241510	91218944	32	5	850	166	10	0	0	0	0	Chromosome
Xiphophorus maculatus	GCA_002775205.2	24	704304519	700976614	156	0	9181372	4714320	1512345	31535491	27874734	25258764	25	11	257	101	24	0	0	0	0	Chromosome
Zonotrichia albicollis	GCA_000385455.1	NA	1052600561	1006303327	31643	0	112748	43045	13579	4866725	1881141	543549	2385	52	37661	6018	0	0	0	0	0	Scaffold
