# Supplementary material for: Benchmark study for evaluating the quality of reference genomes and gene annotations in 114 species
Source: Front Vet Sci. 2023 Feb 21;10:1128570. doi: 10.3389/fvets.2023.1128570 (PMC9988948; doi:10.3389/fvets.2023.1128570)
Supplement: Supplementary file 10 [file Table_9.XLSX]

## Sheet: Supplementary Table 9
Supplementary Table 9. Number of 30 different types of annotated transcripts and transcript diversity indexes in 102 species
Species	IG C gene	IG D gene	IG J gene	IG LV gene	IG V gene	miRNA	misc RNA	Mt rRNA	Mt tRNA	ncRNA	pre miRNA	protein coding	ribozyme	rRNA	scaRNA	scRNA	snoRNA	snRNA	sRNA	TEC	TR C gene	TR D gene	TR J gene	TR V gene	transposable element	tRNA	vault RNA	Y RNA	lncRNA	pseudogene	Total genes	Transcript's diversity index based on the Shannon's equitability	Transcript diversity index calculated by PCA
Acanthochromis polyacanthus	0	0	2	0	4	126	16	0	0	0	0	24016	3	38	12	0	248	58	8	0	0	0	5	0	0	0	0	0	0	29	24565	0.0871019	-0.177504
Ailuropoda melanoleuca	7	0	0	0	22	232	15	0	0	0	0	20820	8	19	27	0	635	1289	0	0	3	0	3	2	0	0	1	30	766	583	24462	0.405033	-0.0455151
Amphilophus citrinellus	0	0	3	0	15	180	19	0	0	0	0	23675	3	324	9	0	199	42	6	0	0	0	3	0	0	0	0	0	0	50	24528	0.126059	-0.166294
Amphiprion ocellaris	0	0	3	0	32	117	17	2	22	0	0	23555	3	530	16	0	230	201	6	0	0	0	2	0	0	0	0	0	0	37	24773	0.168245	-0.153238
Amphiprion percula	0	0	12	0	40	123	23	0	0	0	0	23872	3	407	12	0	221	81	5	0	0	0	2	0	0	0	0	0	0	39	24840	0.139454	-0.162577
Anas platyrhynchos	0	0	0	0	0	124	5	0	0	0	0	16765	3	34	15	0	202	96	0	0	0	0	0	0	0	0	1	4	786	455	18490	0.270992	-0.0929003
Anolis carolinensis	0	0	0	0	1	289	3	2	22	0	0	21554	3	125	14	0	192	265	0	0	0	0	0	0	0	0	8	2	3173	826	26479	0.42516	0.0244997
Arabidopsis thaliana	0	0	0	0	0	325	0	0	0	299	0	27628	0	15	0	0	287	82	0	0	0	0	0	0	0	689	0	0	3508	0	32833	0.371378	-0.0100411
Astatotilapia calliptera	0	0	4	0	27	410	43	0	0	0	0	26983	3	182	11	0	202	86	2	0	0	0	4	0	0	0	0	0	0	44	28001	0.131734	-0.164693
Astyanax mexicanus	0	0	4	0	28	38	21	0	0	0	0	26662	7	246	10	0	234	123	1	0	0	0	4	0	0	0	0	0	0	42	27420	0.10529	-0.172722
Betta splendens	0	0	1	0	13	79	15	0	0	0	0	22369	7	741	6	0	167	265	0	0	0	0	5	0	0	0	4	1	2441	613	26727	0.40176	-0.00940539
Bos grunniens	0	0	0	0	6	748	25	0	0	0	0	20953	5	185	34	0	767	1265	0	0	1	0	5	2	0	0	8	14	1698	1208	26924	0.553693	0.0359092
Bos mutus	0	0	0	0	5	669	384	2	22	0	0	20832	8	339	32	0	756	1196	3	0	1	0	5	4	0	0	0	0	928	586	25772	0.521595	-0.00455216
Bos taurus	1	0	0	0	2	951	372	2	22	0	0	21861	8	393	33	0	770	1201	3	0	1	0	5	10	0	0	0	0	1480	492	27607	0.549436	0.0172067
Callithrix jacchus	1	0	0	0	71	540	4204	0	0	0	0	21965	4	213	49	0	1501	3083	0	0	3	0	12	26	0	0	16	937	6268	1295	40188	0.902622	0.287815
Camelus dromedarius	1	0	0	0	17	197	9	0	0	0	0	19379	4	21	30	0	633	1027	0	0	1	0	5	3	0	0	2	8	445	662	22444	0.378179	-0.0612251
Canis lupus familiaris	24	0	0	0	29	986	22	0	0	0	0	20500	6	27	28	0	618	1750	0	0	3	0	7	4	0	0	1	27	6479	610	31121	0.64721	0.20332
Capra hircus	4	0	0	0	6	314	352	2	22	0	0	21343	8	384	28	0	682	1189	2	0	2	0	0	6	0	0	0	0	2705	222	27271	0.531888	0.0436178
Carassius auratus	10	0	1	0	126	233	64	2	22	0	0	54560	7	1890	22	0	441	952	0	0	3	0	25	49	0	0	7	3	2799	915	62131	0.351744	-0.0669408
Cavia porcellus	0	0	0	0	0	474	1786	2	22	0	0	18095	20	541	59	0	1624	1354	2	0	0	0	0	0	0	0	0	0	2634	242	26855	0.733922	0.143988
Cercocebus atys	23	0	0	0	101	1312	1923	0	0	0	0	20746	7	679	46	0	834	1653	1	0	8	0	0	48	0	0	0	0	538	540	28459	0.674252	0.061995
Chinchilla lanigera	0	0	0	0	0	462	978	2	22	0	0	17809	15	550	40	0	723	1326	2	0	0	0	0	0	0	0	0	0	7050	282	29261	0.723147	0.26197
Chlorocebus sabaeus	0	0	0	0	0	3136	1916	2	22	0	0	19165	0	526	0	0	901	1739	0	0	0	0	0	0	0	0	0	0	3	575	27985	0.685795	0.0953388
Ciona intestinalis	0	0	0	0	0	292	13	2	24	0	0	16671	0	35	0	0	54	35	0	0	0	0	0	0	0	0	0	0	0	27	17153	0.10065	-0.172164
Ciona savignyi	0	0	0	0	0	62	7	2	24	0	0	11616	0	64	0	0	80	101	0	0	0	0	0	0	0	0	0	0	0	216	12172	0.158221	-0.154592
Coturnix japonica	0	0	0	0	0	148	121	2	22	0	0	15732	2	26	18	0	196	64	2	0	0	0	0	0	0	0	0	0	5088	140	21561	0.45411	0.14741
Cyclopterus lumpus	0	0	1	0	6	73	5	0	0	0	0	21506	7	530	8	0	327	215	0	0	0	0	0	0	0	0	4	0	231	239	23152	0.230594	-0.128226
Cynoglossus semilaevis	0	0	0	0	1	64	15	2	22	0	0	21371	2	21	11	0	202	72	1	0	0	0	0	0	0	0	0	0	0	27	21811	0.0803039	-0.17946
Cyprinodon variegatus	0	0	0	0	24	64	13	2	22	0	0	22993	4	48	9	0	175	66	1	0	0	0	2	0	0	0	0	0	0	35	23458	0.0819666	-0.179822
Cyprinus carpio carpio	15	0	0	0	68	314	49	2	22	0	0	46151	8	376	16	0	424	363	0	0	2	0	25	61	0	0	12	2	3753	1114	52777	0.341548	-0.0520384
Danio rerio	2	0	0	0	0	434	94	2	22	0	0	30153	4	1966	11	0	247	541	4	14	0	2	76	70	0	0	0	0	3274	325	37241	0.472545	0.0124138
Dicentrarchus labrax	0	0	2	0	33	129	12	0	0	0	0	22969	2	242	8	0	266	387	0	0	0	0	2	0	0	0	7	1	782	127	24969	0.2525	-0.111203
Drosophila melanogaster	0	0	0	0	0	485	0	0	0	2539	262	13968	0	115	0	0	299	32	0	0	0	0	0	0	5578	312	0	0	0	342	23932	0.742389	0.173188
Equus caballus	0	0	0	0	18	668	9	2	22	0	0	20912	3	12	20	0	481	540	0	0	10	0	3	12	0	0	2	14	7241	402	30371	0.550482	0.18684
Esox lucius	0	0	2	0	60	398	57	2	22	0	0	24854	14	3562	11	0	372	940	0	0	0	0	0	0	0	0	10	2	901	231	31438	0.497645	0.00456869
Felis catus	1	0	0	0	11	221	28	2	22	0	0	19564	7	38	37	0	650	1620	0	0	2	0	3	7	0	0	2	30	6811	494	29550	0.608486	0.209127
Ficedula albicollis	0	0	0	0	0	137	2	2	22	0	0	15457	3	3	18	0	186	29	0	0	0	0	0	0	0	0	0	4	1872	63	17798	0.300795	-0.0340495
Fundulus heteroclitus	0	0	1	0	8	66	13	2	22	0	0	23054	4	20	11	0	176	57	1	0	0	0	6	0	0	0	0	0	0	28	23469	0.0736314	-0.181779
Gadus morhua	0	0	0	0	3	414	83	0	0	0	0	23510	10	1266	16	0	438	394	0	0	0	0	2	0	0	0	20	1	2697	209	29063	0.470106	0.0152111
Gallus gallus	0	0	0	0	0	674	5	2	22	0	0	17007	2	96	15	0	194	82	0	0	0	0	0	0	0	0	2	2	11944	61	30108	0.524706	0.36399
Gasterosteus aculeatus	0	0	0	0	0	504	10	2	22	0	0	20787	0	416	0	0	297	366	0	0	0	0	0	0	0	0	0	0	0	52	22456	0.229975	-0.129774
Haplochromis burtoni	0	0	3	0	30	393	16	0	0	0	0	23044	3	119	8	0	207	34	1	0	0	0	2	0	0	0	0	0	0	23	23883	0.124131	-0.165927
Homo sapiens	23	64	24	0	228	1924	2407	2	22	0	0	22895	8	71	51	1	1009	2072	6	1111	8	5	93	160	0	0	1	0	20062	17026	69292	0.963196	0.556871
Ictalurus punctatus	0	0	1	0	50	56	15	2	22	0	0	23598	5	1024	9	0	168	128	2	0	1	0	1	0	0	0	0	0	0	36	25118	0.183203	-0.143327
Ictidomys tridecemlineatus	0	0	0	0	0	459	534	2	22	0	0	18474	10	104	30	0	684	1152	3	0	0	0	0	0	0	0	0	0	3418	309	25201	0.59785	0.104847
Kryptolebias marmoratus	0	0	1	0	15	78	12	2	22	0	0	21911	3	21	9	0	168	31	1	0	0	0	3	0	0	0	0	0	0	37	22314	0.0749564	-0.181432
Labrus bergylta	0	0	38	0	85	97	48	0	0	0	0	27270	3	925	13	0	303	260	1	0	0	0	0	0	0	0	0	0	0	44	29087	0.199553	-0.141287
Larimichthys crocea	0	0	5	0	28	124	28	2	22	0	0	22891	13	183	7	0	253	129	0	0	0	0	5	0	0	0	9	1	0	258	23958	0.163009	-0.156474
Lates calcarifer	0	0	3	0	34	135	22	0	0	0	0	25058	3	410	13	0	268	454	1	0	0	0	14	0	0	0	0	0	0	346	26761	0.210693	-0.138564
Leptobrachium leishanense	0	0	0	0	0	29	30	0	0	0	0	29203	10	203	18	0	314	296	0	0	0	0	0	0	0	0	9	3	0	941	31056	0.188131	-0.140655
Macaca fascicularis	4	0	0	0	102	580	3274	2	22	0	0	22323	4	108	43	0	1305	1961	0	0	8	0	20	47	0	0	7	659	6624	1457	38550	0.855081	0.264022
Macaca mulatta	3	2	0	0	88	626	3419	2	22	0	0	21591	4	145	43	0	1326	1875	0	0	8	0	21	48	0	0	7	666	4769	767	35432	0.832042	0.219747
Macaca nemestrina	27	0	0	0	105	1306	1997	0	0	0	0	20872	7	697	49	0	832	1700	0	0	9	0	0	47	0	0	0	0	633	584	28865	0.68609	0.0687976
Mastacembelus armatus	0	0	3	0	45	106	13	0	0	0	0	22310	3	51	9	0	178	103	0	0	0	0	6	0	0	0	4	2	346	210	23389	0.166103	-0.148948
Meleagris gallopavo	0	0	0	0	0	156	4	2	22	0	0	16226	4	52	15	0	202	90	0	0	0	0	0	0	0	0	1	3	1034	159	17970	0.274927	-0.0847413
Mesocricetus auratus	0	0	0	0	0	772	702	2	22	0	0	18257	23	477	49	0	621	1049	3	0	0	0	0	0	0	0	0	0	0	306	22283	0.485927	-0.0300175
Monodelphis domestica	0	0	0	0	2	641	34	2	22	0	0	21380	2	45	20	0	278	801	0	0	0	0	0	2	0	0	13	10	10867	866	34985	0.596453	0.288776
Mus musculus	13	19	14	4	218	2206	562	2	22	0	0	21959	22	354	51	1	1507	1381	2	3237	8	4	70	144	0	0	0	0	11527	13653	56980	1	0.468135
Mus spretus	10	4	11	1	77	1614	538	0	10	0	0	19905	18	280	49	0	1214	1129	2	2041	5	4	68	89	0	0	0	0	5787	5701	38557	0.946986	0.319056
Mustela putorius furo	0	0	0	0	0	818	432	0	0	0	0	19910	0	504	0	0	612	1248	0	0	0	0	0	0	0	0	0	0	8246	287	32057	0.669444	0.256747
Myotis lucifugus	0	0	0	0	0	785	446	0	0	0	0	19728	0	171	0	0	1406	1600	0	0	0	0	0	0	0	0	0	0	0	1713	25849	0.560432	0.0263081
Neolamprologus brichardi	0	0	4	0	22	360	14	2	22	0	0	23568	3	123	7	0	202	42	1	0	0	0	2	0	0	0	0	0	0	39	24411	0.125538	-0.166435
Nothobranchius furzeri	0	0	2	0	5	62	10	2	23	0	0	23421	4	23	9	0	152	63	0	0	0	0	0	0	0	0	9	1	1044	645	25475	0.234583	-0.105119
Oncorhynchus kisutch	0	30	3	0	39	301	221	0	0	0	0	43835	44	1973	18	0	828	673	0	0	0	0	1	32	0	0	90	2	2353	561	51004	0.400111	-0.0499514
Oncorhynchus mykiss	0	36	2	0	44	301	259	0	0	0	0	48164	119	9876	17	0	1100	1508	0	0	0	0	4	76	0	0	9	2	2436	541	64494	0.548946	0.0474642
Oncorhynchus tshawytscha	0	17	3	0	33	298	23	2	22	0	0	42356	15	36	19	0	618	351	0	0	0	0	2	4	0	0	26	4	3409	760	47998	0.315	-0.0597202
Oreochromis niloticus	0	0	10	0	32	860	46	2	22	0	0	28142	3	799	7	0	186	467	0	0	0	0	5	0	0	0	2	1	2578	275	33437	0.413003	-0.0206856
Oryctolagus cuniculus	1	0	0	0	3	288	63	2	22	0	0	20599	7	31	32	0	835	1293	0	0	1	0	7	1	0	0	6	11	5729	656	29587	0.593869	0.162843
Oryzias latipes	0	0	3	0	16	230	59	2	22	0	0	23600	3	63	8	0	189	99	41	0	0	0	3	0	0	0	0	0	0	27	24365	0.121723	-0.16924
Oryzias melastigma	0	0	0	0	31	80	49	0	0	0	0	23510	4	70	9	0	182	47	9	0	0	0	2	0	0	0	0	0	0	26	24019	0.0865052	-0.178591
Ovis aries	0	0	0	0	0	1305	361	2	22	0	0	20921	0	305	0	0	756	1234	0	0	0	0	0	0	0	0	0	0	1858	290	27054	0.564676	0.0399971
Pan paniscus	28	0	0	0	70	1948	2004	2	22	0	0	21041	8	466	44	0	826	1690	0	0	9	0	0	62	0	0	0	0	1489	549	30258	0.730366	0.105266
Pan troglodytes	30	0	0	0	108	2241	2284	2	22	0	0	23302	8	547	47	0	878	1903	0	0	13	0	0	81	0	0	0	0	1778	485	33729	0.736377	0.110528
Papio anubis	3	0	0	0	75	443	3456	2	22	0	0	21731	4	111	44	0	1328	1850	0	0	6	0	17	50	0	0	7	683	3196	807	33835	0.796339	0.173436
Paramormyrops kingsleyae	0	0	1	0	7	23	21	0	0	0	0	24782	3	493	6	0	160	153	1	0	0	0	2	0	0	0	0	0	0	40	25692	0.122078	-0.165696
Parus major	0	0	0	0	0	132	113	2	22	0	0	15003	2	27	17	0	188	29	0	0	0	0	0	0	0	0	0	0	4433	38	20006	0.424597	0.122459
Pelodiscus sinensis	0	0	0	0	0	516	36	2	22	0	0	18189	0	57	0	0	253	156	0	0	0	0	0	0	0	0	0	0	0	97	19328	0.189829	-0.14352
Petromyzon marinus	0	0	0	0	0	330	29	2	22	0	0	10415	0	1862	0	0	57	350	0	0	0	0	0	0	0	0	0	0	0	47	13114	0.435094	-0.0114031
Phascolarctos cinereus	0	0	0	0	0	128	771	2	22	0	0	19832	5	205	23	0	314	673	2	0	0	0	0	1	0	0	0	0	2988	511	25477	0.521761	0.0561786
Podarcis muralis	0	0	0	0	0	46	7	0	0	0	0	22062	3	42	20	0	248	280	0	0	0	0	0	0	0	0	64	3	900	267	23942	0.240704	-0.109546
Poecilia latipinna	0	0	1	0	16	75	14	0	0	0	0	23617	2	21	9	0	187	46	1	0	0	0	6	0	0	0	0	0	0	39	24034	0.0710482	-0.182025
Poecilia reticulata	0	0	0	0	12	67	18	2	22	0	0	22857	2	19	8	0	169	50	1	0	0	0	2	0	0	0	0	0	0	25	23254	0.0711474	-0.182338
Pundamilia nyererei	0	0	5	0	21	373	15	0	0	0	0	23473	3	112	9	0	196	35	1	0	0	0	2	0	0	0	0	0	0	27	24272	0.117962	-0.167915
Rattus norvegicus	0	0	0	0	38	444	27	2	22	0	0	23096	36	210	37	0	1706	1512	0	0	2	0	2	1	0	0	1	18	2488	918	30560	0.586686	0.0624687
Rhinolophus ferrumequinum	1	0	0	0	63	207	15	0	0	0	0	19452	4	3	21	0	585	907	0	0	3	0	7	7	0	0	2	8	259	628	22172	0.350678	-0.0775842
Rhinopithecus roxellana	16	0	0	0	88	1367	1919	2	22	0	0	21132	7	655	47	0	850	1792	3	0	8	0	0	45	0	0	0	0	282	648	28883	0.665302	0.0562021
Saccharomyces cerevisiae	0	0	0	0	0	0	0	0	0	18	0	6600	0	24	0	0	77	6	0	0	0	0	0	0	91	299	0	0	0	12	7127	0.217731	-0.132522
Salmo salar	0	34	4	0	93	480	56	0	0	0	0	47043	95	5197	24	0	901	2059	0	0	0	0	1	30	0	0	6	2	12756	608	69389	0.629989	0.172477
Salmo trutta	0	39	2	0	58	400	49	2	22	0	0	43759	46	755	20	0	702	854	0	0	0	0	3	74	0	0	11	2	1578	581	48957	0.330484	-0.0865777
Sander lucioperca	0	0	0	0	46	97	17	2	22	0	0	24470	2	173	12	0	271	208	0	0	0	0	5	0	0	0	4	1	453	335	26118	0.216312	-0.132055
Sarcophilus harrisii	13	0	4	0	40	156	22	2	22	0	0	18998	3	12	20	0	292	499	0	0	14	24	57	91	0	0	1	4	3327	228	23829	0.458495	0.0460357
Scophthalmus maximus	0	0	1	0	0	86	10	2	22	0	0	21260	2	11329	7	0	234	351	0	0	0	0	2	0	0	0	6	1	939	201	34453	0.544682	0.157844
Seriola dumerili	0	0	7	0	24	125	20	2	22	0	0	23241	2	40	13	0	235	66	1	0	0	0	6	0	0	0	0	0	0	41	23845	0.10042	-0.174787
Sparus aurata	0	0	8	0	56	118	20	0	0	0	0	25156	2	98	8	0	251	182	0	0	0	0	2	0	0	0	52	2	1540	219	27714	0.267417	-0.0900102
Sus scrofa	1	0	0	0	10	388	17	2	22	0	0	22040	7	21	25	0	591	1104	0	0	0	0	4	8	0	0	3	9	10965	453	35670	0.586117	0.280334
Taeniopygia guttata	0	0	0	0	0	210	2	0	0	0	0	16619	2	137	16	0	214	57	0	0	0	0	0	0	0	0	0	4	4757	132	22150	0.436151	0.119507
Takifugu rubripes	0	0	1	0	27	152	6	0	0	0	0	21383	2	255	4	0	163	410	0	0	0	0	0	0	0	0	18	1	1168	816	24406	0.347525	-0.0617723
Tupaia belangeri	0	0	0	0	0	640	147	2	22	0	0	15471	0	86	0	0	706	1470	0	0	0	0	0	0	0	0	0	0	0	2313	20857	0.568636	0.0500294
Tursiops truncatus	0	0	0	0	0	1101	128	2	22	0	0	16550	0	734	0	0	802	1001	0	0	0	0	0	0	0	0	0	0	0	925	21265	0.549021	0.00931341
Ursus maritimus	1	0	0	0	14	205	569	2	22	0	0	18699	9	161	27	0	607	1238	0	0	3	0	7	0	0	0	0	0	2456	325	24345	0.558077	0.0587004
Xenopus tropicalis	0	0	0	0	5	267	24	2	22	0	0	22102	20	533	18	0	347	780	0	0	0	0	0	0	0	0	6	4	0	484	24614	0.305912	-0.102552
Xiphophorus maculatus	0	0	1	0	15	69	18	2	22	0	0	23753	2	28	8	0	170	77	1	0	0	0	5	0	0	0	0	0	0	38	24209	0.0783806	-0.180664
