# Supplementary material for: Benchmark study for evaluating the quality of reference genomes and gene annotations in 114 species
Source: Front Vet Sci. 2023 Feb 21;10:1128570. doi: 10.3389/fvets.2023.1128570 (PMC9988948; doi:10.3389/fvets.2023.1128570)
Supplement: Supplementary file 11 [file Table_10.XLSX]

## Sheet: Supplementary Table 10
Supplementary Table 10. Correlation coefficients between the number of genes of different types and transcript diversity index
Gene types	Correlation with PC1
lncRNA	0.841393
snRNA	0.671907
snoRNA	0.621941
scaRNA	0.588843
miRNA	0.555552
pseudogene	0.545006
TR_V_gene	0.514372
misc_RNA	0.49736
TR_C_gene	0.456808
scRNA	0.449798
TEC	0.43507
TR_J_gene	0.424959
IG_V_gene	0.387114
IG_C_gene	0.362345
IG_LV_gene	0.329
IG_D_gene	0.3096
Y_RNA	0.306541
Mt_tRNA	0.197027
Mt_rRNA	0.182628
TR_D_gene	0.174003
ribozyme	0.147256
rRNA	0.113613
pre_miRNA	0.106946
transposable_element	0.105613
ncRNA	0.105037
IG_J_gene	0.0737044
tRNA	0.00573284
vault_RNA	-0.0377755
protein_coding	-0.126383
sRNA	-0.12854
