# Supplementary material for: Benchmark study for evaluating the quality of reference genomes and gene annotations in 114 species
Source: Front Vet Sci. 2023 Feb 21;10:1128570. doi: 10.3389/fvets.2023.1128570 (PMC9988948; doi:10.3389/fvets.2023.1128570)
Supplement: Supplementary file 12 [file Table_11.XLSX]

## Sheet: Supplementary Table 11
Supplementary Table 11. Proposed NGS applicability index and 10 curated validity indicators for evaluating relative quality of reference genomes and gene annotations
Species	AdjN50Contig	AdjN50Scaffold	UngapRate	UnimapRate	MapRate	MultiMapRate	Transcript diversity	Quant.rate	Quant.rate(Abs)	Quant.rate(Amb)	NGS applicability index	BUSCO Completeness
Acanthochromis polyacanthus	0.0729167	0	0.530603	0.88232	0.84656	0.964247	0.00654002	0.731527	0.866981	0.968676	0.587037	0.98
Ailuropoda melanoleuca	0.322917	0.875	0.818909	0.819797	0.774747	0.95496	0.185094	0.575348	0.718335	0.983734	0.702884	0.969
Amphilophus citrinellus	0.208333	0.114583	0.778515	0.726697	0.70655	0.979857	0.0217042	0.548049	0.640247	0.986252	0.571079	0.969
Amphiprion ocellaris	0.4375	0.0208333	0.994916	0.902633	0.836123	0.93349	0.0393659	0.642742	0.872358	0.972603	0.665257	0.976
Amphiprion percula	0.625	0.6875	0.99752	0.897313	0.860467	0.96313	0.0267333	0.624513	0.777211	0.972174	0.743156	0.992
Anas platyrhynchos	0.78125	0.895833	0.998876	0.885577	0.8085	0.922913	0.120991	0.477021	0.654226	0.991728	0.753692	0.964
Anolis carolinensis	0.302083	0.166667	0.871482	0.732723	0.655783	0.923047	0.27981	0.384585	0.665313	0.989108	0.59706	0.902
Arabidopsis thaliana	0.989583	0.989583	0.999655	0.92609	0.795737	0.869657	0.233083	0.722383	0.96083	0.984447	0.847105	1
Astatotilapia calliptera	0.6875	0.770833	0.998218	0.779853	0.72525	0.945407	0.0238703	0.550963	0.78377	0.964437	0.72301	0.976
Astyanax mexicanus	0.572917	0.489583	0.997764	0.88572	0.785033	0.899297	0.0130084	0.506704	0.85316	0.97613	0.697932	0.968
Betta splendens	0.708333	0.802083	0.998807	0.78612	0.744917	0.958777	0.233943	0.586258	0.750296	0.978513	0.754805	0.993
Bos grunniens	0.885417	0.65625	0.997651	0.889543	0.740923	0.851387	0.295244	0.416018	0.802594	0.986493	0.752152	0.953
Bos mutus	0.0104167	0.03125	0.301768	0.86259	0.83174	0.969163	0.240508	0.668138	0.760445	0.989788	0.566581	0.98
Bos taurus	0.791667	0.604167	0.998596	0.700543	0.685277	0.984723	0.269944	0.662722	0.729885	0.98844	0.741596	0.988
Callithrix jacchus	0.666667	0.822917	0.996513	0.74073	0.686107	0.94538	0.636022	0.534061	0.738048	0.993173	0.775962	0.981
Camelus dromedarius	0.375	0.583333	0.867362	0.71008	0.662577	0.952507	0.163841	0.373975	0.562275	0.99563	0.624658	0.996
Canis lupus familiaris	0.677083	0.5	0.997909	0.897927	0.85308	0.955143	0.521717	0.695535	0.852821	0.984266	0.793548	0.98
Capra hircus	0.770833	0.541667	0.998211	0.855313	0.72375	0.868437	0.305672	0.411688	0.774085	0.990329	0.723998	0.985
Carassius auratus	0.46875	0.416667	0.991829	0.776367	0.693797	0.91741	0.156109	0.619069	0.878712	0.989044	0.690775	0.992
Cavia porcellus	0.21875	0.40625	0.78741	0.78828	0.720473	0.932183	0.441452	0.514445	0.801799	0.98414	0.659518	0.988
Cercocebus atys	0.28125	0.270833	0.762467	0.853157	0.832037	0.978877	0.330533	0.54968	0.624154	0.992063	0.647505	0.984
Chinchilla lanigera	0.166667	0.375	0.713381	0.586713	0.55824	0.971533	0.601059	0.592929	0.761799	0.969811	0.629713	0.98
Chlorocebus sabaeus	0.25	0.53125	0.415606	0.74022	0.66724	0.92703	0.375641	0.404859	0.668536	0.960584	0.594097	0.98
Ciona intestinalis	0.416667	0.78125	0.981363	0.45158	0.43278	0.98119	0.0137638	0.701374	0.872023	0.94997	0.658196	0.933
Coturnix japonica	0.53125	0.208333	0.974141	0.84449	0.805033	0.96054	0.446082	0.684037	0.801118	0.981796	0.723682	0.961
Cyclopterus lumpus	0.760417	0.677083	0.998738	0.880217	0.788393	0.908163	0.0732028	0.550575	0.849461	0.990936	0.747719	0.988
Cynoglossus semilaevis	0.354167	0.0833333	0.88461	0.881497	0.805307	0.923807	0.00389267	0.626564	0.879932	0.953628	0.639674	0.977
Cyprinodon variegatus	0.114583	0.0625	0.630167	0.542363	0.515107	0.972753	0.00340402	0.747464	0.904235	0.962356	0.545493	0.988
Cyprinus carpio carpio	0.71875	0.46875	0.998647	0.935613	0.88402	0.948417	0.176269	0.658965	0.918994	0.889394	0.759782	0.988
Danio rerio	0.5	0.1875	0.935143	0.879787	0.82633	0.94653	0.26346	0.709923	0.896566	0.971641	0.711688	0.988
Dicentrarchus labrax	0.927083	0.75	0.999011	0.881507	0.83223	0.950717	0.0962307	0.613434	0.857416	0.900602	0.780823	0.992
Drosophila melanogaster	1	0.979167	0.99792	0.8626	0.71191	0.849317	0.480954	0.629536	0.99059	0.957609	0.84596	0.996
Equus caballus	0.541667	0.572917	0.977141	0.89971	0.85495	0.955233	0.499423	0.595325	0.728556	0.988487	0.761341	0.992
Esox lucius	0.645833	0.645833	0.997876	0.882617	0.82282	0.940213	0.252847	0.613214	0.818465	0.987188	0.760691	0.984
Felis catus	0.895833	0.5625	0.998604	0.849937	0.79561	0.94567	0.529573	0.415324	0.593376	0.990136	0.757656	0.98
Ficedula albicollis	0.427083	0.322917	0.967246	0.587183	0.56089	0.973727	0.200604	0.602629	0.731607	0.975372	0.634926	0.941
Fundulus heteroclitus	0.0833333	0.09375	0.598009	0.736507	0.711103	0.9746	0.00075655	0.653868	0.772638	0.970309	0.559487	0.922
Gadus morhua	0.583333	0.729167	0.995582	0.871213	0.801407	0.930197	0.267244	0.58112	0.820736	0.988099	0.75681	0.985
Gallus gallus	0.916667	0.9375	0.998316	0.81224	0.78124	0.969007	0.739072	0.734396	0.898506	0.955321	0.874226	0.984
Haplochromis burtoni	0.177083	0.104167	0.777907	0.81984	0.80304	0.983187	0.0222011	0.586547	0.68254	0.96468	0.592119	0.969
Homo sapiens	0.90625	0.458333	0.997596	0.917177	0.88433	0.96714	1	0.745259	0.934902	0.905883	0.871687	0.992
Ictalurus punctatus	0.385417	0.385417	0.910655	0.67111	0.627157	0.95605	0.0527742	0.675073	0.877288	0.95338	0.649432	0.981
Ictidomys tridecemlineatus	0.09375	0.229167	0.487234	0.825417	0.799027	0.9736	0.388503	0.680244	0.782976	0.973026	0.623294	0.961
Kryptolebias marmoratus	0.364583	0.21875	0.915353	0.71282	0.688563	0.975743	0.00122618	0.698589	0.823051	0.962328	0.636101	0.981
Labrus bergylta	0.5625	0.0729167	0.999065	0.8439	0.744377	0.90048	0.0555341	0.491758	0.807079	0.97593	0.645354	0.961
Larimichthys crocea	0.458333	0.666667	0.974614	0.819167	0.778567	0.95939	0.0349886	0.618804	0.776151	0.971604	0.705828	0.985
Lates calcarifer	0.59375	0.135417	0.9996	0.904153	0.829993	0.925847	0.059217	0.391185	0.602373	0.988947	0.643048	0.988
Leptobrachium leishanense	0.520833	0.958333	0.988065	0.726127	0.65457	0.928437	0.0563886	0.502701	0.760838	0.993298	0.708959	0.985
Macaca fascicularis	0.739583	0.864583	0.997964	0.801083	0.69952	0.898447	0.603834	0.38642	0.697286	0.979691	0.766841	0.988
Macaca mulatta	0.875	0.510417	0.999262	0.784183	0.724647	0.940473	0.54394	0.476557	0.743087	0.965775	0.756334	0.996
Macaca nemestrina	0.260417	0.291667	0.693355	0.751407	0.726823	0.975403	0.339736	0.293394	0.464491	0.997058	0.579375	0.984
Mastacembelus armatus	0.854167	0.697917	0.999142	0.657933	0.61668	0.958767	0.0451705	0.670266	0.861991	0.983492	0.734553	0.977
Meleagris gallopavo	0.15625	0.239583	0.772627	0.859193	0.80971	0.950517	0.132029	0.527677	0.691615	0.988467	0.612767	0.879
Mesocricetus auratus	0.0208333	0.28125	0.213729	0.797633	0.786787	0.989147	0.206059	0.704382	0.757619	0.993762	0.57512	0.882
Monodelphis domestica	0.229167	0.96875	0.753896	0.694323	0.547727	0.853397	0.637322	0.299263	0.73361	0.993208	0.671066	0.961
Mus musculus	0.958333	0.635417	0.999258	0.916067	0.841573	0.92551	0.879959	0.737858	0.965261	0.95707	0.881631	0.996
Mus spretus	0	0.84375	0	0.82242	0.781837	0.959417	0.678285	0.697127	0.86494	0.964009	0.661178	1
Mustela putorius furo	0.104167	0.260417	0.601075	0.842517	0.79972	0.957197	0.593993	0.575333	0.706865	0.978354	0.641964	0.968
Myotis lucifugus	0.239583	0.145833	0.777697	0.607683	0.56783	0.96015	0.282256	0.492827	0.654169	0.99733	0.572536	0.945
Neolamprologus brichardi	0.0416667	0.302083	0.603264	0.757767	0.698407	0.94064	0.0215139	0.530862	0.732536	0.986053	0.561479	0.922
Nothobranchius furzeri	0.0625	0.427083	0.749343	0.872617	0.77788	0.905253	0.104462	0.52033	0.762627	0.983019	0.616512	0.977
Oncorhynchus kisutch	0.489583	0.520833	0.982967	0.91389	0.778917	0.865027	0.179092	0.474374	0.823998	0.992688	0.702137	0.988
Oncorhynchus mykiss	0.729167	0.447917	0.998945	0.85332	0.763317	0.909993	0.310876	0.541418	0.80999	0.990461	0.73554	0.984
Oncorhynchus tshawytscha	0.333333	0.0520833	0.805305	0.75255	0.656893	0.90436	0.165877	0.479218	0.747871	0.989917	0.588741	0.957
Oreochromis niloticus	0.604167	0.625	0.998	0.816187	0.756613	0.94043	0.218683	0.604235	0.820551	0.983654	0.736752	0.993
Oryctolagus cuniculus	0.145833	0.4375	0.706512	0.814397	0.73646	0.922063	0.46696	0.38212	0.634174	0.980058	0.622608	0.921
Oryzias latipes	0.635417	0.71875	0.998214	0.807123	0.770093	0.96297	0.0177183	0.688686	0.865359	0.948283	0.741261	0.98
Oryzias melastigma	0.270833	0.552083	0.82664	0.788987	0.74892	0.95995	0.00506901	0.667659	0.843539	0.954189	0.661787	1
Ovis aries	0.0520833	0.614583	0.545193	0.81904	0.732937	0.91391	0.300774	0.422274	0.693909	0.982464	0.607717	0.972
Pan paniscus	0.135417	0.177083	0.598631	0.600463	0.578983	0.978523	0.38907	0.574344	0.681099	0.98585	0.569946	0.981
Pan troglodytes	0.395833	0.354167	0.902851	0.856307	0.814637	0.958337	0.396188	0.278871	0.395445	0.996466	0.63491	0.985
Papio anubis	0.510417	0.833333	0.985207	0.9073	0.764643	0.857357	0.48129	0.37426	0.719027	0.996071	0.74289	0.984
Paramormyrops kingsleyae	0.3125	0.15625	0.842423	0.763517	0.747163	0.983647	0.0225127	0.626186	0.705808	0.975432	0.613544	0.988
Parus major	0.40625	0.916667	0.918655	0.896017	0.873407	0.977393	0.412329	0.550206	0.646556	0.968115	0.756559	0.937
Pelodiscus sinensis	0.03125	0.125	0.325515	0.732327	0.69677	0.964427	0.0525123	0.494602	0.630433	0.991439	0.504427	0.929
Phascolarctos cinereus	0.65625	0.25	1	0.87879	0.749883	0.871103	0.322665	0.36179	0.765117	0.996845	0.685244	0.996
Podarcis muralis	0.479167	0.885417	0.985145	0.80646	0.772623	0.96616	0.0984731	0.530879	0.646502	0.996425	0.716725	0.988
Poecilia latipinna	0.291667	0.0104167	0.866769	0.788133	0.71683	0.9287	0.000423497	0.571776	0.78919	0.984978	0.594888	0.973
Poecilia reticulata	0.34375	0.34375	0.865031	0.871627	0.851423	0.9798	0	0.669497	0.748847	0.982893	0.665662	0.973
Pundamilia nyererei	0.197917	0.197917	0.778838	0.6906	0.673713	0.98311	0.0195113	0.586642	0.685408	0.979604	0.579326	0.969
Rattus norvegicus	0.822917	0.854167	0.997887	0.907323	0.86847	0.961157	0.331174	0.680076	0.826084	0.977013	0.822627	0.985
Rhinolophus ferrumequinum	0.864583	0.708333	0.999436	0.80218	0.779083	0.97689	0.141711	0.68533	0.78162	0.976929	0.77161	1
Rhinopithecus roxellana	0.1875	0.0416667	0.777115	0.87275	0.809183	0.93645	0.322697	0.598493	0.802257	0.983665	0.633178	0.996
Saccharomyces cerevisiae	0.979167	0.927083	1	0.920913	0.824953	0.904027	0.0673909	0.657869	0.977864	0.961345	0.822061	0.933
Salmo salar	0.8125	0.395833	1	0.880153	0.75456	0.874393	0.479993	0.492513	0.912437	0.940381	0.754276	0.992
Salmo trutta	0.552083	0.479167	0.985683	0.886727	0.80722	0.920487	0.129544	0.572205	0.805804	0.991195	0.713011	0.992
Sander lucioperca	0.697917	0.3125	0.999873	0.693323	0.63886	0.94556	0.068022	0.58202	0.80724	0.981986	0.67273	0.993
Sarcophilus harrisii	0.947917	1	0.998767	0.44983	0.42943	0.979613	0.308943	0.484178	0.661413	0.953728	0.721382	0.98
Scophthalmus maximus	0.96875	0.8125	0.999815	0.93019	0.888787	0.958597	0.460197	0.617493	0.764258	0.984911	0.83855	0.989
Seriola dumerili	0.447917	0.364583	0.976246	0.851963	0.802353	0.950373	0.0102155	0.704979	0.875822	0.969359	0.695381	0.985
Sparus aurata	0.614583	0.739583	0.996189	0.798873	0.750023	0.951143	0.124901	0.66547	0.839649	0.985104	0.746552	0.984
Sus scrofa	0.9375	0.59375	0.998498	0.77565	0.7401	0.964457	0.625902	0.591097	0.765566	0.940001	0.793252	0.989
Taeniopygia guttata	0.833333	0.90625	0.998876	0.74768	0.727563	0.979897	0.408335	0.740598	0.846146	0.970043	0.815872	0.964
Takifugu rubripes	0.75	0.760417	0.998538	0.871627	0.783693	0.91206	0.163101	0.58456	0.888695	0.954502	0.766719	0.98
Ursus maritimus	0.125	0.333333	0.598737	0.803667	0.738323	0.93466	0.326076	0.532524	0.73375	0.98137	0.610744	0.949
Xenopus tropicalis	0.802083	0.947917	0.997513	0.89885	0.67373	0.774877	0.107935	0.354988	0.952975	0.985139	0.749601	0.984
Xiphophorus maculatus	0.84375	0.791667	0.999433	0.793513	0.76279	0.96928	0.00226493	0.689548	0.838763	0.96289	0.76539	0.985
